# Supplementary material for: Transcriptome Sequencing and Metabolome Analysis Reveal Genes Involved in Pigmentation of Green-Colored Cotton Fibers
Source: Int J Mol Sci. 2019 Sep 29;20(19):4838. doi: 10.3390/ijms20194838 (PMC6801983; doi:10.3390/ijms20194838)
Supplement: Supplementary file 1 [file ijms-20-04838-s001.zip]

Archive with 12 entries (10 files):
- ijms-579638-supplementary/
- ijms-579638-supplementary/Supplementary Files/
- ijms-579638-supplementary/Supplementary Files/ijms-579638-Supplementary Figures.doc
- ijms-579638-supplementary/Supplementary Files/Table S1.xls
- ijms-579638-supplementary/Supplementary Files/Table S2.xls
- ijms-579638-supplementary/Supplementary Files/Table S3.xls
- ijms-579638-supplementary/Supplementary Files/Table S4.xls
- ijms-579638-supplementary/Supplementary Files/Table S5.xls
- ijms-579638-supplementary/Supplementary Files/Table S6.xls
- ijms-579638-supplementary/Supplementary Files/Table S7.xls
- ijms-579638-supplementary/Supplementary Files/Table S8.xls
- ijms-579638-supplementary/Supplementary Files/Table S9.xls
