# Supplementary material for: Transcriptome Sequencing and Metabolome Analysis Reveal Genes Involved in Pigmentation of Green-Colored Cotton Fibers
Source: Int J Mol Sci. 2019 Sep 29;20(19):4838. doi: 10.3390/ijms20194838 (PMC6801983; doi:10.3390/ijms20194838)
Supplement: Supplementary file 1 [file ijms-20-04838-s001.zip › ijms-579638-supplementary/Supplementary Files/Table S1.xls]

## Sheet: Table S1
Table S1. KME values from each module.
Gene ID kME_MM	kME_MM.blue	kME_MM.midnightblue	kME_MM.turquoise	kME_MM.salmon	kME_MM.tan	kME_MM.black	kME_MM.brown	kME_MM.purple	kME_MM.yellow	kME_MM.green	kME_MM.greenyellow	kME_MM.red	kME_MM.magenta	kME_MM.pink	kME_MM.cyan	kME_MM.grey
Novel00006	-0.441102	0.0787374	0.61088	0.144795	-0.231868	0.0503264	0.111193	0.185447	-0.408541	-0.0989619	0.020993	0.652605	-0.358461	0.000293853	0.0757573	0.210403
Novel00008	-0.54328	-0.493044	0.197634	0.452278	0.425842	0.904696	0.634857	0.359683	0.00413477	0.520144	0.266257	-0.596519	-0.371001	-0.369294	-0.0403587	-0.0223051
Novel00009	0.0287894	0.23819	0.180813	-0.1112	-0.334982	-0.70728	-0.195716	-0.165843	-0.0649013	-0.361977	-0.0919202	0.956689	0.307749	0.525361	0.306852	0.0902745
Novel00022	-0.654404	-0.100529	0.721576	0.610533	-0.0336837	0.779971	0.25391	0.294342	-0.422899	0.0121891	-0.0901669	-0.236038	-0.46897	-0.182034	0.307967	0.161932
Novel00024	-0.574785	-0.522867	0.193206	0.367679	0.434039	0.904598	0.537879	0.341388	0.0472139	0.613715	0.398526	-0.546226	-0.392349	-0.35509	-0.100269	-0.00215876
Novel00025	-0.646595	0.104541	0.92194	0.737752	-0.308046	0.333939	0.416142	0.216768	-0.552453	-0.228376	-0.144842	0.49726	-0.335436	0.0160898	0.484394	0.2796
Novel00028	-0.357631	-0.678134	-0.274899	-0.115813	0.514326	0.484217	0.132355	-0.00200196	0.563378	0.949306	0.7471	-0.407627	-0.0776506	-0.212341	-0.316822	-0.182229
Novel00032	-0.553525	-0.263774	0.462662	0.58245	0.26131	0.513103	0.940656	0.569407	-0.314642	0.00609212	0.0890024	0.124534	-0.203146	-0.0355771	0.22423	0.244318
Novel00036	-0.130159	0.0943695	0.22903	-0.0468428	-0.221372	-0.609935	-0.12619	-0.0889311	-0.00886009	-0.31838	-0.0323907	0.93605	0.399167	0.563197	0.385488	0.0847422
Novel00041	-0.0820615	-0.0432583	0.0402662	-0.0440223	-0.0117035	-0.374273	-0.0943145	-0.066383	0.133234	-0.170357	-0.0308072	0.48912	0.386985	0.912557	0.658597	0.115707
Novel00045	-0.46987	0.0647204	0.643549	0.191875	-0.224326	-0.108119	-0.0100918	0.191115	-0.370472	-0.401768	-0.268833	0.714214	0.019484	0.272064	0.358516	-0.0674599
Novel00052	-0.410856	-0.369068	0.162072	0.0879885	0.484493	0.504252	0.626099	0.649005	-0.167227	-0.0158647	0.0829926	-0.205814	-0.0562001	-0.154866	-0.111526	0.221001
Novel00055	-0.628634	0.100803	0.91715	0.573694	-0.144313	0.595692	0.420915	0.551426	-0.792383	-0.423505	-0.392292	0.144499	-0.530668	-0.197885	0.255167	0.35864
Novel00068	-0.741002	-0.32386	0.621859	0.280164	0.3446	0.652063	0.626944	0.87464	-0.569494	-0.129704	-0.152071	0.124126	-0.466083	-0.187058	-0.0216823	0.314268
Novel00073	0.131384	-0.480627	-0.70346	-0.370244	0.372556	-0.161607	-0.25854	-0.443667	0.94011	0.781438	0.725766	-0.265858	0.523174	0.278957	-0.0780453	-0.412285
Novel00084	-0.713366	-0.672087	0.201896	0.23986	0.507339	0.573191	0.5839	0.365486	0.204433	0.621943	0.602603	0.0188843	-0.0848597	0.0189548	0.0573405	0.221139
Novel00095	-0.741739	-0.256189	0.667915	0.500138	0.122264	0.497989	0.649736	0.48351	-0.347868	0.103651	0.257052	0.374724	-0.322777	-0.0763372	0.16565	0.3926
Novel00099	-0.440125	-0.551328	0.021284	0.141222	0.689827	0.320368	0.79024	0.749736	0.00475231	0.0119473	0.238786	0.0293878	0.227572	0.245945	0.122393	0.142057
Novel00100	-0.713011	-0.0911743	0.832721	0.492512	0.0442669	0.650024	0.555752	0.679318	-0.706002	-0.246896	-0.240027	0.169902	-0.550655	-0.267416	0.0925869	0.252382
Novel00102	-0.867327	-0.311118	0.790927	0.613774	0.185262	0.765956	0.694621	0.609909	-0.468272	0.0113872	-0.0100414	0.0887251	-0.416105	-0.0755474	0.303026	0.268661
Novel00107	0.206132	-0.13795	-0.412219	-0.204898	0.173699	-0.533371	-0.265924	-0.244859	0.552884	-0.144829	0.182749	0.118682	0.937389	0.757219	0.475465	-0.134706
Novel00109	-0.872934	-0.382191	0.706584	0.533141	0.205776	0.65952	0.580817	0.4871	-0.283462	0.133688	0.202962	0.165084	-0.265901	0.0250311	0.306695	0.122885
Novel00118	-0.334335	-0.356243	0.108686	0.260474	0.450409	0.598793	0.92597	0.567942	-0.165799	0.130397	0.0154212	-0.335182	-0.220094	-0.237726	-0.115949	0.0177012
Novel00119	-0.533912	-0.570845	0.105543	0.29882	0.511768	0.885564	0.613623	0.381792	0.0822289	0.583359	0.37407	-0.605457	-0.337127	-0.355707	-0.135816	-0.0786731
Novel00132	-0.663807	0.0404218	0.890891	0.671893	-0.154567	0.51899	0.591687	0.453537	-0.664918	-0.198763	-0.164518	0.3643	-0.533768	-0.100308	0.323303	0.407439
Novel00142	-0.681965	-0.201955	0.629604	0.559465	-0.0721947	0.486484	0.368081	0.0822675	-0.148057	0.36681	0.343757	0.271383	-0.364503	-0.0489919	0.264027	0.139643
Novel00149	-0.515316	-0.214023	0.433959	0.665375	0.0914755	0.684597	0.58129	0.191022	-0.130678	0.412474	0.421575	-0.125565	-0.423853	-0.192069	0.192941	0.133147
Novel00150	-0.623088	-0.166201	0.638199	0.871144	0.0605883	0.602893	0.682511	0.320406	-0.283954	0.00593906	0.137878	0.0100817	-0.175379	0.0484848	0.556534	0.154462
Novel00151	-0.456477	0.266955	0.832599	0.404021	-0.440001	0.222567	0.0683915	0.100904	-0.602392	-0.29383	-0.264549	0.423118	-0.459632	-0.124496	0.217873	0.014958
Novel00152	-0.773702	-0.469697	0.492722	0.43128	0.366116	0.88943	0.533489	0.543505	-0.214158	0.397612	0.291272	-0.221604	-0.486747	-0.30843	-0.0249049	0.098051
Novel00155	-0.427161	-0.683112	-0.164835	-0.0661134	0.670933	0.738813	0.348722	0.417378	0.245553	0.734982	0.488866	-0.573128	-0.303367	-0.359468	-0.407236	-0.127344
Novel00164	-0.0207131	0.239358	0.246602	-0.0697429	-0.345365	-0.648673	-0.152069	-0.128855	-0.123829	-0.35709	-0.123398	0.971569	0.227364	0.515166	0.330696	0.164413
Novel00165	-0.0470697	-0.581389	-0.577228	-0.270143	0.466875	-0.230585	-0.212839	-0.302503	0.939287	0.547204	0.694901	-0.0992418	0.840779	0.538348	0.211949	-0.303344
Novel00166	-0.337795	0.324229	0.746609	0.292803	-0.507164	-0.13179	0.1256	0.035442	-0.546263	-0.340669	-0.198144	0.841566	-0.323313	0.0493927	0.222009	0.24061
Novel00167	-0.217103	-0.492606	-0.264397	-0.140892	0.467679	0.269843	0.199935	0.0782389	0.477091	0.629039	0.851239	-0.187893	0.146562	0.0164444	-0.174509	-0.0883594
Novel00169	-0.42157	0.305045	0.841338	0.728923	-0.551789	0.377471	0.0365703	-0.170406	-0.466606	-0.141795	-0.169019	0.146357	-0.427417	-0.126547	0.46465	0.133611
Novel00170	0.360048	-0.179309	-0.653477	-0.367408	0.213723	-0.647761	-0.119599	-0.329929	0.691264	0.130444	0.362151	0.171723	0.846574	0.475223	0.0716696	-0.165186
Novel00171	-0.660572	-0.270103	0.574233	0.575853	0.247367	0.952192	0.489687	0.561462	-0.406033	0.0935567	0.0185784	-0.423939	-0.500493	-0.362155	0.0968033	0.210893
Novel00172	-0.562795	0.171195	0.877992	0.765288	-0.372553	0.371084	0.197732	0.136709	-0.561837	-0.161105	-0.194871	0.38245	-0.495739	-0.0583171	0.480623	0.309539
Novel00174	-0.0694936	0.104644	0.182765	-0.0650512	-0.213899	-0.578161	-0.14718	-0.104401	-0.00298215	-0.301783	-0.0401623	0.809904	0.364017	0.424697	0.278787	-0.166998
Novel00189	0.0873588	0.385971	0.258164	-0.095554	-0.471	-0.662703	-0.179846	-0.163867	-0.24517	-0.387723	-0.204392	0.964733	0.042081	0.300572	0.148179	0.156666
Novel00193	-0.500216	0.182177	0.833077	0.664119	-0.291416	0.660865	0.258578	0.209277	-0.624847	-0.246735	-0.294497	-0.138532	-0.526163	-0.284253	0.288181	0.136701
Novel00194	0.136952	0.266693	0.0674744	-0.156491	-0.32782	-0.772874	-0.252334	-0.225999	0.0103107	-0.394554	-0.0973044	0.883595	0.425519	0.547935	0.310113	0.121705
Novel00198	0.933024	0.612975	-0.557272	-0.421178	-0.391931	-0.695688	-0.507283	-0.484978	0.0695739	-0.340966	-0.277355	-0.0574484	0.167037	0.000962192	-0.229856	-0.0707763
Novel00199	0.070839	-0.509208	-0.61522	-0.0265706	0.463819	0.100618	0.196534	-0.251767	0.804627	0.74977	0.735756	-0.451715	0.425837	0.0624468	-0.0588757	-0.268959
Novel00201	-0.692907	-0.0728913	0.799028	0.769356	-0.0884763	0.750569	0.322896	0.268977	-0.426749	-0.00619712	0.016627	-0.107898	-0.408062	-0.226087	0.365291	0.184506
Novel00203	-0.826706	-0.198049	0.847287	0.501438	0.0842542	0.672874	0.545383	0.624621	-0.584624	-0.123787	-0.114055	0.202209	-0.470372	-0.169699	0.177202	0.256163
Novel00206	-0.835134	-0.608001	0.441073	0.403761	0.50887	0.932759	0.673039	0.644743	-0.167035	0.406844	0.241965	-0.278786	-0.413732	-0.287787	-0.0282499	0.106575
Novel00219	-0.471916	-0.153535	0.466907	0.684442	0.0868055	0.813173	0.622952	0.231469	-0.229659	0.180906	0.154296	-0.435284	-0.358155	-0.235363	0.252469	0.138301
Novel00221	0.41322	0.357864	-0.168799	-0.274106	-0.342786	-0.912294	-0.387049	-0.366312	0.131249	-0.436134	-0.114011	0.71293	0.561254	0.555584	0.262881	-0.0473927
Novel00222	-0.567086	-0.412333	0.31001	0.446262	0.362823	0.958144	0.570686	0.38613	-0.09823	0.400159	0.286213	-0.610997	-0.391847	-0.353542	-0.00689565	0.0203796
Novel00229	0.098094	-0.180822	-0.341333	-0.0271234	-0.0104169	-0.253104	-0.132856	-0.598998	0.696977	0.598427	0.773177	0.0788367	0.427074	0.240351	0.108051	-0.0805532
Novel00233	0.957044	0.636866	-0.546429	-0.340901	-0.420839	-0.559497	-0.385284	-0.507965	0.0348522	-0.191419	-0.184489	-0.158273	-0.0371999	-0.179377	-0.346814	-0.061367
Novel00243	-0.434253	-0.0172977	0.561117	0.949774	-0.0440229	0.60822	0.613046	0.221392	-0.326583	-0.00476075	-0.00505603	-0.150373	-0.284046	-0.119437	0.497261	0.305451
Novel00254	-0.790633	-0.283934	0.708983	0.609927	0.098704	0.637335	0.684792	0.420958	-0.336375	0.205379	0.188836	0.234633	-0.433005	-0.114148	0.233934	0.195683
Novel00264	0.863719	0.603113	-0.423446	-0.320228	-0.399347	-0.436561	-0.357097	-0.414166	-0.0575668	-0.183966	-0.199555	-0.157953	-0.153508	-0.245491	-0.370911	-0.0395947
Novel00265	0.860206	0.265361	-0.821031	-0.492558	-0.082865	-0.535627	-0.422945	-0.544297	0.48407	0.130356	0.207552	-0.299348	0.315879	0.0928873	-0.262044	-0.298276
Novel00266	-0.369903	-0.793127	-0.336066	-0.271663	0.940286	0.346237	0.449516	0.727812	0.298217	0.316456	0.347847	-0.249635	0.25676	0.0659248	-0.252439	-0.106601
Novel00272	-0.092672	-0.554349	-0.495979	-0.248085	0.401876	0.0427234	-0.1462	-0.309987	0.825772	0.81627	0.848467	-0.231298	0.368365	0.18654	-0.0613108	-0.338652
Novel00274	0.774613	0.126389	-0.861718	-0.533175	-0.00296115	-0.642262	-0.50325	-0.576178	0.641214	0.15173	0.219353	-0.205871	0.546596	0.268434	-0.13727	-0.330429
Novel00287	-0.351047	-0.706716	-0.310475	-0.195423	0.612315	0.47184	0.043303	0.14517	0.519959	0.84717	0.688773	-0.412692	-0.0546916	-0.169204	-0.320807	-0.174863
Novel00288	0.316929	0.239083	-0.162761	-0.208647	-0.282682	-0.823597	-0.328631	-0.403574	0.230682	-0.258946	0.0360503	0.663753	0.551718	0.590008	0.318229	-0.0777733
Novel00290	-0.399943	-0.163509	0.291368	0.371828	-0.198094	0.200564	-0.131141	-0.465718	0.304337	0.541765	0.480489	0.104447	-0.0232137	0.186296	0.40647	-0.17913
Novel00294	-0.317181	-0.303832	0.138229	0.172684	0.453265	0.408398	0.942976	0.68688	-0.249576	-0.0686592	-0.00763301	-0.0630546	-0.11544	-0.0741603	-0.0699009	0.150557
Novel00295	-0.879138	-0.697755	0.392546	0.372736	0.558942	0.804648	0.69798	0.599505	-0.0217987	0.479514	0.385175	-0.102094	-0.239269	-0.0987396	0.0701716	0.18279
Novel00298	-0.207307	-0.0916779	0.136882	-0.0622316	0.0220218	-0.305285	-0.0183575	0.0973545	0.0421292	-0.113946	0.0956185	0.655641	0.283534	0.401207	0.229782	0.137032
Novel00303	0.570098	-0.107949	-0.852707	-0.496245	0.149018	-0.614688	-0.46683	-0.567138	0.828111	0.271687	0.376242	-0.164162	0.769901	0.425006	0.00518086	-0.27209
Novel00316	-0.805147	-0.304571	0.709316	0.371357	0.218594	0.58451	0.56009	0.679537	-0.468829	-0.0860192	-0.0452807	0.263391	-0.334799	-0.0440146	0.156627	0.257103
Novel00321	-0.832931	-0.21395	0.835138	0.480429	0.0846444	0.639913	0.556211	0.607764	-0.560081	-0.0722187	-0.0739916	0.270536	-0.485098	-0.107387	0.191677	0.278825
Novel00325	-0.884742	-0.466556	0.616818	0.323354	0.238763	0.620916	0.441945	0.446256	-0.195144	0.326994	0.221886	0.227973	-0.370631	-0.0409914	0.125027	0.0886433
Novel00327	-0.378952	-0.735213	-0.278515	-0.0387355	0.649217	0.475724	0.564032	0.222303	0.478694	0.806386	0.621545	-0.344422	-0.00481477	-0.169927	-0.281467	-0.184345
Novel00335	-0.58561	-0.0213408	0.744117	0.596154	0.0186954	0.741946	0.405543	0.580871	-0.673394	-0.284954	-0.370235	-0.158322	-0.530401	-0.276081	0.221369	0.46823
Novel00337	-0.793728	-0.521458	0.454552	0.278383	0.317903	0.590034	0.558921	0.407909	-0.0538746	0.436654	0.379074	0.172488	-0.281882	-0.0634477	0.0397661	-0.0434752
Novel00342	-0.619695	-0.336321	0.434918	0.682477	0.183628	0.640429	0.603477	0.221893	-0.0282545	0.388208	0.522812	-0.0743482	-0.177656	-0.18903	0.208413	0.236443
Novel00344	-0.676872	-0.346356	0.503078	0.487546	0.200201	0.670088	0.661959	0.383487	-0.197786	0.393662	0.298619	0.0630525	-0.448176	-0.172279	0.0736496	0.228394
Novel00346	-0.387336	-0.592617	-0.0819545	-0.111407	0.771409	0.544768	0.587493	0.855192	-0.0960321	0.133796	-0.00721436	-0.328761	-0.162646	-0.142874	-0.275321	-0.0131595
Novel00352	0.827819	0.257045	-0.764466	-0.297723	-0.0717896	-0.413329	-0.179599	-0.469482	0.389606	0.152865	0.0904403	-0.371459	0.193822	-0.101461	-0.307983	-0.174746
Novel00355	-0.395207	0.34605	0.839166	0.457856	-0.550773	-0.0355251	0.0790606	0.0272072	-0.599837	-0.355126	-0.295621	0.773969	-0.386808	0.0521467	0.359412	0.29222
Novel00358	-0.701818	-0.361405	0.529065	0.169347	0.31788	0.689044	0.646489	0.671513	-0.394127	0.0963892	-0.00680522	-0.00628274	-0.443374	-0.27425	-0.162927	0.0926243
Novel00360	-0.68555	-0.125783	0.711419	0.364587	-0.0783129	0.142184	0.210133	0.274331	-0.301898	-0.16149	-0.0190985	0.642642	-0.0473297	0.344647	0.477941	0.229145
Novel00366	-0.685304	-0.306755	0.566547	0.560933	0.189733	0.575792	0.75586	0.488909	-0.308133	0.202834	0.169936	0.191934	-0.401902	-0.211596	0.0940954	0.173811
Novel00377	-0.632374	-0.632881	0.153297	0.448153	0.525293	0.819085	0.529598	0.363096	0.159374	0.655981	0.507369	-0.410751	-0.258943	-0.151185	0.0897644	-0.0200062
Novel00380	-0.816738	-0.315846	0.695541	0.454014	0.162395	0.453888	0.442266	0.547672	-0.359559	0.0315113	0.0997629	0.440409	-0.28964	0.0197457	0.257332	0.392193
Novel00381	-0.496842	0.249648	0.872506	0.361644	-0.409455	0.159815	0.167866	0.206063	-0.660778	-0.410968	-0.350282	0.576554	-0.393767	-0.0117275	0.273096	0.415031
Novel00382	-0.311467	0.328044	0.735087	0.661199	-0.468728	0.477562	0.0281729	-0.0989975	-0.489415	-0.269772	-0.292405	-0.170156	-0.371141	-0.19552	0.408628	0.119742
Novel00387	0.364194	0.505776	0.0638848	0.0863062	-0.54344	-0.733842	-0.288562	-0.429641	-0.0544528	-0.447047	-0.141262	0.659654	0.339073	0.276006	0.303332	0.380984
Novel00390	0.579971	-0.00109695	-0.773215	-0.475032	-0.0188623	-0.384902	-0.490434	-0.670629	0.700269	0.542288	0.382693	-0.300133	0.263703	-0.0160932	-0.330879	-0.399435
Novel00393	-0.31749	-0.898735	-0.532692	-0.326063	0.928875	0.29905	0.229	0.40358	0.629661	0.692553	0.584589	-0.358389	0.305667	0.108731	-0.252147	-0.164249
Novel00400	0.737432	0.108597	-0.806434	-0.281045	0.0490222	-0.394446	-0.125066	-0.472948	0.554299	0.262024	0.331744	-0.355053	0.357858	0.0210037	-0.209388	-0.14398
Novel00410	-0.543775	0.148076	0.853998	0.596696	-0.230128	0.475066	0.268985	0.340067	-0.64191	-0.439709	-0.360767	0.126755	-0.324212	-0.0692947	0.404908	0.189721
Novel00412	-0.541098	0.294114	0.988182	0.592866	-0.457327	0.310994	0.250018	0.227174	-0.759747	-0.419712	-0.381884	0.477472	-0.51768	-0.0908321	0.360852	0.300394
Novel00413	-0.449978	0.374406	0.955196	0.668232	-0.564912	0.319893	0.135174	0.0218249	-0.676738	-0.381901	-0.344342	0.32617	-0.465271	-0.109061	0.436686	0.306257
Novel00418	0.78367	0.111504	-0.888645	-0.55491	-0.0199583	-0.635212	-0.53614	-0.629073	0.669018	0.209769	0.192472	-0.246564	0.516148	0.111252	-0.253252	-0.298091
Novel00429	0.0184117	0.308632	0.258929	-0.0789915	-0.403873	-0.629654	-0.162068	-0.135993	-0.191857	-0.365114	-0.183658	0.956132	0.111619	0.430687	0.260337	0.158905
Novel00431	0.799281	0.753407	-0.221911	-0.0998098	-0.531572	-0.32722	-0.268563	-0.341235	-0.303792	-0.351965	-0.39137	-0.156919	-0.326072	-0.31047	-0.273335	0.0322894
Novel00439	-0.40257	-0.371369	0.157126	-0.00511608	0.586538	0.571211	0.416248	0.915556	-0.370128	-0.170215	-0.177301	-0.29458	-0.237873	-0.257055	-0.240243	0.281582
Novel00442	0.965908	0.527127	-0.667341	-0.460336	-0.323618	-0.732483	-0.501834	-0.573796	0.255582	-0.198732	-0.0488994	-0.0757858	0.302852	0.0655603	-0.219041	-0.159111
Novel00443	0.109886	-0.276902	-0.444128	-0.269023	0.229777	0.0954399	-0.129623	-0.272259	0.553707	0.737821	0.773607	-0.276581	0.0169998	-0.0907442	-0.326294	-0.307631
Novel00445	0.202511	-0.369215	-0.645227	-0.298199	0.277793	0.0179885	-0.238194	-0.363286	0.677374	0.806726	0.387847	-0.431889	0.0466485	-0.195627	-0.380986	-0.352345
Novel00446	-0.181952	0.187234	0.394416	0.00807265	-0.33307	-0.489072	-0.0586309	-0.0249098	-0.227032	-0.301617	-0.13291	0.99041	0.0584332	0.379629	0.26879	0.149934
Novel00449	-0.665292	-0.465169	0.347792	0.466805	0.332002	0.624796	0.394007	0.359914	0.00790217	0.452109	0.457876	-0.0295451	-0.239308	-0.144521	0.108115	-0.0600764
Novel00450	0.982708	0.682648	-0.519703	-0.39829	-0.448887	-0.647695	-0.452849	-0.486015	-0.00997751	-0.337374	-0.293293	-0.0850244	0.0351382	-0.109688	-0.30386	-0.126023
Novel00456	0.944717	0.422542	-0.761533	-0.506933	-0.256313	-0.612421	-0.531448	-0.621608	0.355882	0.0385273	-0.000777219	-0.242797	0.183457	-0.0462821	-0.347198	-0.232661
Novel00465	-0.46875	0.233129	0.833513	0.490117	-0.359503	0.283201	0.296115	0.283694	-0.710185	-0.297852	-0.367117	0.476715	-0.603629	-0.109916	0.248238	0.472134
Novel00467	-0.899184	-0.591074	0.5214	0.37256	0.448878	0.792318	0.605871	0.621149	-0.166994	0.378411	0.324289	-0.00470919	-0.358481	-0.141331	0.0512449	0.131006
Novel00470	-0.722838	-0.469301	0.443459	0.348252	0.436848	0.815921	0.675622	0.673601	-0.267848	0.267012	0.24453	-0.152146	-0.428129	-0.232815	-0.0534607	0.0367974
Novel00471	-0.797698	-0.386887	0.605734	0.485346	0.180268	0.569151	0.611509	0.376769	-0.177645	0.277971	0.264617	0.242257	-0.264886	0.0202778	0.242075	0.236313
Novel00472	-0.6373	0.140671	0.961576	0.726263	-0.289059	0.517682	0.3999	0.329014	-0.69513	-0.300226	-0.276979	0.283343	-0.510199	-0.105792	0.418701	0.362227
Novel00475	0.192646	0.166979	-0.0337292	-0.105557	0.187564	0.0991886	0.0662329	0.565224	-0.445118	-0.608554	-0.45619	-0.284734	-0.0570973	-0.201361	-0.199276	0.327113
Novel00476	-0.596666	0.1748	0.938829	0.485458	-0.295068	0.291428	0.351172	0.422905	-0.771849	-0.420555	-0.382133	0.568275	-0.509362	-0.0799691	0.259574	0.276636
Novel00480	-0.618763	0.0623583	0.846403	0.872517	-0.240332	0.389386	0.404565	0.196212	-0.455275	-0.174801	-0.00264433	0.359401	-0.251107	0.0307269	0.583772	0.381009
Novel00483	-0.806622	-0.154388	0.870822	0.629992	0.016116	0.65436	0.509684	0.563159	-0.596864	-0.111501	-0.153261	0.221171	-0.507309	-0.204116	0.238075	0.342971
Novel00485	0.384976	-0.323704	-0.842706	-0.444909	0.341404	-0.340716	-0.312726	-0.438502	0.892339	0.526123	0.542573	-0.32567	0.671238	0.282884	-0.110718	-0.307669
Novel00494	-0.669731	-0.116911	0.752374	0.473089	0.104496	0.462937	0.733903	0.684341	-0.617078	-0.36158	-0.255133	0.313622	-0.285235	0.109753	0.341625	0.272952
Novel00496	-0.350121	0.126928	0.565741	0.0891992	-0.197743	0.249559	-0.00622499	0.226643	-0.489247	-0.296393	-0.318332	0.160184	-0.344628	-0.12005	0.0132239	-0.18857
Novel00500	-0.261468	-0.445272	-0.0854462	0.0295664	0.623983	0.461592	0.833495	0.652707	-0.0155766	0.202312	0.370216	-0.222627	-0.0639397	-0.130029	-0.237123	0.134184
Novel00502	-0.493921	-0.411859	0.22928	0.391234	0.450578	0.308746	0.867881	0.575703	-0.0706877	-0.00471504	0.150593	0.178797	0.15124	0.30678	0.354315	0.137746
Novel00503	0.00688074	0.306768	0.282026	-0.0446996	-0.40505	-0.644385	-0.164512	-0.130768	-0.198094	-0.390424	-0.169578	0.974614	0.137586	0.460743	0.304142	0.135741
Novel00506	0.918483	0.411402	-0.727513	-0.490723	-0.242187	-0.513397	-0.446441	-0.56434	0.29832	0.10839	0.0476994	-0.273409	0.0403802	-0.197501	-0.468625	-0.164672
Novel00514	-0.62979	0.126013	0.93089	0.547661	-0.218175	0.36666	0.365034	0.46464	-0.7373	-0.472	-0.371826	0.431865	-0.383551	-0.0408161	0.356965	0.364406
Novel00515	0.038256	-0.468944	-0.567243	-0.342969	0.390104	0.182432	-0.113662	-0.215502	0.644426	0.876012	0.566706	-0.460379	-0.00761213	-0.189486	-0.440833	-0.340302
Novel00520	0.445786	-0.136116	-0.722779	-0.415508	0.189636	-0.570958	-0.404705	-0.429484	0.752872	0.125866	0.360014	-0.0880496	0.867624	0.427025	0.0794361	-0.219562
Novel00531	-0.868734	-0.728397	0.333425	0.15475	0.552062	0.690524	0.456065	0.553532	0.0339074	0.546066	0.405496	0.00483603	-0.270151	-0.0879022	-0.0540446	0.0402469
Novel00535	-0.220194	-0.646297	-0.428589	-0.201697	0.466026	0.232827	-0.0409575	-0.174885	0.718568	0.939783	0.636271	-0.321521	0.1165	-0.0333194	-0.229948	-0.391369
Novel00538	-0.0894402	-0.473148	-0.403243	-0.256573	0.387718	0.303668	0.00777624	-0.10828	0.526892	0.86993	0.632618	-0.388446	-0.119554	-0.215476	-0.410758	-0.132262
Novel00539	-0.374638	-0.589831	-0.153484	0.0805303	0.496159	0.612822	0.291227	0.110361	0.409834	0.834366	0.762166	-0.464006	-0.15521	-0.210797	-0.198772	-0.102909
Novel00540	-0.578835	-0.496371	0.244748	0.445005	0.477007	0.973073	0.587285	0.499789	-0.0927665	0.415886	0.221513	-0.635743	-0.402578	-0.389856	-0.0502263	0.0397065
Novel00541	-0.83948	-0.647456	0.390033	0.297384	0.538527	0.840896	0.556592	0.604639	-0.0624649	0.448467	0.424407	-0.185837	-0.302146	-0.17572	-0.0112293	0.133124
Novel00543	-0.849118	-0.31955	0.756365	0.481831	0.248773	0.785894	0.576571	0.723111	-0.523146	-0.0657485	-0.0659139	0.0215476	-0.43487	-0.180644	0.145899	0.210128
Novel00544	-0.151216	0.203737	0.375307	-0.00841586	-0.342136	-0.516168	-0.0782328	-0.0385459	-0.220597	-0.315878	-0.136402	0.990536	0.0762355	0.35589	0.243767	0.118292
Novel00545	-0.57859	-0.451325	0.288463	0.384466	0.420649	0.952479	0.55234	0.478899	-0.142791	0.349678	0.1337	-0.626038	-0.422573	-0.409224	-0.0753016	0.017705
Novel00551	0.293493	0.380691	0.00797824	-0.214346	-0.409915	-0.848318	-0.319149	-0.299022	-0.0215487	-0.426093	-0.171971	0.86303	0.351693	0.539761	0.274276	0.0330522
Novel00552	-0.712928	0.0444391	0.957291	0.711156	-0.175895	0.633634	0.46438	0.429842	-0.686986	-0.250673	-0.234731	0.184776	-0.522926	-0.166959	0.358433	0.350208
Novel00559	-0.762049	-0.706194	0.213148	0.24002	0.505394	0.696008	0.41981	0.326018	0.222641	0.720921	0.635069	-0.133705	-0.191122	-0.0951425	-0.00697705	0.0396191
Novel00560	-0.412577	-0.474731	0.0774273	0.0809211	0.683857	0.515225	0.829148	0.911564	-0.228809	-0.0573126	0.0300499	-0.17642	-0.0795585	-0.12562	-0.169197	0.178023
Novel00567	-0.284724	0.250193	0.598585	0.145253	-0.424466	-0.26678	0.0359747	0.0428293	-0.442405	-0.283752	-0.215892	0.913135	-0.262597	0.10899	0.155785	0.0774883
Novel00570	-0.535736	-0.410313	0.276258	0.515002	0.373696	0.929347	0.666409	0.384531	-0.0773957	0.424765	0.308286	-0.579451	-0.37257	-0.342427	0.0131914	-0.00982369
Novel00574	-0.474482	0.279732	0.882618	0.543275	-0.481502	0.166416	0.22448	0.0970692	-0.618209	-0.277776	-0.233734	0.618094	-0.465374	-0.00902319	0.347052	0.232641
Novel00581	-0.568156	-0.58619	0.1193	0.261344	0.527346	0.925929	0.425322	0.401059	0.0796856	0.599929	0.391228	-0.6475	-0.362572	-0.3808	-0.162161	-0.0353882
Novel00588	-0.407067	-0.356362	0.165733	0.617861	0.307363	0.740301	0.681621	0.21945	0.0568736	0.496744	0.414717	-0.446735	-0.255683	-0.234659	0.124135	0.0427438
Novel00590	-0.584155	-0.49702	0.250048	0.383021	0.481741	0.976914	0.573119	0.516652	-0.10643	0.401788	0.20976	-0.637026	-0.405659	-0.394017	-0.091109	0.044682
Novel00591	-0.638105	-0.754002	0.022031	0.103722	0.672914	0.703359	0.48914	0.47245	0.239619	0.7249	0.631999	-0.268169	-0.20247	-0.138054	-0.16568	-0.0449816
Novel00592	0.893338	0.65452	-0.414615	-0.302966	-0.442138	-0.429647	-0.35563	-0.432753	-0.09696	-0.216123	-0.264669	-0.1913	-0.191399	-0.278204	-0.378674	-0.067727
Novel00593	0.92277	0.660495	-0.465903	-0.35553	-0.440854	-0.474627	-0.401061	-0.455627	-0.0654629	-0.205042	-0.2348	-0.180833	-0.174289	-0.260744	-0.404437	-0.117779
Novel00598	-0.890905	-0.572202	0.529795	0.433254	0.406775	0.69737	0.653461	0.568223	-0.132671	0.366041	0.355239	0.131166	-0.280041	-0.0530621	0.146736	0.199619
Novel00602	-0.809713	-0.451533	0.567046	0.348028	0.440921	0.798083	0.512284	0.826915	-0.416342	0.0327273	-0.00033798	-0.0872893	-0.39884	-0.247466	-0.00276037	0.283356
Novel00604	-0.580074	0.192356	0.935992	0.506096	-0.336404	0.316974	0.30635	0.340851	-0.738117	-0.375127	-0.332103	0.507174	-0.516378	-0.120868	0.259966	0.270081
Novel00609	-0.000602558	0.224629	0.207694	-0.071187	-0.324357	-0.648119	-0.15076	-0.14026	-0.0829722	-0.344405	-0.0779618	0.930049	0.283301	0.431049	0.274488	0.227785
Novel00611	-0.557579	0.196962	0.924184	0.71793	-0.337136	0.392523	0.392228	0.298215	-0.70419	-0.349548	-0.338089	0.374151	-0.492925	-0.137074	0.372588	0.11132
Novel00619	-0.494623	0.12865	0.790233	0.737024	-0.13552	0.498777	0.736236	0.50904	-0.719281	-0.328241	-0.263999	0.234706	-0.498486	-0.208315	0.267819	0.413785
Novel00620	-0.434953	-0.219212	0.364867	0.409981	0.280739	0.368867	0.927095	0.592201	-0.319037	-0.134825	-0.0279195	0.160447	-0.111027	0.135066	0.254379	0.242695
Novel00623	-0.218594	-0.609043	-0.350608	-0.214683	0.714316	-0.0699008	0.124162	0.380461	0.469227	0.00805723	0.277954	-0.0641074	0.794719	0.607262	0.277113	-0.0103861
Novel00625	-0.770547	-0.0832119	0.897673	0.701364	-0.0542374	0.65696	0.563733	0.494769	-0.6054	-0.119841	-0.0902579	0.218599	-0.503953	-0.198416	0.289079	0.374558
Novel00626	-0.745713	-0.057854	0.890011	0.709056	-0.102577	0.575766	0.57759	0.425115	-0.571268	-0.0901941	-0.0790956	0.31886	-0.481767	-0.1045	0.342423	0.350607
Novel00640	-0.23868	-0.53521	-0.215599	-0.01964	0.633783	0.174802	0.603886	0.4336	0.260001	0.15241	0.231728	-0.105113	0.324635	0.523563	0.274663	-0.183084
Novel00644	-0.68435	-0.148007	0.729194	0.763732	0.0380684	0.699301	0.706694	0.423832	-0.430117	0.0375088	0.106106	0.0536327	-0.412223	-0.185704	0.310929	0.378056
Novel00647	-0.801627	-0.57954	0.420674	0.353978	0.556646	0.726142	0.685099	0.755391	-0.176025	0.219798	0.322458	-0.032874	-0.201058	-0.111919	0.0500387	0.199946
Novel00649	0.515265	0.583228	-0.0573731	-0.235077	-0.550197	-0.90524	-0.378327	-0.385935	-0.109507	-0.507721	-0.241828	0.768511	0.252992	0.303118	0.0894777	0.106199
Novel00650	-0.720726	-0.0121609	0.906421	0.564163	-0.103638	0.447342	0.366101	0.480218	-0.623211	-0.403388	-0.27486	0.332043	-0.268104	0.0209743	0.42459	0.230582
Novel00654	-0.789935	-0.467321	0.526604	0.53111	0.33356	0.938483	0.527631	0.516223	-0.243745	0.354897	0.101423	-0.310409	-0.507898	-0.343681	0.0549203	0.146348
Novel00659	-0.406568	-0.533158	-0.0768964	0.0979203	0.244602	0.360424	-0.0618821	-0.273309	0.572499	0.867145	0.63455	-0.22952	0.0267679	0.0816413	0.100641	-0.18585
Novel00660	0.177851	-0.320983	-0.581602	-0.337701	0.207506	0.00644741	-0.227978	-0.442142	0.694245	0.868024	0.664	-0.328571	0.0287502	-0.0973192	-0.350389	-0.335565
Novel00662	-0.677088	-0.288599	0.5836	0.743392	0.183571	0.720461	0.827183	0.421238	-0.278328	0.160297	0.122161	-0.0625323	-0.325304	-0.0348347	0.381649	0.17221
Novel00665	0.56171	0.717434	0.0533297	-0.0841184	-0.66094	-0.430322	-0.221905	-0.450995	-0.268765	-0.389094	-0.270084	0.213579	-0.129012	-0.0996311	-0.0692003	0.166024
Novel00669	-0.514088	-0.583066	0.067615	0.245813	0.580806	0.863606	0.69773	0.485104	0.05748	0.552063	0.365501	-0.572199	-0.311299	-0.343114	-0.203795	-0.106112
Novel00671	-0.517135	-0.338266	0.324976	0.618415	0.321314	0.90743	0.559351	0.386421	-0.129539	0.335078	0.310257	-0.549774	-0.36536	-0.310638	0.120418	0.108753
Novel00674	-0.6672	-0.126248	0.707107	0.652469	-0.12629	0.371375	0.452369	0.176202	-0.308767	0.138557	0.0372563	0.429981	-0.37832	0.0218776	0.394612	0.364624
Novel00680	-0.889783	-0.366954	0.753602	0.540927	0.230406	0.761203	0.619635	0.642962	-0.440807	0.0840829	0.0252065	0.121908	-0.452034	-0.16576	0.175179	0.264434
Novel00681	0.810236	0.876152	-0.110763	-0.171735	-0.649992	-0.511034	-0.315124	-0.333565	-0.405021	-0.557698	-0.40479	0.116219	-0.249779	-0.17978	-0.219147	0.0706429
Novel00685	-0.55698	0.128488	0.835033	0.401924	-0.226265	0.131042	0.272467	0.431565	-0.674163	-0.436091	-0.327613	0.692779	-0.358472	0.138022	0.357402	0.355097
Novel00689	-0.430092	0.367731	0.915538	0.515269	-0.562027	0.214737	0.0978448	0.0328051	-0.668409	-0.382781	-0.35839	0.461817	-0.4667	-0.0430701	0.377368	0.369524
Novel00704	-0.771699	-0.168296	0.811083	0.75475	-0.033236	0.555216	0.638672	0.354782	-0.408076	0.0186111	0.0286939	0.305911	-0.35295	0.00411143	0.454498	0.277385
Novel00705	-0.326923	0.169928	0.585033	0.229006	-0.304496	-0.118728	0.114078	0.144842	-0.439446	-0.275671	-0.217352	0.712121	-0.253533	0.0606919	0.160041	-0.151385
Novel00706	-0.834863	-0.555247	0.497123	0.48162	0.447679	0.776602	0.662454	0.657248	-0.221052	0.277959	0.113977	-0.0595478	-0.337567	-0.185435	0.0874691	0.101614
Novel00708	-0.753243	-0.113632	0.83655	0.594885	-0.0692254	0.618377	0.570619	0.38293	-0.497582	0.0157451	-0.0143385	0.247742	-0.500943	-0.113814	0.2697	0.314871
Novel00710	-0.865263	-0.312298	0.777376	0.451711	0.183616	0.639099	0.60392	0.636183	-0.473868	-0.0476443	-0.0544107	0.238319	-0.367046	-0.0249079	0.234619	0.194712
Novel00711	-0.518929	-0.064922	0.60303	0.703493	0.00433043	0.859807	0.373696	0.278236	-0.381814	0.0521492	-0.00471712	-0.447281	-0.458116	-0.31099	0.257857	0.246694
Novel00713	-0.507624	-0.622801	-0.0122069	0.147132	0.479216	0.726738	0.350795	0.179888	0.295695	0.779589	0.480345	-0.503593	-0.228259	-0.32204	-0.223008	-0.216914
Novel00720	-0.595075	-0.162866	0.612195	0.735161	0.103995	0.610223	0.80947	0.486979	-0.422119	0.0443118	0.0204972	0.114931	-0.430083	-0.126521	0.293956	0.304548
Novel00726	-0.776368	-0.275531	0.715748	0.392937	0.260666	0.750008	0.550481	0.807692	-0.608165	-0.136355	-0.181438	0.0277805	-0.515643	-0.263132	0.0265423	0.307342
Novel00729	-0.383969	-0.16541	0.268237	-0.0427829	-0.107232	-0.182302	-0.0426843	-0.111551	0.0990832	0.287993	0.365687	0.721234	-0.0433597	0.198331	0.0639419	-0.0208146
Novel00734	-0.655653	0.0865579	0.934643	0.609161	-0.172494	0.622129	0.433825	0.479544	-0.752699	-0.363632	-0.360636	0.120616	-0.530101	-0.215387	0.276892	0.298685
Novel00739	-0.258022	-0.603207	-0.336211	-0.155683	0.371135	0.253731	-0.0230599	-0.244305	0.685975	0.983705	0.720773	-0.247348	0.0241602	-0.0464732	-0.203471	-0.318317
Novel00740	0.204298	-0.435336	-0.742794	-0.401993	0.324479	-0.259093	-0.364007	-0.520194	0.970006	0.693266	0.644912	-0.271832	0.620518	0.30735	-0.0363341	-0.421488
Novel00744	-0.372829	0.36903	0.852501	0.559462	-0.566406	0.313628	0.0203461	-0.0782157	-0.584118	-0.32821	-0.331235	0.188487	-0.432385	-0.141298	0.36617	0.164111
Novel00745	-0.102185	-0.691526	-0.620584	-0.323819	0.574509	0.0338559	-0.111428	-0.223058	0.930915	0.849446	0.844918	-0.298049	0.507099	0.285779	-0.0610985	-0.369735
Novel00746	-0.0433956	-0.474786	-0.441836	-0.110217	0.368244	0.167409	0.13486	-0.203333	0.633071	0.793792	0.709591	-0.293578	0.104749	-0.00938526	-0.148812	-0.0817238
Novel00747	-0.244159	-0.639004	-0.355497	-0.141285	0.472363	0.334123	0.252975	-0.0363142	0.540304	0.862644	0.399507	-0.35353	-0.0699095	-0.208136	-0.319928	-0.275526
Novel00748	-0.0346748	-0.0234331	-0.00426098	-0.096371	-0.051927	-0.617039	-0.111907	-0.126623	0.214305	-0.255958	0.151007	0.686252	0.667549	0.550097	0.33222	0.117762
Novel00750	-0.479418	0.342614	0.95487	0.594471	-0.52911	0.348026	0.0794949	0.0649073	-0.687776	-0.389851	-0.370956	0.288458	-0.482279	-0.141547	0.376158	0.214161
Novel00751	-0.627002	-0.0557971	0.75363	0.306985	0.0975458	0.482803	0.476487	0.783612	-0.740848	-0.451911	-0.33825	0.247615	-0.406874	-0.189488	0.0421752	0.283555
Novel00756	-0.417024	0.356896	0.886061	0.670347	-0.58915	0.121888	0.078325	-0.0879442	-0.547263	-0.338299	-0.265505	0.521914	-0.323565	0.0791714	0.558815	0.301198
Novel00758	-0.621765	0.144292	0.951658	0.704296	-0.227999	0.469091	0.501879	0.472423	-0.774014	-0.405716	-0.346313	0.34946	-0.497041	-0.137462	0.355437	0.371334
Novel00760	-0.789057	-0.555882	0.43224	0.494292	0.453447	0.870997	0.643833	0.583346	-0.157514	0.383333	0.203957	-0.231004	-0.396911	-0.163337	0.120457	0.0232705
Novel00766	-0.672144	-0.127385	0.744598	0.497289	0.172513	0.632536	0.56262	0.813251	-0.707409	-0.362721	-0.328317	0.0955398	-0.442161	-0.173949	0.172081	0.310442
Novel00767	0.0764183	-0.409245	-0.54007	-0.261443	0.395742	-0.394046	-0.214819	-0.215254	0.773295	0.16194	0.437902	-0.0194567	0.982283	0.635664	0.319237	-0.168512
Novel00768	-0.292647	-0.657611	-0.344746	-0.247626	0.461937	0.209068	-0.0939603	-0.097054	0.645004	0.854159	0.671477	-0.197337	0.0956624	-0.103198	-0.278707	-0.206351
Novel00771	-0.703663	-0.0402735	0.867934	0.732376	-0.0215197	0.641477	0.542614	0.540934	-0.622513	-0.308793	-0.190522	0.099998	-0.348251	-0.0875389	0.410298	0.237065
Novel00773	0.113981	-0.431553	-0.579688	-0.247744	0.402456	-0.120596	0.0242816	-0.204935	0.71659	0.614896	0.69318	-0.1687	0.459274	0.0469429	-0.22863	-0.0695995
Novel00779	0.481265	-0.312978	-0.946657	-0.575835	0.436801	-0.404703	-0.303388	-0.294059	0.842968	0.395526	0.501171	-0.337314	0.696998	0.325545	-0.171431	-0.297444
Novel00782	-0.221373	-0.587329	-0.357568	-0.121158	0.508029	0.0228845	0.14703	-0.0315063	0.685657	0.59506	0.927929	-0.0287148	0.540872	0.190296	-0.0451493	0.0328261
Novel00788	-0.735206	-0.295822	0.651428	0.5865	0.268344	0.729482	0.809464	0.669171	-0.435727	-0.0686694	0.00890102	-0.018531	-0.283827	-0.17813	0.200275	0.383633
Novel00789	0.589258	0.213563	-0.534346	-0.329435	-0.0895877	-0.760942	-0.421011	-0.413992	0.418271	-0.314043	0.00964804	0.119099	0.799308	0.555596	0.24924	-0.0732235
Novel00796	0.926242	0.677906	-0.449088	-0.246961	-0.4741	-0.649131	-0.444886	-0.530622	0.0340631	-0.346861	-0.187257	-0.0297573	0.150631	-0.0411923	-0.147883	-0.0854322
Novel00803	-0.49916	0.230743	0.85502	0.396886	-0.383714	0.120037	0.189956	0.243962	-0.661189	-0.383467	-0.351949	0.666683	-0.419189	0.0490943	0.308932	0.349121
Novel00804	0.726592	0.514581	-0.419186	-0.315233	-0.343294	-0.498032	-0.380266	-0.392331	0.0180684	-0.252934	-0.226855	-0.0874308	0.0580163	-0.134255	-0.273785	-0.193816
Novel00811	-0.55334	-0.594974	0.100598	0.364922	0.562019	0.882362	0.615589	0.43547	0.104523	0.568419	0.434087	-0.578179	-0.251786	-0.331071	-0.0942898	-0.0522234
Novel00814	-0.0855791	0.184654	0.27017	-0.049505	-0.305629	-0.611605	-0.128266	-0.0959835	-0.104482	-0.33799	-0.0894682	0.973542	0.26254	0.471899	0.31222	0.151111
Novel00826	-0.518733	-0.154187	0.523174	0.354483	0.162733	0.255326	0.683692	0.603005	-0.422963	-0.280794	-0.0813001	0.382197	-0.0960402	0.00294632	0.138604	0.112025
Novel00828	0.606786	0.476879	-0.265273	-0.0973333	-0.260386	-0.577171	-0.282421	-0.227869	-0.0183032	-0.588635	-0.360232	0.0860837	0.427259	0.431396	0.323013	0.0430817
Novel00829	0.47356	0.463693	-0.0875788	-0.309772	-0.184287	-0.436702	-0.0410811	0.180158	-0.374113	-0.659549	-0.380671	0.27519	0.0360548	-0.0403362	-0.233845	0.0977327
Novel00830	0.255266	0.437062	0.149028	0.0858653	-0.295932	-0.300017	0.140748	0.031557	-0.340402	-0.625262	-0.40358	0.293503	0.126577	0.190976	0.232415	0.218242
Novel00833	-0.654475	-0.0219141	0.827356	0.528776	0.0023412	0.579994	0.400358	0.636371	-0.703795	-0.425814	-0.348258	0.101927	-0.379903	-0.222709	0.20069	0.237037
Novel00835	-0.624781	0.0881269	0.88605	0.53815	-0.163325	0.643817	0.279162	0.449179	-0.717044	-0.31244	-0.301401	0.0338759	-0.554833	-0.256427	0.209991	0.258605
Novel00836	-0.689693	0.036752	0.926199	0.617212	-0.167343	0.535127	0.463473	0.471693	-0.710215	-0.252258	-0.2682	0.314778	-0.569245	-0.21502	0.233415	0.155558
Novel00837	-0.84976	-0.386422	0.68163	0.426681	0.294957	0.722427	0.586867	0.718237	-0.443776	0.0835398	0.0356463	0.144721	-0.474971	-0.16541	0.0853161	0.246505
Novel00839	-0.347925	-0.487584	-0.0195941	0.0753182	0.638009	0.380659	0.889886	0.692069	-0.0278757	0.068457	0.165707	-0.099888	0.076262	0.135377	0.00406379	0.0653128
Novel00845	0.952706	0.551952	-0.616583	-0.409742	-0.330704	-0.719932	-0.484411	-0.522821	0.188901	-0.309967	-0.146131	-0.0915558	0.340073	0.0212627	-0.207614	-0.0527213
Novel00856	-0.703676	0.0580353	0.951293	0.5145	-0.200673	0.425091	0.38579	0.464722	-0.719266	-0.322491	-0.304029	0.464656	-0.505635	-0.0954987	0.271003	0.311909
Novel00857	-0.660741	0.0806565	0.920843	0.517743	-0.217869	0.338157	0.326073	0.447922	-0.709214	-0.355887	-0.336548	0.53125	-0.470624	-0.054555	0.302402	0.273011
Novel00858	-0.563269	-0.715932	-0.0167764	0.193725	0.680651	0.681815	0.687346	0.467034	0.250866	0.641773	0.670513	-0.322591	-0.0690662	-0.148359	-0.135698	0.0197114
Novel00859	-0.432016	0.310225	0.867156	0.819529	-0.496855	0.181257	0.172888	0.0261094	-0.563831	-0.362445	-0.311857	0.468925	-0.306164	0.036472	0.606181	0.226544
Novel00861	-0.396576	0.292203	0.788695	0.327084	-0.467555	-0.0236127	0.0733989	0.11353	-0.6049	-0.359198	-0.32202	0.728147	-0.403819	-0.00711009	0.215004	0.0131664
Novel00863	-0.74493	0.0137251	0.957295	0.573626	-0.17016	0.542975	0.381831	0.439978	-0.673606	-0.25318	-0.240441	0.324461	-0.504098	-0.0950864	0.321489	0.286799
Novel00864	-0.501488	0.282839	0.919149	0.713319	-0.504454	0.224652	0.246037	0.0525841	-0.604381	-0.256521	-0.247568	0.546967	-0.452011	-0.0426212	0.450663	0.291965
Novel00865	-0.653358	-0.204855	0.635635	0.541292	0.188097	0.91906	0.484289	0.572569	-0.487279	-0.0255445	-0.0982587	-0.38537	-0.49619	-0.34323	0.107461	0.25566
Novel00868	-0.600396	0.178128	0.935983	0.655828	-0.338221	0.400998	0.230816	0.276116	-0.675312	-0.291573	-0.273682	0.397658	-0.509683	-0.102807	0.376487	0.360304
Novel00870	-0.531036	-0.266676	0.407976	0.629478	0.191247	0.915774	0.446184	0.263957	-0.158436	0.319981	0.216113	-0.574017	-0.410653	-0.348341	0.145866	0.0983687
Novel00871	-0.880732	-0.416546	0.69314	0.416642	0.327888	0.774812	0.593729	0.744675	-0.450268	0.0451224	-0.00584032	0.0589154	-0.440398	-0.169516	0.0958698	0.204268
Novel00872	-0.872339	-0.577926	0.50462	0.333703	0.415153	0.761496	0.629836	0.587482	-0.173016	0.41118	0.256348	0.0269796	-0.402984	-0.206808	-0.0343287	0.140872
Novel00881	-0.753221	-0.290857	0.668043	0.641992	0.189363	0.764017	0.808001	0.548933	-0.402865	0.145221	0.0881735	0.0318573	-0.46851	-0.184514	0.19228	0.251006
Novel00883	-0.47615	0.227057	0.826521	0.488451	-0.432257	0.0359679	0.300038	0.103415	-0.545445	-0.283716	-0.176416	0.754232	-0.335965	0.097224	0.373303	0.184274
Novel00886	-0.686441	0.00222702	0.870885	0.740677	-0.187365	0.469092	0.556347	0.274066	-0.489797	-0.105451	0.0216826	0.373277	-0.351026	-0.0195457	0.441941	0.313635
Novel00889	-0.59188	0.0222367	0.797031	0.605862	-0.0585307	0.743573	0.455544	0.492416	-0.663936	-0.261196	-0.280185	-0.138341	-0.528017	-0.278842	0.228503	0.373323
Novel00900	-0.499434	0.257349	0.914882	0.601384	-0.391831	0.4987	0.337178	0.20862	-0.708212	-0.343452	-0.335367	0.151723	-0.537046	-0.222863	0.279009	0.1077
Novel00901	0.916047	0.44521	-0.705416	-0.477582	-0.285867	-0.759869	-0.538564	-0.610876	0.351652	-0.143918	-0.0738901	-0.0695741	0.395912	0.117523	-0.186639	-0.156555
Novel00903	0.964263	0.684255	-0.511941	-0.381669	-0.45197	-0.659557	-0.488009	-0.489125	-0.00569275	-0.377151	-0.307408	-0.0882788	0.0865958	-0.0840392	-0.265116	-0.098567
Novel00906	0.651585	0.571388	-0.2109	-0.145938	-0.396398	-0.64541	-0.302939	-0.343409	-0.0445958	-0.605022	-0.237796	0.149917	0.433712	0.198722	0.119823	0.189062
Novel00909	-0.093279	-0.588377	-0.523138	-0.273089	0.43628	0.189836	-0.0831284	-0.257288	0.768678	0.973975	0.767762	-0.369188	0.117026	-0.0682788	-0.301848	-0.3415
Novel00910	-0.0592256	0.134003	0.17718	-0.080481	-0.242879	-0.651522	-0.165314	-0.128845	0.00660721	-0.333232	-0.0619834	0.916287	0.408449	0.607434	0.402275	0.0865888
Novel00912	-0.461441	0.295534	0.889375	0.679434	-0.452072	0.511947	0.170364	0.0630446	-0.628635	-0.308712	-0.310038	0.0309809	-0.480977	-0.186624	0.399275	0.274063
Novel00913	-0.617315	-0.287752	0.498804	0.695118	0.160329	0.807292	0.544798	0.290295	-0.18972	0.26281	0.114446	-0.326831	-0.334624	-0.262437	0.23793	0.387148
Novel00917	0.124767	-0.402611	-0.615235	-0.344462	0.259982	-0.11517	-0.272073	-0.47307	0.833768	0.828398	0.736459	-0.208155	0.290652	0.127192	-0.167654	-0.369258
Novel00921	-0.176428	-0.0338674	0.159496	-0.0326395	-0.0357229	-0.287786	-0.0210786	0.0658105	-0.0219587	-0.128891	-0.0344434	0.621265	0.166624	0.577503	0.385251	0.276762
Novel00925	-0.171754	-0.617424	-0.429825	-0.247938	0.67265	-0.143849	0.0398198	0.19654	0.636412	0.157304	0.467367	-0.0378185	0.873477	0.658587	0.295369	-0.0976198
Novel00928	-0.735325	-0.707188	0.216692	0.121674	0.693365	0.838034	0.618207	0.758256	-0.0803691	0.413928	0.258226	-0.327531	-0.333692	-0.268297	-0.216828	0.0275723
Novel00936	-0.577171	-0.492666	0.225084	0.344666	0.381385	0.936202	0.353562	0.289248	0.0242856	0.554123	0.268704	-0.655382	-0.404358	-0.40365	-0.0884186	-0.0269063
Novel00939	-0.448239	-0.90863	-0.39905	-0.217626	0.819998	0.216649	0.141025	0.204296	0.767722	0.67562	0.724127	-0.20156	0.577821	0.37362	0.0604021	-0.241029
Novel00945	-0.449367	0.300451	0.876668	0.571651	-0.473133	0.354765	0.133446	0.0376878	-0.596824	-0.341867	-0.272628	0.222288	-0.392209	-0.0855803	0.403437	0.264404
Novel00954	-0.492997	-0.660916	-0.0830209	0.0732841	0.450147	0.60949	0.246899	0.0402304	0.432647	0.915746	0.56994	-0.391118	-0.197316	-0.22611	-0.19431	-0.204259
Novel00955	-0.90871	-0.516115	0.607861	0.430859	0.34026	0.683538	0.642467	0.559511	-0.199243	0.298981	0.29191	0.182236	-0.305489	-0.0213132	0.176042	0.107666
Novel00956	-0.621374	0.0369772	0.839391	0.442837	-0.0982506	0.326249	0.509537	0.583927	-0.720531	-0.395826	-0.340056	0.526946	-0.429817	-0.0326964	0.241976	0.466629
Novel00957	-0.684052	-0.083223	0.798323	0.831896	-0.0286543	0.748911	0.508004	0.436052	-0.545622	-0.0606858	-0.163639	-0.0453694	-0.52796	-0.235738	0.354292	0.210989
Novel00961	-0.171749	0.285068	0.484832	0.0710501	-0.425912	-0.363874	-0.012311	0.000838061	-0.390325	-0.281095	-0.210983	0.934566	-0.218388	0.16913	0.145552	0.226681
Novel00963	0.184358	-0.458602	-0.686714	-0.331729	0.571758	0.0455939	0.323519	0.00804248	0.62812	0.585725	0.670328	-0.402383	0.319908	0.0925624	-0.283413	-0.209159
Novel00968	-0.701156	-0.607896	0.268168	0.408587	0.557927	0.955604	0.566265	0.551816	-0.0231079	0.484643	0.366711	-0.504358	-0.318128	-0.302876	-0.0291498	0.101487
Novel00972	-0.205505	0.20997	0.448429	0.0305316	-0.354917	-0.403808	-0.0281721	0.0122571	-0.311358	-0.282994	-0.186672	0.957519	-0.0956537	0.348995	0.254072	0.152844
Novel00980	-0.0573059	-0.550831	-0.522103	-0.248989	0.413449	0.185713	-0.0756929	-0.22926	0.697963	0.919251	0.562649	-0.400437	0.0601796	-0.143374	-0.338502	-0.313103
Novel00983	-0.561737	0.00134281	0.72013	0.782737	-0.12413	0.53048	0.620283	0.286438	-0.453883	0.0113669	0.0324369	0.212483	-0.456052	-0.113142	0.371542	0.392608
Novel00986	-0.779712	-0.194835	0.794484	0.484317	0.137301	0.699462	0.401313	0.678651	-0.597807	-0.203985	-0.19577	0.0623395	-0.438754	-0.167886	0.196983	0.323535
Novel00989	0.0347528	-0.392098	-0.486585	-0.156258	0.205777	0.0704322	-0.277546	-0.525354	0.794285	0.818699	0.664656	-0.429444	0.270074	0.0298993	-0.0810088	-0.291015
Novel00992	-0.689008	0.00878129	0.885647	0.452745	-0.112188	0.309459	0.48075	0.527132	-0.65828	-0.398852	-0.260536	0.564896	-0.310982	0.0642324	0.3289	0.295699
Novel00995	-0.626078	-0.147487	0.654048	0.620216	0.0475267	0.422456	0.740171	0.450331	-0.40888	-0.0416658	-0.00476836	0.368657	-0.303209	0.052026	0.3483	0.369435
Novel00997	-0.624798	-0.319273	0.453559	0.471326	0.153628	0.460089	0.678272	0.274661	-0.0855032	0.364131	0.475195	0.262899	-0.236987	-0.0611637	0.131695	0.158639
Novel01002	-0.491426	-0.6017	-0.00270604	0.278981	0.481105	0.806775	0.346293	0.198453	0.260896	0.779118	0.460201	-0.60379	-0.298652	-0.342153	-0.139378	-0.0794511
Novel01004	-0.759112	-0.239871	0.719743	0.753831	0.0321678	0.699582	0.521041	0.298184	-0.302878	0.207854	0.145166	0.047277	-0.416452	-0.111562	0.365601	0.134433
Novel01009	-0.577021	-0.141889	0.595655	0.571349	0.0891388	0.475492	0.542432	0.493626	-0.425715	-0.0764517	-0.0832677	0.190278	-0.333718	-0.0787557	0.272559	0.591561
Novel01014	0.953175	0.66813	-0.506729	-0.387664	-0.429973	-0.529233	-0.423201	-0.443073	-0.0591139	-0.267578	-0.298803	-0.179566	-0.111165	-0.24806	-0.409859	-0.109594
Novel01017	-0.377224	0.327695	0.817133	0.700831	-0.490662	0.482675	0.0899932	-0.0597031	-0.548385	-0.272334	-0.303964	-0.0583125	-0.430023	-0.173391	0.436794	0.211393
Novel01018	0.537555	-0.0241405	-0.718011	-0.394439	0.0952594	-0.488609	-0.230136	-0.439267	0.607719	0.201414	0.318566	-0.176089	0.579115	0.0116549	-0.267592	-0.125522
Novel01020	-0.76987	-0.269713	0.702972	0.543452	0.114963	0.505483	0.669613	0.503784	-0.387391	0.0844571	0.102321	0.386734	-0.387335	-0.0309616	0.229907	0.0750214
Novel01021	0.37124	-0.339895	-0.846508	-0.48219	0.277669	-0.377177	-0.389042	-0.554885	0.944815	0.635662	0.577351	-0.273247	0.602912	0.214306	-0.167874	-0.344135
Novel01022	-0.577198	0.22978	0.96636	0.58111	-0.391006	0.282293	0.303776	0.288907	-0.734493	-0.381297	-0.332881	0.566256	-0.499103	-0.0589445	0.35016	0.327741
Novel01024	-0.281453	-0.164166	0.234747	0.213522	0.261964	0.431203	0.910086	0.51836	-0.304229	-0.0807526	-0.0489805	-0.0996624	-0.205454	-0.147484	-0.0627073	0.102177
Novel01025	-0.780593	-0.475318	0.496053	0.240496	0.393988	0.782196	0.577242	0.617973	-0.252922	0.266705	0.251966	-0.102909	-0.411302	-0.221903	-0.0778402	-0.0492216
Novel01030	-0.632996	-0.312201	0.507073	0.299212	0.432533	0.670798	0.60955	0.943917	-0.555099	-0.216066	-0.168889	-0.0508007	-0.370777	-0.228888	-0.0437041	0.271721
Novel01037	-0.296968	-0.736802	-0.403636	-0.311858	0.782986	0.320568	0.165353	0.390468	0.479076	0.627323	0.601385	-0.286086	0.167136	0.0260623	-0.309404	-0.0909914
Novel01039	0.977577	0.601045	-0.602289	-0.394231	-0.370474	-0.664661	-0.416624	-0.498537	0.0994893	-0.2902	-0.223224	-0.123011	0.16772	-0.107405	-0.306986	-0.062709
Novel01044	-0.658867	-0.541202	0.29596	0.396548	0.463418	0.910976	0.534668	0.476327	-0.0673332	0.410859	0.20539	-0.50614	-0.361618	-0.248811	0.0470836	0.0791868
Novel01045	0.0645918	0.30302	0.222565	-0.0968196	-0.39114	-0.675981	-0.153559	-0.155295	-0.154977	-0.365854	-0.124747	0.956858	0.174735	0.388099	0.212223	0.142511
Novel01048	0.991768	0.684848	-0.533753	-0.398152	-0.456463	-0.63656	-0.469434	-0.509761	0.000954823	-0.30728	-0.276513	-0.112921	0.0169359	-0.144005	-0.33021	-0.0757696
Novel01055	-0.346274	0.464199	0.908762	0.642245	-0.661922	0.25183	0.04106	-0.116696	-0.64071	-0.365837	-0.331838	0.309706	-0.472551	-0.0898345	0.441833	0.155423
Novel01061	-0.46384	0.348648	0.943346	0.665352	-0.541751	0.387363	0.107922	0.0173304	-0.65887	-0.346168	-0.34669	0.225756	-0.486443	-0.136975	0.424436	0.247066
Novel01068	-0.715916	-0.604604	0.297144	0.0841496	0.686079	0.522439	0.58622	0.937809	-0.210377	-0.0633038	0.0738881	0.0396275	0.0167104	0.0492201	0.00653218	0.181862
Novel01070	-0.730997	-0.212351	0.725237	0.669328	0.128961	0.643084	0.79635	0.573161	-0.478827	-0.0161064	0.0299244	0.185217	-0.410658	-0.112666	0.2721	0.242278
Novel01071	-0.263882	-0.554191	-0.26999	-0.0535576	0.387301	0.413441	0.107145	-0.141018	0.575664	0.943571	0.787533	-0.367691	-0.0671214	-0.139662	-0.2275	-0.255857
Novel01072	-0.718681	-0.143601	0.771467	0.7624	0.0118719	0.591023	0.663028	0.460177	-0.481422	-0.00301799	-0.0177994	0.246868	-0.443427	-0.118326	0.349723	0.375022
Novel01080	0.923378	0.477937	-0.656648	-0.470185	-0.308189	-0.606015	-0.502998	-0.581609	0.256158	-0.0239967	0.000212349	-0.150865	0.109343	-0.0186465	-0.299275	-0.231835
Novel01081	-0.710262	-0.596861	0.284188	0.330154	0.526288	0.482938	0.69819	0.570688	0.0341434	0.345749	0.539367	0.193675	-0.0219806	0.108767	0.138993	0.0402099
Novel01082	0.389508	-0.0815563	-0.617365	-0.303754	0.063682	-0.283797	-0.265248	-0.52076	0.667871	0.582854	0.704632	-0.120846	0.268786	0.149047	-0.151956	-0.34452
Novel01087	0.512856	0.430036	-0.220803	-0.299854	-0.391474	-0.934477	-0.406837	-0.407507	0.105117	-0.442065	-0.108184	0.649334	0.508416	0.402372	0.120603	0.0448038
Novel01088	-0.000165496	0.166891	0.150582	-0.0655869	-0.230083	-0.653454	-0.0906826	-0.0789203	-0.0436426	-0.35756	-0.00588386	0.882591	0.367467	0.476417	0.276924	0.107676
Novel01097	-0.675619	0.0307646	0.902644	0.700796	-0.128222	0.656985	0.563614	0.46995	-0.68375	-0.238706	-0.234177	0.128157	-0.527906	-0.202481	0.308254	0.459398
Novel01099	-0.501012	0.310616	0.957605	0.800275	-0.503355	0.354652	0.263799	0.076617	-0.658007	-0.325529	-0.309208	0.352403	-0.467438	-0.09515	0.498442	0.2783
Novel01103	-0.799085	-0.292332	0.729021	0.4979	0.257159	0.762754	0.575541	0.734873	-0.532773	-0.166249	-0.14432	-0.0334632	-0.360128	-0.123356	0.216854	0.1688
Novel01105	-0.459823	0.240454	0.822488	0.253961	-0.389282	0.0754917	0.109707	0.250915	-0.674803	-0.39983	-0.366764	0.672763	-0.451779	-0.0431101	0.147033	0.125895
Novel01106	-0.591824	0.0476273	0.818834	0.574688	-0.0249613	0.615308	0.381271	0.648548	-0.762203	-0.418088	-0.354916	0.0652099	-0.493678	-0.192445	0.242357	0.462784
Novel01118	-0.0178732	0.274076	0.281834	-0.0615609	-0.385151	-0.63087	-0.142963	-0.12308	-0.180016	-0.3568	-0.14244	0.980818	0.143165	0.399825	0.247948	0.138774
Novel01119	0.0527384	0.227312	0.140177	-0.116644	-0.316957	-0.734822	-0.204507	-0.18478	-0.022949	-0.371287	-0.0749221	0.93197	0.380985	0.538863	0.319027	0.138016
Novel01120	0.967838	0.661584	-0.514644	-0.385041	-0.434257	-0.614106	-0.45447	-0.491459	-0.000126824	-0.298849	-0.279301	-0.112467	0.0116373	-0.0786174	-0.271797	-0.125755
Novel01122	-0.734041	-0.580532	0.321285	0.288499	0.414326	0.708018	0.479349	0.347781	0.0875819	0.582652	0.622271	-0.115506	-0.230043	-0.106734	0.0170869	0.131716
Novel01124	-0.530555	-0.51807	0.146353	0.341092	0.452003	0.922659	0.529057	0.344396	0.0490652	0.574089	0.326081	-0.656101	-0.376681	-0.395993	-0.123471	0.0364761
Novel01126	-0.694431	0.0620686	0.940485	0.600628	-0.217819	0.616764	0.310908	0.368719	-0.674725	-0.215588	-0.269317	0.170868	-0.574915	-0.189483	0.288084	0.297055
Novel01128	-0.3061	0.432971	0.829089	0.567459	-0.625114	-0.015403	0.0459836	-0.0592165	-0.601338	-0.396928	-0.336792	0.656634	-0.37389	0.0211778	0.424496	0.261551
Novel01133	-0.767515	-0.221196	0.76202	0.623369	0.148641	0.800946	0.664829	0.644228	-0.562735	-0.0215173	-0.09966	0.00701468	-0.550786	-0.258355	0.163916	0.360721
Novel01141	0.0587542	0.16975	0.118748	0.0953437	-0.153194	-0.470809	0.117717	-0.0293305	-0.0396945	-0.475788	-0.0460022	0.522215	0.528904	0.27965	0.274211	0.157189
Novel01150	-0.368658	0.360594	0.83811	0.629211	-0.538897	0.399716	0.0610636	-0.0801106	-0.568976	-0.307492	-0.314522	0.0587024	-0.426911	-0.150604	0.415394	0.242428
Novel01155	-0.194964	-0.527503	-0.318469	-0.100564	0.457218	0.0263764	0.243231	-0.0336634	0.62586	0.570282	0.925283	0.00578963	0.483754	0.171143	-0.0563964	0.0618396
Novel01161	-0.666622	-0.0810585	0.753344	0.305742	-0.0440944	0.236701	0.327171	0.50059	-0.534433	-0.233107	-0.154855	0.623124	-0.326452	0.0435234	0.196712	0.369241
Novel01163	-0.539291	-0.257444	0.434094	0.567846	0.247642	0.919345	0.531142	0.413167	-0.258289	0.178475	0.113103	-0.560323	-0.391409	-0.297893	0.131484	0.0847736
Novel01164	-0.560704	-0.454459	0.224334	0.377142	0.244314	0.521707	0.517486	0.0855574	0.198625	0.667636	0.666363	-0.00265935	-0.201188	-0.0739159	0.0823284	0.000902995
Novel01173	-0.452763	-0.0122446	0.577124	0.650222	-0.0448401	0.847525	0.355917	0.231655	-0.399648	0.0348123	-0.060504	-0.496491	-0.492286	-0.384833	0.175587	0.18406
Novel01176	0.078759	0.256209	0.139359	-0.128765	-0.336686	-0.737425	-0.228728	-0.195544	-0.0402383	-0.390662	-0.134005	0.918797	0.347173	0.60949	0.376849	0.0111454
Novel01180	-0.291615	0.132721	0.474977	0.057475	-0.268647	-0.368429	-0.0212524	0.110868	-0.309379	-0.319121	-0.172862	0.94646	-0.0113971	0.309697	0.243055	0.248144
Novel01181	0.588559	0.00605332	-0.732119	-0.433499	0.0508294	-0.321574	-0.341896	-0.500558	0.5919	0.481876	0.41394	-0.284049	0.203631	-0.0208131	-0.344615	-0.274968
Novel01188	-0.573145	0.185992	0.913385	0.428888	-0.33894	0.2884	0.362751	0.311037	-0.704491	-0.338806	-0.294643	0.546016	-0.491807	-0.0882866	0.21595	0.300089
Novel01192	0.434643	-0.0966139	-0.652862	-0.39712	0.224507	-0.528372	-0.305028	-0.266721	0.606853	0.0114074	0.406118	-0.0685314	0.808305	0.465115	0.0784607	0.0514778
Novel01199	0.474211	0.372302	-0.210128	-0.258391	-0.328253	-0.79542	-0.353774	-0.360331	0.108713	-0.373393	-0.0719372	0.516272	0.46094	0.215991	0.0260398	-0.0813339
Novel01213	-0.514103	-0.412983	0.241485	0.549162	0.353405	0.890106	0.643563	0.305297	-0.00518737	0.497718	0.393602	-0.551854	-0.345546	-0.316436	0.0477806	0.0127101
Novel01215	-0.586329	-0.52477	0.184805	0.497055	0.337474	0.432773	0.529611	0.120202	0.288303	0.586685	0.684764	0.0467539	0.0463785	0.190695	0.338967	-0.0553514
Novel01216	-0.509594	-0.134804	0.535656	0.671262	0.1026	0.890668	0.556515	0.356976	-0.369367	0.0506578	-0.0631548	-0.519508	-0.435532	-0.34877	0.189184	0.106869
Novel01218	-0.197323	-0.552307	-0.358403	-0.171186	0.367012	0.280805	-0.0352156	-0.226972	0.655866	0.960918	0.786593	-0.308799	-0.0099383	-0.0976401	-0.256016	-0.305991
Novel01227	-0.520135	0.218446	0.876643	0.757413	-0.442146	0.385261	0.220048	-0.0146033	-0.484741	-0.147513	-0.0989838	0.299111	-0.399959	0.0698282	0.583264	0.2613
Novel01234	-0.778312	-0.117196	0.872782	0.548271	0.0260275	0.710778	0.459877	0.605787	-0.649647	-0.183568	-0.181581	0.113577	-0.52685	-0.208836	0.201398	0.345247
Novel01235	-0.678817	-0.517029	0.333754	0.338458	0.440332	0.964025	0.439064	0.499006	-0.123483	0.427609	0.182204	-0.537984	-0.451248	-0.391602	-0.0981948	0.10521
Novel01238	-0.473603	-0.316257	0.298947	0.552363	0.290603	0.635664	0.884724	0.36737	-0.100679	0.281907	0.305698	-0.17583	-0.220623	-0.0455469	0.210367	0.19706
Novel01239	-0.0344207	0.275748	0.301839	-0.0416531	-0.386295	-0.589038	-0.117653	-0.104994	-0.206405	-0.341386	-0.147798	0.969882	0.0914218	0.406672	0.260725	0.257265
Novel01240	0.863238	0.276678	-0.808874	-0.47891	-0.112745	-0.582661	-0.342564	-0.569669	0.481673	0.147599	0.222457	-0.219753	0.315273	0.0798914	-0.282751	-0.217488
Novel01241	-0.807241	-0.591286	0.407677	0.439279	0.435757	0.905424	0.551459	0.484692	-0.07808	0.525283	0.280288	-0.298911	-0.429006	-0.3211	-0.0146584	0.111334
Novel01243	-0.523925	0.309535	0.990001	0.63747	-0.449541	0.360873	0.249372	0.255548	-0.793216	-0.436717	-0.4173	0.406752	-0.554802	-0.141597	0.358262	0.35006
Novel01246	-0.890991	-0.353201	0.770165	0.559407	0.235348	0.808369	0.602525	0.658628	-0.464138	0.0460223	0.0271516	0.0420025	-0.44841	-0.183157	0.188469	0.253472
Novel01250	-0.543369	-0.569392	0.101458	0.230825	0.453291	0.874846	0.429205	0.264206	0.140613	0.673671	0.349137	-0.627553	-0.354897	-0.384446	-0.183736	-0.14254
Novel01253	-0.383562	0.330498	0.820958	0.498209	-0.509262	0.34904	0.0133663	-0.0573205	-0.548166	-0.329158	-0.298993	0.117757	-0.36723	-0.107865	0.364331	0.276071
Novel01254	0.353844	-0.39808	-0.883822	-0.518626	0.372979	-0.244094	-0.321835	-0.445748	0.913448	0.716374	0.565517	-0.395019	0.462857	0.139661	-0.26651	-0.376044
Novel01263	-0.741206	-0.25818	0.698807	0.442652	0.271816	0.7432	0.656073	0.837922	-0.629808	-0.162267	-0.191908	0.0250813	-0.514859	-0.289922	0.0165	0.224912
Novel01265	-0.850984	-0.467596	0.593504	0.388157	0.361235	0.883925	0.532877	0.613501	-0.288798	0.239873	0.19769	-0.164635	-0.425099	-0.2032	0.0610923	0.0993316
Novel01268	-0.518867	0.301276	0.96234	0.601145	-0.476823	0.218673	0.218624	0.192409	-0.726052	-0.395851	-0.355057	0.587168	-0.494772	-0.0522967	0.381557	0.300338
Novel01274	-0.831337	-0.37737	0.663217	0.534979	0.239108	0.705627	0.702229	0.548176	-0.315838	0.182948	0.181454	0.132319	-0.358	-0.129676	0.176041	0.17358
Novel01278	-0.60856	-0.335398	0.448581	0.488639	0.317189	0.982706	0.525833	0.520975	-0.303403	0.188941	0.0335991	-0.575224	-0.470974	-0.400884	0.0137746	0.138511
Novel01279	-0.515555	-0.266508	0.387947	0.626647	0.178101	0.897083	0.50423	0.219843	-0.121551	0.370956	0.243904	-0.553251	-0.394858	-0.335638	0.132457	0.0641641
Novel01280	-0.589805	0.168132	0.935147	0.672819	-0.278068	0.393411	0.460241	0.396249	-0.736784	-0.394141	-0.308278	0.415982	-0.459374	-0.147628	0.330329	0.321045
Novel01284	-0.150871	0.244929	0.425454	0.00478777	-0.389127	-0.442698	-0.0564274	-0.0205407	-0.315109	-0.28706	-0.178948	0.950391	-0.105252	0.186494	0.113927	0.0352131
Novel01290	-0.593997	0.199973	0.951537	0.555095	-0.376333	0.266313	0.24939	0.22868	-0.647145	-0.392477	-0.269112	0.536501	-0.35635	0.104979	0.479619	0.309704
Novel01295	0.0320311	0.219872	0.165406	-0.110368	-0.307195	-0.704097	-0.188639	-0.149226	-0.0545277	-0.370148	-0.100176	0.939629	0.334673	0.527537	0.318844	0.115096
Novel01299	0.630769	0.916647	0.146801	0.151594	-0.864669	-0.457428	-0.399376	-0.58374	-0.368659	-0.508795	-0.393506	0.210075	-0.206509	0.0396713	0.216221	0.220728
Novel01300	-0.0944745	0.271952	0.366384	-0.0212812	-0.401012	-0.541518	-0.101032	-0.0782551	-0.256731	-0.341315	-0.167429	0.977274	0.0274048	0.353863	0.230491	0.182536
Novel01304	-0.521272	-0.409644	0.241966	0.49102	0.296901	0.886688	0.417626	0.195112	0.0470623	0.555791	0.395234	-0.58927	-0.359343	-0.334502	0.0385286	0.0583656
Novel01305	-0.5884	-0.533234	0.209335	0.232326	0.530378	0.96345	0.479837	0.553938	-0.0922908	0.409219	0.214752	-0.649049	-0.405432	-0.414207	-0.194202	0.0339536
Novel01310	-0.523233	0.249361	0.920963	0.512694	-0.40495	0.195268	0.358839	0.267747	-0.721989	-0.393105	-0.357111	0.638055	-0.480486	-0.0191374	0.322021	0.258004
Novel01311	-0.380229	-0.153795	0.359361	0.708392	0.159353	0.712902	0.787998	0.315807	-0.229314	0.133485	0.09581	-0.381926	-0.300736	-0.245053	0.216881	0.171328
Novel01315	0.614593	0.52703	-0.24758	-0.0986899	-0.444297	-0.852985	-0.364192	-0.505008	0.12999	-0.481201	-0.108488	0.437937	0.561979	0.465042	0.324908	0.0560963
Novel01316	-0.657687	-0.640052	0.160985	0.123379	0.408099	0.373471	0.486507	0.23216	0.25397	0.631787	0.510235	0.186654	-0.0735319	0.0358344	-0.00573409	-0.0845786
Novel01317	-0.952071	-0.50307	0.671802	0.449192	0.324091	0.690584	0.477918	0.59421	-0.255954	0.18175	0.175225	0.163722	-0.272541	-0.0303911	0.231307	0.301262
Novel01318	-0.616074	0.0194853	0.813927	0.785003	-0.103715	0.743441	0.505762	0.384998	-0.587197	-0.139427	-0.182113	-0.095571	-0.509674	-0.250995	0.341763	0.4216
Novel01326	-0.883218	-0.455481	0.65271	0.601868	0.332884	0.823148	0.653748	0.617325	-0.29839	0.215378	0.225588	-0.00547179	-0.365595	-0.140305	0.216166	0.251965
Novel01334	-0.322763	0.440057	0.850171	0.603552	-0.599185	0.134351	0.210671	0.0118219	-0.676428	-0.357213	-0.349474	0.538939	-0.514858	-0.0842464	0.355373	0.362546
Novel01335	-0.561583	-0.647449	0.0499569	0.158215	0.563856	0.642801	0.674977	0.389853	0.202986	0.647149	0.618151	-0.21186	-0.171955	-0.136012	-0.135382	-0.111829
Novel01338	0.544072	0.39512	-0.303578	-0.327571	-0.340811	-0.938091	-0.434486	-0.439747	0.196286	-0.417567	-0.116398	0.57671	0.588013	0.556886	0.235437	-0.0947491
Novel01340	-0.797257	-0.298672	0.719427	0.596808	0.20862	0.83617	0.61926	0.587111	-0.440675	-0.00812939	-0.0360454	-0.123901	-0.390444	-0.143859	0.279418	0.381933
Novel01350	0.345421	0.355565	0.00423934	-0.0182441	-0.0494616	-0.102057	0.0759453	0.345566	-0.449875	-0.589804	-0.395753	-0.0126773	-0.0920698	-0.147139	-0.123165	0.404251
Novel01351	0.858929	0.313218	-0.767893	-0.467997	-0.136562	-0.739145	-0.509812	-0.55438	0.467671	-0.121623	0.0753282	-0.124957	0.574375	0.21221	-0.114723	-0.148197
Novel01352	0.837801	0.88453	-0.145842	-0.0944551	-0.746011	-0.665135	-0.499722	-0.597657	-0.204068	-0.571835	-0.396256	0.135817	0.0546734	-0.0305037	0.00451446	0.0222614
Novel01353	-0.807318	-0.546698	0.465991	0.471158	0.466692	0.94742	0.611721	0.624888	-0.197933	0.357255	0.247381	-0.317262	-0.421689	-0.26143	0.047665	0.073274
Novel01362	-0.559778	-0.531634	0.172028	0.318638	0.422504	0.915065	0.458766	0.295414	0.0656607	0.586229	0.30584	-0.642364	-0.380569	-0.388625	-0.106752	-0.0408053
Novel01389	-0.720193	-0.296304	0.640878	0.510632	0.25453	0.709355	0.858159	0.69151	-0.488781	-0.0434214	-0.0804529	0.0287943	-0.415499	-0.236079	0.0858274	0.229382
Novel01391	-0.852021	-0.585385	0.487665	0.322404	0.519357	0.884665	0.639338	0.754774	-0.265056	0.265456	0.156572	-0.188584	-0.412092	-0.259766	-0.0513519	0.143805
Novel01392	-0.607985	-0.137729	0.636933	0.50436	0.170567	0.702445	0.334363	0.686212	-0.586771	-0.185006	-0.214574	-0.101036	-0.487502	-0.264551	0.108271	0.198465
Novel01396	-0.0991342	-0.510272	-0.448921	-0.209883	0.391531	0.0534444	-0.116258	-0.281395	0.786924	0.76644	0.891596	-0.210508	0.392102	0.327352	0.0426026	-0.352144
Novel01398	-0.0156585	-0.529675	-0.56684	-0.403646	0.471286	-0.36177	-0.288417	-0.186509	0.824715	0.327256	0.456222	0.0118631	0.877391	0.664563	0.233792	-0.318666
Novel01406	-0.651722	-0.0620828	0.738622	0.350959	-0.160958	0.116037	0.279409	0.262802	-0.388692	-0.0809857	-0.0134253	0.758569	-0.275802	0.15251	0.301937	0.17145
Novel01417	-0.757266	-0.441864	0.526673	0.570858	0.363962	0.82162	0.855485	0.598692	-0.269436	0.25455	0.202211	-0.115255	-0.387219	-0.187732	0.134157	0.162161
Novel01424	-0.595417	0.110623	0.87677	0.672282	-0.269243	0.342632	0.486292	0.314846	-0.630872	-0.236	-0.232147	0.484908	-0.47856	-0.091016	0.347743	0.163806
Novel01428	-0.55148	-0.58074	0.103259	0.274221	0.513335	0.909786	0.477461	0.358111	0.116461	0.645878	0.452775	-0.625387	-0.343065	-0.360842	-0.157401	-0.0306157
Novel01451	0.000618343	-0.203986	-0.249407	-0.137945	0.129752	-0.436969	-0.227763	-0.2458	0.519407	0.00272801	0.171525	0.252747	0.780125	0.717959	0.47136	-0.26031
Novel01465	0.71384	0.917265	0.0520249	-0.0621449	-0.836958	-0.664327	-0.480592	-0.564668	-0.330044	-0.651589	-0.459528	0.316312	-0.00869432	-0.0169658	0.0521653	0.155903
Novel01466	-0.550025	-0.248558	0.478137	0.744129	0.229165	0.757394	0.721137	0.468228	-0.29418	0.0654671	0.0271144	-0.269643	-0.280264	-0.186376	0.28368	0.136324
Novel01469	-0.602014	-0.768184	-0.0480809	0.0654686	0.630711	0.716392	0.364433	0.308841	0.346452	0.832661	0.55661	-0.410886	-0.197829	-0.160146	-0.169921	-0.0866545
Novel01470	-0.761404	-0.0785236	0.877258	0.692173	-0.136811	0.416372	0.497147	0.320002	-0.464977	-0.0963307	-0.0259508	0.485502	-0.317671	0.0823368	0.485484	0.343564
Novel01473	0.53516	0.599853	-0.0752954	-0.286443	-0.562374	-0.869952	-0.400175	-0.384405	-0.144041	-0.472609	-0.296627	0.708739	0.126079	0.250216	0.0108705	-0.146105
Novel01474	-0.475787	0.144921	0.753427	0.49622	-0.300703	0.0652416	0.420824	0.223589	-0.523563	-0.261695	-0.176148	0.726853	-0.306191	0.0740853	0.340852	0.246036
Novel01492	-0.565414	0.265063	0.993185	0.616421	-0.418722	0.375644	0.226588	0.256476	-0.758499	-0.435367	-0.404082	0.3811	-0.499695	-0.101919	0.384217	0.254253
Novel01493	0.1469	-0.43326	-0.677757	-0.360913	0.312749	-0.227755	-0.285365	-0.48602	0.932296	0.765704	0.788566	-0.161913	0.525824	0.317039	-0.0491086	-0.389615
Novel01494	-0.652481	0.0334237	0.862358	0.429399	-0.154919	0.292597	0.37572	0.492198	-0.672393	-0.321417	-0.275322	0.581079	-0.441622	-0.0655628	0.200746	0.192377
Novel01500	-0.0734589	-0.4157	-0.372939	-0.294629	0.177976	-0.00224022	-0.179905	-0.41359	0.667625	0.850499	0.612516	-0.0720074	0.0616414	0.038213	-0.2053	-0.525128
Novel01502	-0.43636	-0.726244	-0.207768	-0.0299469	0.642601	0.682305	0.330042	0.252039	0.406978	0.87035	0.619398	-0.539976	-0.195453	-0.285315	-0.330768	-0.159714
Novel01511	-0.423311	0.283942	0.835509	0.862367	-0.438235	0.496993	0.266605	0.00879866	-0.545863	-0.236373	-0.234608	0.0277143	-0.422211	-0.0990076	0.553287	0.280447
Novel01518	0.358439	0.776435	0.334503	0.073037	-0.737175	-0.137598	-0.204801	-0.270812	-0.601212	-0.523621	-0.578084	0.0803633	-0.493832	-0.267184	-0.0607806	0.18073
Novel01520	-0.563627	-0.192695	0.512383	0.752993	0.00681405	0.313355	0.542785	0.115004	-0.0669841	0.187098	0.36132	0.310846	-0.0406154	0.158868	0.520521	0.220532
Novel01533	-0.845751	-0.271433	0.799711	0.538379	0.159579	0.726424	0.510118	0.607068	-0.495929	-0.142817	-0.156243	0.0293619	-0.318482	-0.067101	0.307871	0.286107
Novel01537	-0.696803	-0.46742	0.410826	0.391526	0.396782	0.86465	0.624603	0.551291	-0.192244	0.365874	0.25705	-0.26116	-0.439945	-0.267374	-0.0192084	0.244904
Novel01538	-0.251803	0.206953	0.507915	0.0600159	-0.364916	-0.331834	0.0239939	0.0495491	-0.371277	-0.250836	-0.169716	0.948812	-0.198182	0.192701	0.148457	0.131718
Novel01542	-0.3148	0.275912	0.674989	0.317219	-0.449063	-0.0855246	0.0588413	0.0377236	-0.497834	-0.29837	-0.261816	0.685304	-0.331639	-0.0184514	0.190444	-0.110088
Novel01548	0.914658	0.567343	-0.543573	-0.360865	-0.387671	-0.712829	-0.465296	-0.54425	0.147546	-0.291195	-0.179309	-0.021222	0.266949	-0.0451498	-0.215201	-0.0223521
Novel01555	-0.620723	0.150444	0.930844	0.541057	-0.371625	0.306483	0.228784	0.199785	-0.61632	-0.222828	-0.245442	0.53176	-0.487353	-0.0414453	0.340583	0.317972
Novel01557	-0.507233	-0.0786725	0.568038	0.712475	-0.0559707	0.394987	0.668075	0.216669	-0.273152	0.113679	0.178017	0.28984	-0.283399	-0.0273033	0.340241	0.372248
Novel01559	0.580581	0.127946	-0.581243	-0.388166	0.110423	-0.678925	-0.189134	-0.112344	0.309357	-0.378385	-0.0333425	0.0875853	0.743075	0.431512	0.0698859	0.045393
Novel01560	0.184521	-0.446617	-0.736469	-0.392957	0.349915	-0.322744	-0.279435	-0.459273	0.956118	0.661578	0.688219	-0.156417	0.67939	0.295383	-0.0770307	-0.295911
Novel01562	-0.629567	0.0472805	0.864579	0.719937	-0.161286	0.668397	0.591337	0.409647	-0.669063	-0.104474	-0.199841	0.121742	-0.669237	-0.28387	0.225477	0.194446
Novel01563	0.062913	0.215783	0.12855	-0.102212	-0.293826	-0.673348	-0.173883	-0.172164	-0.0236271	-0.327982	-0.062045	0.874973	0.335473	0.552356	0.336706	0.31756
Novel01564	-0.519623	-0.309684	0.384059	0.388732	0.390868	0.535766	0.963575	0.741172	-0.374163	-0.108074	-0.0698824	0.0174424	-0.2049	-0.0624045	0.0945276	0.213168
Novel01565	-0.348606	-0.666131	-0.243225	-0.259482	0.812958	0.119672	0.28322	0.678291	0.254937	0.0453246	0.276912	-0.00803498	0.47277	0.302336	-0.0202207	0.0720315
Novel01569	0.0496988	-0.330927	-0.421192	-0.200703	0.338108	-0.386143	-0.163477	-0.162237	0.649454	0.032172	0.351866	0.0546372	0.939015	0.795445	0.479532	-0.218455
Novel01578	-0.133362	0.225943	0.379022	-0.011158	-0.362039	-0.48764	-0.0788189	-0.038475	-0.259821	-0.302543	-0.151727	0.937989	-0.00687388	0.227962	0.14381	-0.00321695
Novel01580	-0.868981	-0.252624	0.837971	0.501051	0.0884497	0.697044	0.523117	0.546684	-0.495846	-0.0044312	-0.0203446	0.19047	-0.457764	-0.117786	0.214251	0.202767
Novel01588	-0.455016	0.366138	0.949094	0.672325	-0.553164	0.310529	0.172679	0.0434849	-0.68197	-0.36574	-0.350528	0.366167	-0.488416	-0.082878	0.442167	0.349499
Novel01595	-0.493994	-0.100384	0.556253	0.418697	0.109716	0.461896	0.856137	0.574679	-0.504499	-0.1526	-0.111604	0.199216	-0.363995	-0.128356	0.0830916	0.329806
Novel01598	-0.584628	-0.36893	0.383434	0.406839	0.369374	0.972092	0.467398	0.547767	-0.277328	0.19205	-0.000100399	-0.622565	-0.453121	-0.418379	-0.0472242	0.109692
Novel01606	-0.753846	-0.0257051	0.923007	0.592558	-0.134006	0.447898	0.461641	0.436856	-0.595498	-0.211024	-0.0986556	0.475336	-0.401342	0.0261712	0.384254	0.302826
Novel01609	0.230385	-0.446475	-0.780038	-0.427288	0.396924	-0.302312	-0.299126	-0.423536	0.962244	0.62053	0.673951	-0.23747	0.715517	0.339072	-0.0569881	-0.371154
Novel01611	-0.18385	0.0462175	0.246179	0.00311415	-0.140657	-0.305176	-0.0130495	0.0276662	-0.0823024	-0.153264	0.0221542	0.710395	0.130007	0.344678	0.244539	0.393582
Novel01617	-0.680727	-0.479142	0.392966	0.446525	0.49836	0.665088	0.919801	0.743807	-0.2375	0.152737	0.23641	0.0124574	-0.224652	-0.0705222	0.0940511	0.15116
Novel01621	0.930074	0.388328	-0.78216	-0.528227	-0.22454	-0.697538	-0.545598	-0.622875	0.414445	-0.0164403	0.0225892	-0.168804	0.334068	0.0815397	-0.255236	-0.238445
Novel01623	-0.765217	-0.0709837	0.89468	0.663969	-0.0710148	0.570593	0.488965	0.466925	-0.572578	-0.133007	-0.0117573	0.326401	-0.440292	-0.0784494	0.342203	0.290249
Novel01633	-0.838878	-0.399426	0.655059	0.56446	0.19982	0.723193	0.662242	0.466371	-0.290326	0.303513	0.137208	0.120142	-0.484255	-0.121473	0.196882	0.102753
Novel01637	0.655577	0.657044	-0.156161	-0.326073	-0.579193	-0.877735	-0.438931	-0.429999	-0.132294	-0.474686	-0.323655	0.60943	0.105251	0.267249	-0.000188203	-0.0958961
Novel01640	-0.604544	0.0335127	0.817456	0.767059	-0.121358	0.624971	0.47529	0.393031	-0.582663	-0.203816	-0.1406	0.0749185	-0.442442	-0.148421	0.389671	0.362606
Novel01642	-0.0012612	0.554192	0.539197	0.135623	-0.629531	-0.280594	-0.115767	-0.120641	-0.543061	-0.502439	-0.424781	0.653025	-0.27972	0.145352	0.245468	0.442826
Novel01645	0.0632292	-0.467503	-0.533498	-0.154952	0.618725	0.0850823	0.598735	0.218846	0.467593	0.337279	0.468599	-0.315826	0.402626	0.164173	-0.116815	-0.204859
Novel01649	-0.796872	-0.381416	0.624841	0.599482	0.226566	0.91749	0.550105	0.453796	-0.292394	0.253503	0.0781851	-0.266721	-0.468766	-0.315443	0.150748	0.161709
Novel01655	-0.762313	-0.604337	0.353299	0.233839	0.571449	0.892448	0.630501	0.713468	-0.176828	0.330779	0.223103	-0.337719	-0.373901	-0.296408	-0.145734	0.105109
Novel01656	-0.442634	-0.400306	0.186316	0.143383	0.594536	0.715673	0.559431	0.886643	-0.350022	-0.0706394	-0.10965	-0.419179	-0.295835	-0.2928	-0.177234	0.314326
Novel01661	0.959978	0.743979	-0.43913	-0.331789	-0.519549	-0.579428	-0.446557	-0.492081	-0.0991021	-0.362107	-0.341764	-0.120552	-0.0672252	-0.21118	-0.328231	-0.059909
Novel01662	0.0355127	0.307621	0.249365	-0.0885563	-0.397887	-0.636546	-0.1712	-0.138292	-0.181682	-0.366283	-0.177733	0.950012	0.128359	0.403818	0.23326	0.0946684
Novel01663	0.121102	-0.410852	-0.618673	-0.335648	0.289907	-0.0265745	-0.213113	-0.439601	0.814292	0.868495	0.745617	-0.319847	0.24944	-0.000851944	-0.281317	-0.404044
Novel01666	-0.416985	0.357505	0.89602	0.637876	-0.535743	0.41642	0.0766626	-0.0175037	-0.62934	-0.342432	-0.348927	0.105658	-0.467012	-0.165854	0.40047	0.203207
Novel01668	-0.305066	-0.584981	-0.256364	-0.0537556	0.414764	0.161082	-0.0612703	-0.190634	0.729811	0.703337	0.884143	-0.160835	0.443105	0.343581	0.178262	-0.322327
Novel01678	-0.549524	-0.331684	0.309928	0.288304	0.107829	0.227654	0.151993	0.0223226	0.176187	0.423332	0.692444	0.325092	0.0202372	0.121971	0.209491	0.0169789
Novel01682	-0.433761	0.379228	0.938	0.695715	-0.569177	0.361988	0.0953172	-0.00969952	-0.658627	-0.360967	-0.354525	0.233464	-0.477152	-0.131647	0.447745	0.248117
Novel01683	-0.600344	0.196894	0.97095	0.669136	-0.338013	0.400287	0.283138	0.345947	-0.758302	-0.397949	-0.406904	0.399427	-0.525292	-0.124754	0.374317	0.26533
Novel01688	-0.609576	-0.261631	0.494705	0.64963	0.0415066	0.500124	0.512451	0.0828297	-0.0327177	0.368947	0.411913	0.129047	-0.217983	0.142261	0.464185	0.248137
Novel01690	-0.504426	0.317554	0.956167	0.587428	-0.533459	0.270886	0.113297	0.0529679	-0.659146	-0.341096	-0.325775	0.449684	-0.476058	-0.0549669	0.409053	0.27776
Novel01696	-0.676497	-0.131943	0.730873	0.709923	-0.0100963	0.535324	0.755203	0.372732	-0.403548	0.0412471	0.122931	0.286173	-0.364074	-0.0320935	0.354999	0.289019
Novel01708	-0.42556	0.375343	0.922511	0.634238	-0.594056	0.293861	0.0541798	-0.0575882	-0.627438	-0.342302	-0.35717	0.298771	-0.464904	-0.10776	0.426845	0.142867
Novel01709	-0.387176	0.170897	0.690669	0.691224	-0.217161	0.688087	0.326337	0.186785	-0.536636	-0.250459	-0.275662	-0.34841	-0.414055	-0.272765	0.328846	0.251002
Novel01710	-0.545995	0.196638	0.879909	0.63021	-0.415286	0.259426	0.302524	0.105416	-0.554339	-0.157461	-0.119658	0.567724	-0.46505	-0.00271929	0.402335	0.350189
Novel01712	-0.677153	0.00485839	0.863062	0.60136	-0.200717	0.514067	0.508494	0.306567	-0.558339	-0.0514658	-0.095343	0.349159	-0.551006	-0.150607	0.249916	0.22923
Novel01718	0.79024	0.239392	-0.746329	-0.5208	-0.0401026	-0.48041	-0.355305	-0.405005	0.391854	0.167533	0.33031	-0.19858	0.19642	-0.0868591	-0.451299	-0.147905
Novel01721	-0.1542	0.169004	0.349343	-0.0112113	-0.294724	-0.509404	-0.0309494	-0.0137481	-0.194339	-0.335387	-0.144279	0.944845	0.143745	0.356299	0.250674	0.102629
Novel01724	0.512438	-0.203609	-0.890145	-0.529315	0.193889	-0.428118	-0.455304	-0.590341	0.875539	0.559599	0.462767	-0.310303	0.526068	0.20741	-0.199006	-0.392818
Novel01730	-0.770722	-0.3505	0.629667	0.394187	0.341065	0.78697	0.571392	0.787091	-0.490094	-0.0493819	-0.0308475	-0.0667721	-0.42026	-0.298079	-0.0132685	0.213452
Novel01736	-0.249184	0.210711	0.522754	0.220915	-0.343277	-0.0828521	0.0137392	0.0468645	-0.393305	-0.237941	-0.220075	0.561647	-0.264911	0.00293613	0.128271	-0.140225
Novel01739	0.399356	-0.218212	-0.743713	-0.31992	0.204622	-0.31761	-0.339873	-0.495559	0.772731	0.502962	0.411595	-0.315165	0.507628	0.179812	-0.0956707	-0.138174
Novel01746	-0.841751	-0.230845	0.833919	0.591337	0.142027	0.721453	0.543932	0.667171	-0.566929	-0.119542	-0.0685925	0.139104	-0.433289	-0.152118	0.244398	0.32136
Novel01752	-0.614807	-0.245938	0.535757	0.63638	0.148592	0.495376	0.793835	0.38147	-0.220664	0.160404	0.34743	0.223634	-0.211191	0.011362	0.302628	0.298701
Novel01755	-0.616504	0.19722	0.981229	0.582216	-0.37699	0.336604	0.250315	0.245173	-0.678304	-0.392563	-0.308362	0.453873	-0.399482	-0.0116848	0.421128	0.261617
Novel01759	-0.819729	-0.115154	0.918866	0.561459	-0.0558593	0.611614	0.490453	0.476174	-0.578157	-0.143454	-0.105819	0.272144	-0.441489	-0.125387	0.271565	0.237329
Novel01760	-0.6404	0.0603118	0.874327	0.727392	-0.256756	0.50118	0.528131	0.195088	-0.505257	-0.0848013	-0.0366207	0.291353	-0.426163	-0.0495387	0.429297	0.269241
Novel01761	-0.65623	-0.709279	0.0686485	0.201418	0.5148	0.560446	0.37562	0.216475	0.369615	0.78513	0.73468	-0.0993866	-0.0708817	0.0174549	0.0399004	-0.0418855
Novel01766	-0.743063	0.00518281	0.950392	0.643773	-0.140847	0.608212	0.422322	0.467113	-0.675416	-0.236937	-0.21725	0.245524	-0.517615	-0.13276	0.334014	0.339524
Novel01771	-0.787413	-0.459992	0.521251	0.563129	0.271653	0.718973	0.662198	0.406899	-0.13825	0.440674	0.307788	0.0508747	-0.403543	-0.0942718	0.200508	0.191763
Novel01786	0.927938	0.579661	-0.544287	-0.333073	-0.334469	-0.474593	-0.2184	-0.390483	-0.00629994	-0.198933	-0.251163	-0.213585	-0.0719983	-0.234093	-0.395901	-0.137057
Novel01787	-0.708643	-0.147422	0.758789	0.747433	0.0208442	0.752259	0.617898	0.442681	-0.490152	0.0743354	0.00579935	0.0307828	-0.566996	-0.215191	0.286327	0.414701
Novel01788	-0.620209	-0.631559	0.145982	0.00637631	0.691866	0.310692	0.630113	0.858247	-0.0847631	0.0590445	0.144091	0.25115	0.0617287	0.0807045	-0.0676754	0.199206
Novel01790	-0.550351	0.271835	0.982225	0.71025	-0.432878	0.385138	0.36352	0.206322	-0.720214	-0.3798	-0.335027	0.377649	-0.483552	-0.0825212	0.440146	0.286239
Novel01795	-0.814571	-0.324781	0.705139	0.564933	0.220945	0.625822	0.661189	0.642759	-0.435052	0.0247664	0.0179312	0.228323	-0.394829	-0.057288	0.245087	0.200344
Novel01798	-0.487777	0.278735	0.91436	0.691893	-0.400516	0.55504	0.23159	0.176791	-0.698569	-0.358493	-0.36418	0.0223263	-0.519813	-0.207606	0.379702	0.266767
Novel01799	0.155439	-0.499947	-0.748202	-0.38792	0.407767	-0.260721	-0.327068	-0.43708	0.986699	0.664097	0.66266	-0.250866	0.70733	0.366398	0.00548205	-0.360566
Novel01803	-0.881194	-0.588398	0.514094	0.387707	0.50097	0.817284	0.667036	0.732641	-0.233605	0.273636	0.225483	-0.0463805	-0.346581	-0.168357	0.0366944	0.108772
Novel01812	-0.761245	-0.370181	0.580541	0.605	0.196062	0.78035	0.542733	0.363792	-0.188821	0.362023	0.311045	-0.055623	-0.411231	-0.124667	0.237078	0.0945721
Novel01813	0.83687	0.341691	-0.706507	-0.453518	-0.200414	-0.767542	-0.51312	-0.57718	0.43279	-0.139438	0.0518911	-0.043893	0.560902	0.0837371	-0.192102	-0.0782973
Novel01814	-0.494502	0.187337	0.828481	0.832679	-0.335954	0.360576	0.374035	0.171617	-0.560694	-0.19875	-0.186442	0.344601	-0.433139	-0.0907799	0.475771	0.356283
Novel01817	-0.363805	0.25246	0.72478	0.572039	-0.372691	0.0148729	0.308349	0.181705	-0.559602	-0.319856	-0.255542	0.703597	-0.336645	0.0424409	0.369709	0.377857
Novel01818	-0.601826	0.200771	0.965441	0.495902	-0.338682	0.394337	0.182309	0.338896	-0.757399	-0.422748	-0.411644	0.369196	-0.514183	-0.0984674	0.31252	0.294331
Novel01834	0.863513	0.696811	-0.339532	-0.100504	-0.483178	-0.498135	-0.177894	-0.45926	-0.0727659	-0.310797	-0.131402	-0.0531428	0.00440782	-0.0981884	-0.135812	-0.0149167
Novel01855	0.0178445	-0.274479	-0.329631	-0.144048	0.269855	-0.304369	-0.161414	-0.127819	0.546568	0.0397637	0.367656	0.0727044	0.807957	0.404806	0.229773	-0.18875
Novel01863	-0.753538	-0.847508	0.0855391	0.11583	0.792153	0.771884	0.592885	0.68012	0.146998	0.56483	0.417001	-0.303406	-0.140078	-0.179052	-0.162481	0.040174
Novel01865	-0.702143	-0.587387	0.276583	0.349015	0.506014	0.863761	0.526095	0.500191	-0.00983095	0.503035	0.369116	-0.377875	-0.329439	-0.272842	-0.0542927	-0.139478
Novel01868	-0.75453	-0.348109	0.602316	0.473552	0.27171	0.861204	0.698196	0.584367	-0.366901	0.228887	0.203378	-0.126013	-0.52386	-0.287107	0.0195004	0.184532
Novel01871	-0.27237	0.156489	0.481082	0.057185	-0.329061	-0.36954	-0.00865552	0.0136364	-0.274925	-0.239351	-0.0727955	0.954133	-0.0471322	0.236845	0.188479	0.0893728
Novel01876	-0.747766	-0.689179	0.217145	0.206844	0.525443	0.679985	0.507234	0.407951	0.161288	0.680276	0.62176	-0.0788796	-0.227991	-0.105906	-0.0652699	0.0639323
Novel01884	-0.430221	0.11963	0.682612	0.781706	-0.246937	0.347695	0.537287	0.178919	-0.46724	-0.0310831	-0.0635871	0.351669	-0.472299	-0.0643434	0.385868	0.290984
Novel01886	-0.293692	-0.868941	-0.55104	-0.300554	0.790551	0.213875	0.0602709	0.0804218	0.840068	0.814729	0.786228	-0.346066	0.465442	0.243508	-0.0888911	-0.288406
Novel01890	-0.138653	0.150053	0.305399	-0.000660859	-0.260735	-0.527763	-0.0624657	-0.0310598	-0.12533	-0.322498	-0.049196	0.947293	0.237913	0.48365	0.338418	0.15639
Novel01891	-0.560609	-0.0172433	0.710129	0.363045	0.0332873	0.710295	0.370593	0.584031	-0.664571	-0.31657	-0.355491	-0.189143	-0.49074	-0.308941	0.0508664	0.254576
Novel01895	-0.288806	-0.139473	0.271983	0.325897	0.333685	0.399572	0.825733	0.745174	-0.442723	-0.317745	-0.173624	-0.0470572	-0.126291	-0.24009	-0.057986	0.462579
Novel01896	-0.380534	-0.389177	0.123952	0.0548256	0.616456	0.49918	0.643987	0.932102	-0.332895	-0.180043	-0.128473	-0.180669	-0.14642	-0.163079	-0.183542	0.0227543
Novel01901	-0.545619	0.187256	0.888234	0.551203	-0.330515	0.20519	0.375343	0.314794	-0.673736	-0.340681	-0.263882	0.65286	-0.43277	-0.0259756	0.319786	0.41497
Novel01904	-0.712795	-0.324537	0.571783	0.453641	0.218814	0.912916	0.351121	0.42853	-0.290829	0.173279	0.0655124	-0.411714	-0.423002	-0.275741	0.11008	0.0332522
Novel01906	0.292891	0.356021	-0.0279238	-0.199478	-0.378416	-0.843818	-0.313212	-0.30702	0.0286965	-0.417034	-0.125283	0.826278	0.423238	0.581885	0.318173	0.140136
Novel01915	-0.60171	0.219783	0.989079	0.627933	-0.391125	0.396397	0.2951	0.252439	-0.715957	-0.356349	-0.301272	0.403258	-0.497685	-0.0984297	0.376119	0.304627
Novel01916	-0.531806	0.267034	0.952027	0.667523	-0.422766	0.324794	0.206549	0.213966	-0.702991	-0.421177	-0.351905	0.401858	-0.42807	-0.0962854	0.420044	0.384265
Novel01930	0.0917	0.346983	0.265306	0.0403134	-0.215027	-0.185626	-0.158515	0.230388	-0.462221	-0.613133	-0.414756	0.279774	-0.0544761	-0.117118	-0.0122221	0.0621757
Novel01936	-0.826514	-0.40654	0.620637	0.26448	0.184327	0.713732	0.489544	0.427517	-0.282781	0.288815	0.038656	0.0343743	-0.495878	-0.290409	-0.0670899	-0.0223608
Novel01940	0.407763	-0.0094743	-0.56777	-0.370466	-0.0799571	-0.244869	-0.456957	-0.622691	0.577776	0.607402	0.380892	-0.210378	0.0404202	0.00122166	-0.263848	-0.403512
Novel01942	-0.801912	-0.52598	0.482963	0.544852	0.433232	0.694496	0.779668	0.573661	-0.116331	0.250741	0.34982	0.00972875	-0.114673	0.0510317	0.288611	0.299192
Novel01947	0.950488	0.643625	-0.538543	-0.438661	-0.425102	-0.659045	-0.438594	-0.471314	0.00961057	-0.286765	-0.259697	-0.0437248	0.0192355	-0.1738	-0.390314	-0.136795
Novel01959	-0.565836	0.243768	0.971136	0.720517	-0.439968	0.451185	0.292383	0.136556	-0.665594	-0.297967	-0.305145	0.269857	-0.499731	-0.135872	0.426385	0.283115
Novel01960	-0.510646	-0.338904	0.332329	0.51472	0.373404	0.898595	0.787383	0.532299	-0.239569	0.212144	0.115887	-0.528848	-0.378091	-0.349257	0.00856727	0.143418
Novel01970	-0.593283	0.211632	0.980352	0.681832	-0.334574	0.520661	0.315711	0.333977	-0.768255	-0.397451	-0.390084	0.220464	-0.54309	-0.167658	0.373323	0.298396
Novel01973	-0.786657	-0.583969	0.378145	0.507506	0.366322	0.671194	0.580119	0.262238	0.148212	0.55335	0.552714	-0.0436651	-0.0775603	0.0680207	0.301019	0.119702
Novel01975	-0.776685	-0.133434	0.826544	0.603188	-0.139732	0.426804	0.347773	0.237877	-0.379297	0.0844866	0.0367435	0.46976	-0.40475	-0.0305485	0.346612	0.203187
Novel01976	-0.744551	-0.626608	0.287758	0.165744	0.559376	0.603644	0.540811	0.619255	-0.00519785	0.419918	0.536054	0.0669598	-0.1725	-0.0491193	-0.0621001	0.135065
Novel01979	-0.215906	0.170063	0.429998	0.0302964	-0.311235	-0.326662	-0.0199339	0.034627	-0.302708	-0.23888	-0.177199	0.838037	-0.136249	0.253439	0.171074	-0.0544351
Novel01984	-0.854751	-0.546309	0.522595	0.551409	0.428411	0.709176	0.628647	0.611586	-0.168634	0.258268	0.255729	0.0522088	-0.233683	0.0925825	0.335892	0.273316
Novel01988	-0.354513	0.469715	0.928231	0.627205	-0.65514	0.210704	0.0442329	-0.0511061	-0.691276	-0.389233	-0.353384	0.418862	-0.514381	-0.0950475	0.412336	0.226052
Novel01989	-0.505544	0.308627	0.950341	0.604772	-0.506618	0.26161	0.207857	0.100816	-0.672826	-0.326868	-0.304039	0.507787	-0.492598	-0.034825	0.411285	0.347763
Novel01992	-0.680932	-0.323312	0.549896	0.631527	0.215002	0.7096	0.815785	0.443208	-0.253923	0.247053	0.274804	-0.00660832	-0.360355	-0.178367	0.180294	0.202657
Novel01993	-0.281447	-0.5101	-0.163052	0.185203	0.353136	0.465527	0.417714	-0.0128023	0.370601	0.774674	0.325592	-0.374789	-0.179707	-0.270949	-0.164839	-0.118433
Novel01998	-0.624992	0.178862	0.983666	0.635566	-0.299146	0.44913	0.381526	0.382932	-0.760686	-0.421002	-0.369037	0.355953	-0.483188	-0.0486603	0.409826	0.332167
Novel02001	0.952032	0.670091	-0.482706	-0.364612	-0.444888	-0.518043	-0.410485	-0.461624	-0.06005	-0.247693	-0.284545	-0.169254	-0.128391	-0.240374	-0.386325	-0.0860582
Novel02015	-0.86194	-0.447907	0.629128	0.375983	0.354403	0.579857	0.655902	0.7286	-0.351692	0.0729558	0.142358	0.317005	-0.295639	-0.00993333	0.140161	0.226064
Novel02017	-0.571524	-0.131822	0.618574	0.728288	0.0604676	0.62907	0.861264	0.403232	-0.392961	0.000460975	0.0212685	0.0114602	-0.333359	-0.146948	0.297404	0.325987
Novel02021	-0.269727	-0.688323	-0.397871	-0.185769	0.505135	0.233912	0.189061	-0.129537	0.726411	0.923681	0.736368	-0.241936	0.183205	0.0896828	-0.156895	-0.304264
Novel02031	-0.72512	-0.690037	0.21295	0.294358	0.63418	0.616505	0.832835	0.6132	0.0788676	0.426347	0.480082	-0.0150054	-0.0376692	0.0521498	0.073654	-0.00144094
Novel02044	-0.90315	-0.562596	0.547456	0.346147	0.378132	0.803833	0.461098	0.514145	-0.135792	0.392164	0.329545	-0.0500264	-0.345909	-0.13705	0.0743871	0.0863817
Novel02046	0.844732	0.212527	-0.862915	-0.544707	-0.0869088	-0.622107	-0.519391	-0.638224	0.596108	0.200145	0.242715	-0.239335	0.413882	0.104703	-0.275702	-0.280012
Novel02047	-0.735707	-0.014767	0.927366	0.719209	-0.145382	0.601655	0.561262	0.411313	-0.617509	-0.161204	-0.140507	0.253366	-0.489981	-0.184926	0.3146	0.244561
Novel02051	-0.685429	0.0675626	0.947013	0.751986	-0.198735	0.641499	0.41818	0.384414	-0.667776	-0.261536	-0.244285	0.12827	-0.494077	-0.155561	0.405749	0.331888
Novel02053	0.977835	0.67429	-0.5202	-0.337741	-0.426242	-0.628799	-0.388116	-0.476036	0.00777938	-0.324736	-0.214805	-0.0932071	0.0771243	-0.0907033	-0.270811	-0.0673572
Novel02057	-0.800715	-0.3006	0.715787	0.551266	0.163292	0.683761	0.697512	0.583013	-0.45834	0.119663	-0.0227938	0.179466	-0.534929	-0.204231	0.119623	0.14643
Novel02061	-0.545842	0.274408	0.975546	0.673673	-0.458216	0.355389	0.311735	0.169973	-0.700683	-0.330284	-0.290438	0.424732	-0.510938	-0.125424	0.373219	0.228196
Novel02066	-0.62345	0.0751749	0.878656	0.555638	-0.140838	0.348994	0.453478	0.556827	-0.735811	-0.405539	-0.316572	0.515353	-0.445506	-0.0263614	0.317216	0.329177
Novel02070	-0.409052	0.295856	0.821462	0.599335	-0.407037	0.329605	0.122238	0.172524	-0.662417	-0.327194	-0.336945	0.277645	-0.520265	-0.142591	0.312486	0.111857
Novel02073	-0.178356	0.250203	0.503471	0.0756772	-0.129054	0.0861229	0.154528	0.454548	-0.634344	-0.702553	-0.48573	0.204248	-0.136886	-0.0531472	0.0542705	-0.0304298
Novel02074	-0.274317	0.184149	0.596713	0.383884	-0.0733746	0.38835	0.503947	0.566515	-0.740035	-0.511459	-0.455696	0.0736924	-0.451839	-0.134069	0.139632	0.29758
Novel02087	-0.595733	0.115228	0.875459	0.821408	-0.32055	0.406339	0.319197	0.152946	-0.519103	-0.152638	-0.128476	0.345198	-0.403696	-0.0745879	0.495206	0.298107
Novel02094	-0.7698	-0.138902	0.828113	0.653759	-0.0357616	0.571665	0.616767	0.414657	-0.481128	0.000772687	0.00695359	0.320376	-0.439835	-0.0502083	0.342585	0.381581
Novel02095	0.0492601	0.67829	0.670225	0.440327	-0.633655	-0.000103282	0.2416	0.0982745	-0.838984	-0.614861	-0.48991	0.4341	-0.567384	-0.220859	0.127232	0.481927
Novel02099	0.760133	0.105633	-0.843593	-0.331212	0.0384696	-0.378926	-0.285005	-0.539497	0.605884	0.30614	0.33937	-0.443547	0.359318	0.026602	-0.217152	-0.254202
Novel02100	-0.476278	0.350689	0.960196	0.588063	-0.54447	0.298165	0.123866	0.0614634	-0.689791	-0.39507	-0.374271	0.379021	-0.472883	-0.0906131	0.399226	0.265956
Novel02101	0.232876	0.199856	-0.0937046	-0.190028	-0.207689	-0.729645	-0.276414	-0.245444	0.153233	-0.344271	-0.0449456	0.665416	0.55925	0.598098	0.352926	0.113134
Novel02102	-0.0655348	0.218481	0.278618	-0.0481046	-0.337269	-0.61729	-0.124505	-0.104274	-0.137941	-0.342587	-0.0963144	0.980017	0.214433	0.423335	0.271251	0.190236
Novel02110	0.440567	-0.194396	-0.789447	-0.45515	0.147166	-0.319131	-0.417522	-0.607035	0.837968	0.680416	0.599805	-0.28579	0.376676	0.107973	-0.243475	-0.397089
Novel02111	-0.783451	-0.22369	0.779289	0.651765	0.140262	0.68784	0.751416	0.621992	-0.517889	-0.0745302	0.001056	0.163247	-0.400376	-0.120461	0.278624	0.379546
Novel02112	-0.517191	0.112604	0.782591	0.668262	-0.175451	0.547971	0.285966	0.368184	-0.62627	-0.298008	-0.305285	0.0592342	-0.44912	-0.160681	0.36453	0.649056
Novel02114	0.988779	0.674203	-0.534709	-0.394878	-0.447214	-0.624131	-0.463056	-0.505214	0.00624827	-0.296343	-0.269432	-0.12287	0.0158972	-0.155459	-0.335879	-0.0515653
Novel02116	-0.524516	0.282152	0.964689	0.700739	-0.403723	0.45633	0.347325	0.256364	-0.762319	-0.412442	-0.382302	0.2442	-0.526062	-0.180755	0.373989	0.278467
Novel02119	-0.0416443	0.258304	0.295329	-0.0457837	-0.373687	-0.605442	-0.121554	-0.107146	-0.1829	-0.344118	-0.118271	0.97606	0.141567	0.344148	0.215029	0.191559
Novel02120	-0.569672	-0.0368481	0.712994	0.671532	0.0157262	0.796029	0.687807	0.467556	-0.559282	-0.139939	-0.123276	-0.225123	-0.472389	-0.266324	0.235315	0.288205
Novel02121	-0.31044	-0.3006	0.1369	0.206437	0.449921	0.407418	0.944214	0.664511	-0.230304	-0.0789858	0.00260306	-0.0846597	-0.0765427	-0.0276667	-0.0128277	0.0937662
Novel02122	-0.135142	0.300073	0.452003	0.0405206	-0.436004	-0.519716	-0.101074	-0.0698712	-0.306585	-0.432784	-0.211451	0.969865	0.0619984	0.367155	0.301684	0.106279
Novel02125	-0.499893	-0.283614	0.366936	0.0438974	0.435747	0.414963	0.538599	0.950946	-0.533246	-0.262937	-0.222424	0.160905	-0.333511	-0.17521	-0.191014	0.255119
Novel02131	-0.574281	0.216156	0.964628	0.642395	-0.311	0.496152	0.334699	0.400932	-0.810268	-0.422126	-0.41481	0.264241	-0.581328	-0.196844	0.311211	0.347557
Novel02134	-0.381692	-0.514602	-0.0826421	-0.10622	0.314322	0.108981	0.126698	-0.0097917	0.427723	0.666272	0.664717	0.194529	0.0544336	0.0324447	-0.142315	-0.422827
Novel02136	-0.438491	0.330351	0.897223	0.538247	-0.399318	0.30296	0.146316	0.30715	-0.788805	-0.483357	-0.393951	0.390709	-0.524588	-0.116978	0.317411	0.479085
Novel02137	-0.464598	0.289861	0.870656	0.475843	-0.515326	0.0119023	0.0513703	0.026277	-0.561141	-0.36744	-0.293266	0.709516	-0.308015	0.119062	0.444587	0.114873
Novel02138	-0.269082	-0.686537	-0.346665	-0.0610519	0.687454	0.231074	0.481447	0.256647	0.503176	0.470317	0.408657	-0.272202	0.375305	0.335889	0.0949853	-0.139197
Novel02142	-0.57556	0.180449	0.914228	0.588764	-0.341216	0.298169	0.377379	0.295375	-0.67863	-0.278576	-0.206511	0.567376	-0.509677	-0.116046	0.284278	0.343865
Novel02144	-0.781488	-0.158369	0.837835	0.452939	0.070723	0.537476	0.508121	0.661136	-0.624207	-0.240394	-0.187274	0.334618	-0.412883	-0.0965075	0.187262	0.1816
Novel02145	-0.858532	-0.436375	0.630926	0.515627	0.288013	0.839135	0.552504	0.521295	-0.253418	0.287958	0.290806	-0.062261	-0.402522	-0.175398	0.151856	0.171332
Novel02146	-0.703086	-0.0883284	0.818506	0.838234	-0.0759215	0.689211	0.620199	0.356709	-0.497558	-0.00138774	-0.0826621	0.0775495	-0.488536	-0.228954	0.349733	0.287274
Novel02153	-0.366079	0.350915	0.829045	0.652431	-0.498448	0.214081	0.345967	0.0778308	-0.641294	-0.264068	-0.245593	0.503	-0.529404	-0.0423999	0.383177	0.430076
Novel02159	-0.808206	-0.429429	0.567181	0.444258	0.260135	0.8585	0.468272	0.410333	-0.181723	0.374929	0.325211	-0.178248	-0.410714	-0.242508	0.07567	0.201919
Novel02160	-0.635413	-0.488208	0.311837	0.570313	0.390582	0.598567	0.800222	0.416743	0.000429307	0.426002	0.461804	0.00817352	-0.173003	-0.0389866	0.201698	0.261765
Novel02165	-0.301976	0.157087	0.526682	0.100231	-0.296199	-0.249959	0.0877093	0.128477	-0.379656	-0.265844	-0.156684	0.887168	-0.174615	0.198243	0.170749	0.145238
Novel02177	-0.575556	-0.179477	0.575238	0.455399	0.23881	0.867034	0.574224	0.679613	-0.544157	-0.121612	-0.128938	-0.361347	-0.492397	-0.354263	0.0252834	0.33715
Novel02183	-0.492758	0.320709	0.949756	0.756637	-0.527171	0.361026	0.168446	0.0172912	-0.626985	-0.314873	-0.285579	0.299161	-0.444457	-0.0954958	0.489299	0.269556
Novel02186	-0.0343417	0.231244	0.255005	-0.0745218	-0.344789	-0.65147	-0.154508	-0.120797	-0.12679	-0.362079	-0.116691	0.974019	0.234221	0.431996	0.259715	0.0491537
Novel02189	-0.719589	-0.577282	0.310959	0.295997	0.467735	0.557348	0.678111	0.500763	0.0232033	0.449612	0.562779	0.126164	-0.156521	-0.0138378	0.0374803	0.09139
Novel02192	-0.0176609	-0.61158	-0.64877	-0.326999	0.46666	-0.0884867	-0.165641	-0.351206	0.949653	0.854499	0.774027	-0.21423	0.499741	0.313963	-0.0377085	-0.380981
Novel02193	-0.527588	0.260866	0.937755	0.55346	-0.456029	0.277165	0.260078	0.150709	-0.667892	-0.338606	-0.312298	0.498457	-0.473293	-0.039244	0.370796	0.261666
Novel02196	0.60907	0.201306	-0.565475	-0.339114	-0.0821167	-0.749488	-0.412479	-0.433869	0.451059	-0.254325	0.104795	0.0933576	0.805134	0.358173	0.0872632	-0.00177361
Novel02197	-0.515819	0.313142	0.971072	0.640522	-0.496983	0.249188	0.204042	0.154811	-0.715526	-0.392304	-0.361659	0.531751	-0.486511	-0.0425404	0.42416	0.315858
Novel02199	0.808507	0.554475	-0.47475	-0.401741	-0.43997	-0.832051	-0.479515	-0.606148	0.214857	-0.242714	0.0292696	0.253404	0.355331	0.147512	-0.133601	-0.157181
Novel02202	-0.658663	-0.0328732	0.813194	0.739437	-0.0940864	0.527012	0.701572	0.407062	-0.539066	-0.0812501	-0.0420916	0.32471	-0.450105	-0.0875487	0.346815	0.29034
Novel02206	-0.262697	0.508861	0.840067	0.359569	-0.688911	0.111376	-0.0339531	-0.106883	-0.676987	-0.42831	-0.430929	0.406206	-0.505036	-0.136806	0.221902	0.0936746
Novel02211	-0.913008	-0.504992	0.608516	0.269086	0.316177	0.537524	0.395513	0.549571	-0.18873	0.196156	0.226691	0.307651	-0.188555	0.0320378	0.143367	0.223663
Novel02214	-0.827404	-0.254705	0.792056	0.604565	0.0895028	0.758162	0.631572	0.500692	-0.460306	0.0775269	0.00540868	0.0762693	-0.485666	-0.253713	0.172387	0.297914
Novel02222	0.30868	-0.125018	-0.531108	-0.271732	0.181377	-0.545298	-0.324156	-0.304337	0.621388	-0.0664837	0.24874	0.0264744	0.928528	0.595924	0.311623	-0.157283
Novel02223	-0.688111	-0.0166993	0.869809	0.481935	-0.0644069	0.46197	0.561663	0.60363	-0.718631	-0.298801	-0.264784	0.41748	-0.50664	-0.183552	0.137039	0.233668
Novel02246	-0.42578	0.368808	0.910016	0.652672	-0.545523	0.215932	0.129797	0.0496688	-0.667025	-0.382013	-0.349323	0.456104	-0.455872	-0.0345956	0.453713	0.295781
Novel02250	-0.750106	-0.0713024	0.873216	0.470023	-0.0607694	0.4972	0.31143	0.474655	-0.569294	-0.287346	-0.15405	0.284211	-0.298419	-0.0439363	0.299597	0.349755
Novel02253	-0.817858	-0.243003	0.79526	0.429846	0.154432	0.745456	0.507807	0.663393	-0.571403	-0.122189	-0.150057	0.0475904	-0.471539	-0.192471	0.13108	0.261163
Novel02255	0.881189	0.363967	-0.745068	-0.485015	-0.203965	-0.761991	-0.538558	-0.613515	0.463448	-0.0844353	0.129026	-0.065604	0.526578	0.215106	-0.131693	-0.184529
Novel02256	-0.71313	-0.638615	0.236224	0.31577	0.492361	0.729176	0.491532	0.402965	0.113464	0.631934	0.542608	-0.167819	-0.274444	-0.150324	0.00428266	0.0804177
Novel02259	-0.54837	-0.386626	0.303852	0.427366	0.328888	0.955484	0.468589	0.349425	-0.0999784	0.419454	0.243086	-0.637565	-0.424139	-0.412035	-0.0533194	0.0629826
Novel02267	-0.14061	-0.0868231	0.0795371	-0.0297579	0.0212757	-0.390743	0.00669708	-0.00493191	0.11566	-0.174869	-0.00299953	0.583215	0.4072	0.895569	0.620658	-0.0276693
Novel02271	-0.469077	0.17536	0.778792	0.659053	-0.316301	0.356238	0.349208	0.16724	-0.522723	-0.140748	-0.00938083	0.36762	-0.448119	-0.0823361	0.350411	0.46541
Novel02272	-0.743275	-0.284018	0.670789	0.375921	0.312396	0.696682	0.564129	0.815798	-0.552266	-0.280165	-0.1983	-0.0306696	-0.276341	-0.103534	0.162871	0.3157
Novel02279	-0.286208	-0.2573	0.0797213	0.447048	-0.00549287	0.450927	0.0744611	-0.299881	0.27492	0.712496	0.31722	-0.300145	-0.288047	-0.21715	0.116048	0.00487066
Novel02281	-0.840588	-0.378924	0.681145	0.393078	0.33485	0.760943	0.633034	0.776978	-0.474777	-0.00327733	0.0359878	0.0568563	-0.421023	-0.146956	0.0851133	0.207742
Novel02290	-0.64993	-0.567349	0.258838	0.326944	0.544777	0.949802	0.69137	0.597968	-0.105121	0.440449	0.263787	-0.500473	-0.408616	-0.360271	-0.140987	0.00791501
Novel02291	-0.599724	0.173785	0.931486	0.521422	-0.313991	0.266893	0.208198	0.357389	-0.713618	-0.411817	-0.337607	0.562881	-0.435981	-0.0230515	0.348564	0.387977
Novel02306	-0.507825	-0.686812	-0.0424147	-0.0696078	0.800879	0.68456	0.547987	0.823374	-0.028751	0.346277	0.192514	-0.380863	-0.256518	-0.246138	-0.340106	-0.00912118
Novel02309	-0.427863	0.236825	0.775331	0.347667	-0.421921	-0.0630366	0.19086	0.129603	-0.550926	-0.344364	-0.262114	0.80892	-0.307642	0.0617581	0.265543	0.0354977
Novel02311	-0.282015	0.265096	0.642814	0.577243	-0.383099	0.515848	0.0786384	-0.0743227	-0.429221	-0.216597	-0.248186	-0.273137	-0.345077	-0.209204	0.339726	0.187471
Novel02314	-0.536516	-0.246676	0.453774	0.582566	0.232085	0.932076	0.625507	0.436616	-0.30899	0.149644	0.00206598	-0.560473	-0.43319	-0.377473	0.0821458	0.117463
Novel02317	-0.57389	-0.376921	0.349151	0.666484	0.293877	0.73795	0.704042	0.349693	-0.0741093	0.42478	0.364986	-0.211593	-0.317888	-0.147894	0.202845	0.152642
Novel02319	0.0884362	0.280145	0.159294	-0.0935492	-0.353148	-0.714962	-0.186733	-0.188476	-0.0697432	-0.39109	-0.120167	0.920886	0.319565	0.550083	0.352096	0.171739
Novel02320	0.254661	0.345056	0.00728559	-0.187865	-0.378993	-0.812517	-0.284737	-0.279068	-0.011007	-0.409237	-0.126677	0.823038	0.365726	0.537212	0.280703	0.163716
Novel02322	-0.477945	0.342876	0.946605	0.515671	-0.552448	0.154689	0.102771	0.0682569	-0.675463	-0.390624	-0.341511	0.592861	-0.44915	-0.0362089	0.364726	0.23702
Novel02323	0.493765	0.800765	0.217953	0.23149	-0.773412	-0.350998	-0.172016	-0.423941	-0.430943	-0.362642	-0.352162	0.337954	-0.391889	-0.0857453	0.114457	0.213769
Novel02325	-0.103819	0.26232	0.372234	-0.0216975	-0.395333	-0.535401	-0.0938407	-0.0624816	-0.262585	-0.330541	-0.161137	0.984448	0.0123903	0.271005	0.164907	0.0960077
Novel02329	-0.746512	-0.741148	0.176295	0.222116	0.630402	0.835432	0.51868	0.497767	0.141133	0.624883	0.482606	-0.352954	-0.23347	-0.0919572	-0.00687205	-0.0331387
Novel02330	-0.787926	-0.551881	0.437616	0.412242	0.440058	0.968388	0.541161	0.544844	-0.15961	0.394412	0.171942	-0.411858	-0.431397	-0.308758	0.00785065	0.0796576
Novel02334	-0.0491432	0.337553	0.390051	0.0783403	-0.424946	-0.541801	-0.00102896	-0.0462196	-0.316309	-0.431536	-0.208243	0.978397	0.0437531	0.344204	0.282996	0.229789
Novel02339	-0.526055	-0.473093	0.20372	0.547304	0.454123	0.71879	0.820482	0.431946	0.0146807	0.383009	0.432594	-0.309449	-0.16173	-0.110008	0.160094	0.0865059
Novel02343	-0.185224	-0.57811	-0.332888	-0.296822	0.801278	0.296689	0.538194	0.738423	0.085802	0.122836	0.0506266	-0.310591	0.0773487	-0.037332	-0.337452	0.0212526
Novel02348	-0.468214	-0.0174476	0.543557	0.185005	-0.0873886	0.15947	0.30011	0.31491	-0.389252	-0.0138912	0.0367636	0.571874	-0.387643	-0.000227704	0.0416273	0.348317
Novel02354	-0.418644	0.0653678	0.623394	0.882656	-0.145811	0.628144	0.389619	0.132568	-0.357363	-0.120151	-0.0793498	-0.257282	-0.230889	-0.190992	0.46916	0.246468
Novel02356	-0.770241	-0.665813	0.287533	0.317956	0.567538	0.737056	0.654816	0.566113	0.0368384	0.528125	0.528376	-0.0915485	-0.229487	-0.115632	-0.00571545	0.0192035
Novel02357	0.169193	-0.362177	-0.629907	-0.28007	0.278642	-0.092689	-0.178074	-0.45154	0.832461	0.792355	0.852679	-0.26802	0.365289	0.128853	-0.156804	-0.30751
Novel02363	-0.582885	0.0934059	0.848848	0.641167	-0.212262	0.47295	0.508367	0.37384	-0.651265	-0.22195	-0.206682	0.297733	-0.523875	-0.235578	0.222809	0.265584
Novel02366	-0.484744	-0.650028	-0.0246324	0.0319269	0.719672	0.400524	0.743394	0.697529	0.0714401	0.216307	0.267251	-0.0495133	0.095958	0.0986746	-0.0535405	0.168999
Novel02374	0.94358	0.631622	-0.531812	-0.38681	-0.39331	-0.61142	-0.410374	-0.4312	-0.00138937	-0.305722	-0.239564	-0.100988	0.033095	-0.163355	-0.354359	-0.0484916
Novel02375	0.502336	0.256544	-0.353935	0.0389459	-0.0472874	-0.245215	0.296336	-0.0903164	0.0294872	-0.207935	-0.109097	-0.17017	0.185573	-0.110764	-0.11281	-0.0448597
Novel02378	0.263567	0.492968	0.156208	0.0107364	-0.611454	-0.676294	-0.343433	-0.543087	-0.0103832	-0.336191	0.0114464	0.667905	0.308459	0.329152	0.287632	0.126277
Novel02387	-0.590919	0.155531	0.914029	0.620218	-0.225382	0.542651	0.286638	0.453566	-0.768316	-0.387808	-0.364349	0.195752	-0.555575	-0.17963	0.312358	0.487138
Novel02393	-0.75409	-0.631257	0.303301	0.253697	0.592267	0.843919	0.447458	0.685596	-0.107799	0.362787	0.23579	-0.301503	-0.324609	-0.209238	-0.0544355	0.106086
Novel02394	-0.867626	-0.729551	0.334159	0.282474	0.593858	0.689984	0.552096	0.602883	0.0411677	0.443789	0.409538	-0.0128541	-0.117845	-0.0666748	0.0511317	0.186169
Novel02401	-0.584497	-0.689219	0.0214917	0.116807	0.589764	0.838621	0.349287	0.353445	0.224275	0.737553	0.510209	-0.559617	-0.293544	-0.323604	-0.229856	-0.0970838
Novel02403	-0.729989	-0.425238	0.471325	0.471527	0.221003	0.607679	0.611771	0.291516	-0.0497963	0.485889	0.486503	0.133458	-0.321088	-0.0706423	0.151335	0.171663
Novel02404	-0.375715	-0.721006	-0.277795	-0.103819	0.627287	0.599794	0.297761	0.194974	0.452646	0.895394	0.577075	-0.510883	-0.178194	-0.280572	-0.380344	-0.284663
Novel02407	-0.470358	0.359148	0.956035	0.576235	-0.572388	0.197995	0.102976	0.0383701	-0.678981	-0.38027	-0.366037	0.521019	-0.476216	-0.0385772	0.409857	0.212414
Novel02411	-0.380388	0.312509	0.778715	0.29882	-0.519001	-0.0785954	0.0636912	0.0148785	-0.546004	-0.335705	-0.256206	0.784181	-0.331136	0.0422659	0.255216	0.328701
Novel02419	0.235824	-0.390942	-0.73845	-0.417671	0.382299	-0.184598	-0.230861	-0.337044	0.837598	0.679848	0.788334	-0.258478	0.476558	0.179345	-0.221858	-0.335414
Novel02420	-0.631942	0.0733064	0.862889	0.607024	-0.20875	0.456162	0.48771	0.365409	-0.617469	-0.162084	-0.091224	0.407829	-0.520486	-0.120006	0.275186	0.372958
Novel02421	-0.394199	-0.212001	0.311943	0.75284	0.194949	0.734575	0.738966	0.277164	-0.141747	0.252836	0.182005	-0.4076	-0.291848	-0.237512	0.234019	0.109167
Novel02424	-0.761139	-0.18802	0.769132	0.680426	0.0321828	0.542249	0.63256	0.444534	-0.419908	0.0362604	0.113474	0.350093	-0.385728	0.0215804	0.385142	0.265237
Novel02426	-0.791199	-0.438134	0.540159	0.421658	0.248322	0.90068	0.409592	0.379342	-0.186338	0.435489	0.222351	-0.267961	-0.524236	-0.323912	0.0129707	0.0537937
Novel02431	-0.832456	-0.294597	0.759338	0.535718	0.235769	0.786374	0.617785	0.729928	-0.545157	-0.0451941	-0.0323336	0.0477758	-0.489935	-0.186262	0.163253	0.267501
Novel02432	-0.645417	-0.36509	0.42994	0.493188	0.182997	0.485604	0.556186	0.27478	-0.0635318	0.4241	0.366419	0.230606	-0.290571	0.0164013	0.219151	0.248343
Novel02433	-0.719705	-0.465206	0.438756	0.177317	0.479272	0.826646	0.446621	0.773777	-0.340746	0.110084	0.0667083	-0.268221	-0.413312	-0.337162	-0.172092	0.119312
Novel02436	-0.662233	-0.26493	0.573639	0.576949	0.143438	0.472477	0.788568	0.426254	-0.271454	0.147529	0.228722	0.326054	-0.282418	0.0660003	0.301637	0.231228
Novel02437	-0.812084	-0.12839	0.894424	0.570306	-0.0269862	0.620742	0.521585	0.518158	-0.589539	-0.101009	-0.0826624	0.295404	-0.498555	-0.150418	0.234461	0.331464
Novel02440	-0.741025	-0.407619	0.512608	0.459201	0.226332	0.774158	0.618103	0.301823	-0.103915	0.400093	0.363732	-0.153967	-0.332252	-0.101082	0.173338	0.0515236
Novel02441	-0.105017	0.202369	0.306618	-0.0364577	-0.350581	-0.560886	-0.150892	-0.112548	-0.147019	-0.246224	-0.0637015	0.970719	0.0998769	0.3254	0.191027	0.0637655
Novel02444	0.215638	-0.418037	-0.739684	-0.407601	0.378333	-0.0683732	-0.201059	-0.371603	0.837191	0.811236	0.745444	-0.382214	0.31842	0.0846949	-0.277962	-0.376234
Novel02446	-0.637678	-0.357726	0.446538	0.369044	0.358423	0.892804	0.466372	0.562484	-0.277227	0.125047	0.120804	-0.469685	-0.347326	-0.268923	0.0312776	0.130507
Novel02448	-0.481924	0.294362	0.909706	0.641226	-0.542524	0.371931	0.131524	-0.0562173	-0.571125	-0.182535	-0.247222	0.285896	-0.522085	-0.153376	0.372396	0.204623
Novel02452	-0.165436	-0.707042	-0.559763	-0.25427	0.542392	0.0311345	-0.107378	-0.252336	0.930066	0.856267	0.769735	-0.253237	0.523466	0.290576	-0.00464717	-0.32626
Novel02454	-0.621251	0.191846	0.986742	0.622952	-0.351811	0.394292	0.292559	0.278144	-0.696211	-0.407441	-0.31297	0.380205	-0.401492	-0.0378539	0.428248	0.308817
Novel02458	-0.181991	-0.651563	-0.481934	-0.23301	0.529826	0.105349	-0.0240723	-0.161345	0.824357	0.838891	0.940662	-0.20459	0.409092	0.205455	-0.0807037	-0.260714
Novel02464	-0.234208	-0.67701	-0.378078	-0.221125	0.8704	0.272505	0.376651	0.642846	0.315749	0.251791	0.441402	-0.278046	0.319653	0.106465	-0.178813	-0.0404422
Novel02480	-0.556664	0.116818	0.823078	0.488824	-0.202407	0.282835	0.423255	0.445271	-0.680533	-0.304707	-0.243961	0.572347	-0.482045	-0.0321847	0.257316	0.486983
Novel02485	-0.560121	0.26435	0.985396	0.59549	-0.400124	0.328831	0.274843	0.312974	-0.787068	-0.456939	-0.411938	0.466467	-0.510735	-0.108456	0.343848	0.255554
Novel02490	-0.174634	-0.585827	-0.409367	-0.179623	0.387809	0.263587	0.0532942	-0.217263	0.654662	0.969517	0.59879	-0.33892	-0.0369033	-0.176679	-0.318095	-0.303955
Novel02491	-0.903285	-0.504346	0.614899	0.462326	0.341655	0.773545	0.575882	0.581412	-0.242492	0.304002	0.256241	0.0627382	-0.385464	-0.138287	0.12487	0.240464
Novel02493	-0.605824	-0.0852775	0.712639	0.766053	0.0487881	0.836896	0.56895	0.483399	-0.53808	-0.114718	-0.159281	-0.275391	-0.469296	-0.311496	0.271403	0.222148
Novel02498	0.926323	0.675055	-0.463779	-0.360548	-0.465758	-0.537727	-0.418117	-0.464623	-0.0667644	-0.26096	-0.289419	-0.127923	-0.124421	-0.223637	-0.373034	-0.0624233
Novel02503	0.233128	-0.345532	-0.663359	-0.388019	0.391565	-0.447231	-0.163199	-0.223785	0.757778	0.221928	0.432364	-0.0348903	0.865108	0.649926	0.193938	-0.156697
Novel02504	-0.6653	-0.78969	0.0159585	0.114373	0.664713	0.678797	0.559937	0.415809	0.296202	0.775334	0.638169	-0.235787	-0.15522	-0.150926	-0.166772	-0.0524598
Novel02505	0.0718456	-0.482721	-0.630945	-0.357438	0.389614	-0.339239	-0.29927	-0.377351	0.927985	0.507919	0.653228	-0.0581537	0.818981	0.630896	0.22532	-0.256108
Novel02506	-0.835933	-0.554583	0.478852	0.481055	0.395588	0.812485	0.64879	0.44475	-0.0402852	0.403192	0.464201	-0.152444	-0.183334	-0.134571	0.142402	0.161955
Novel02511	-0.755981	-0.412711	0.534673	0.485586	0.304759	0.560474	0.676136	0.582182	-0.262885	0.225271	0.209467	0.256153	-0.348671	-0.0456229	0.166197	0.204968
Novel02513	-0.763777	-0.795793	0.140731	0.179963	0.689057	0.8267	0.530511	0.539631	0.170173	0.657935	0.517621	-0.342679	-0.20953	-0.171213	-0.107654	-0.0574007
Novel02520	0.670161	0.204079	-0.660931	-0.449946	-0.0609775	-0.316259	-0.38302	-0.460922	0.421416	0.274857	0.458986	-0.306894	0.148215	-0.126771	-0.418255	-0.189518
Novel02522	0.577977	0.0342205	-0.68493	-0.412693	0.0532833	-0.661079	-0.441237	-0.475264	0.624425	-0.0275812	0.166465	-0.050632	0.790633	0.526724	0.169702	-0.207444
Novel02547	0.984578	0.680322	-0.537346	-0.398207	-0.4587	-0.644405	-0.479141	-0.526184	0.0200653	-0.301217	-0.249849	-0.108647	0.0418609	-0.134698	-0.322514	-0.0673741
Novel02558	0.494487	-0.241911	-0.902761	-0.564632	0.273165	-0.406959	-0.405522	-0.495139	0.87574	0.562687	0.589243	-0.287126	0.55509	0.197507	-0.254886	-0.340035
Novel02559	-0.654007	-0.0879126	0.762521	0.372162	0.113248	0.483472	0.597209	0.796533	-0.733105	-0.408039	-0.342944	0.306354	-0.428066	-0.120385	0.109867	0.297147
Novel02565	-0.47003	0.358448	0.958584	0.698525	-0.564921	0.267883	0.161663	0.0238254	-0.663248	-0.347095	-0.312922	0.439257	-0.474494	-0.0586373	0.468429	0.240942
Novel02567	-0.33154	-0.18715	0.238229	-0.139263	0.310088	0.0843684	0.316267	0.705299	-0.366389	-0.317206	-0.163979	0.331142	-0.0714747	-0.0372914	-0.189279	0.279288
Novel02570	-0.491018	-0.65251	-0.0858144	0.0710324	0.428623	0.406142	0.252721	0.00836952	0.496334	0.896719	0.740734	-0.0905691	-0.0594088	0.037047	-0.0376659	-0.105465
Novel02571	-0.680663	-0.216084	0.664038	0.699152	0.134795	0.609784	0.849	0.508855	-0.40102	-0.0420613	-0.00205217	0.119736	-0.264448	-0.0782183	0.328687	0.388078
Novel02581	-0.679746	-0.570248	0.241488	0.223971	0.350508	0.685674	0.262282	0.16301	0.212062	0.704391	0.630018	-0.200337	-0.230416	-0.115122	-0.00268764	-0.135979
Novel02583	-0.821142	-0.156599	0.869734	0.482788	-0.0249286	0.572069	0.405586	0.489297	-0.550382	-0.0517812	-0.0651747	0.343958	-0.508995	-0.144958	0.186992	0.226011
Novel02588	-0.564006	-0.607098	0.0971394	0.266209	0.566165	0.921684	0.455167	0.446549	0.0776811	0.590606	0.381264	-0.639519	-0.351796	-0.370442	-0.16512	-0.0552206
Novel02591	-0.390392	-0.780217	-0.295195	-0.153177	0.863391	0.547954	0.631228	0.5911	0.320395	0.551272	0.469085	-0.420192	0.0557698	-0.113337	-0.331393	-0.192916
Novel02596	-0.5674	-0.228531	0.492357	0.575114	0.0833401	0.505123	0.709989	0.242167	-0.161551	0.242686	0.286351	0.107424	-0.24934	-0.139866	0.18316	0.0234923
Novel02597	0.0895668	-0.419101	-0.58545	-0.339023	0.298489	-0.162301	-0.248256	-0.414478	0.827608	0.745256	0.685362	-0.139702	0.398892	0.367126	-0.00559129	-0.44075
Novel02600	-0.700291	-0.459068	0.395208	0.540053	0.219618	0.574772	0.513624	0.203198	0.0423105	0.575167	0.397208	0.0851553	-0.299777	-0.102423	0.177092	0.12287
Novel02601	-0.673451	-0.229289	0.636824	0.718887	0.149643	0.905872	0.6628	0.441388	-0.375207	0.127322	0.070925	-0.311302	-0.45721	-0.278208	0.233437	0.152892
Novel02604	-0.756706	-0.560706	0.377487	0.0895703	0.529415	0.552217	0.562061	0.780178	-0.218245	0.176798	0.242135	0.169839	-0.241775	-0.149192	-0.157052	0.363142
Novel02608	0.724773	0.0838059	-0.840965	-0.521511	0.0690339	-0.55902	-0.418212	-0.485729	0.615757	0.0650988	0.197118	-0.311124	0.616763	0.215279	-0.144698	-0.296525
Novel02609	-0.844439	-0.500364	0.558995	0.549728	0.33837	0.689986	0.726682	0.538598	-0.191809	0.313235	0.255785	0.129151	-0.323612	-0.0395698	0.230602	0.186572
Novel02612	-0.56664	-0.105448	0.611268	0.212718	0.0358842	0.186749	0.333833	0.564117	-0.518622	-0.225008	-0.198817	0.568116	-0.352541	-0.103229	0.00446784	0.111644
Novel02613	-0.556102	-0.123757	0.570303	0.870154	-0.0872789	0.632122	0.344783	-0.0255371	-0.0961664	0.233841	0.227829	-0.170503	-0.199595	-0.0164092	0.566715	0.129991
Novel02618	-0.438043	0.382404	0.945717	0.570554	-0.55595	0.314796	0.130314	0.0547993	-0.70815	-0.409307	-0.384621	0.317027	-0.495251	-0.155741	0.340899	0.167443
Novel02619	-0.559432	-0.80344	-0.148497	-0.0228332	0.623316	0.504888	0.250189	0.167271	0.539518	0.895351	0.788597	-0.229618	0.0268613	-0.0328474	-0.144237	-0.150285
Novel02624	-0.827792	-0.375102	0.6659	0.556128	0.289122	0.78039	0.695122	0.641318	-0.37378	0.129933	0.190176	0.0454871	-0.392712	-0.135748	0.182231	0.262291
Novel02629	0.55667	0.389657	-0.329138	-0.322406	-0.323877	-0.887141	-0.429015	-0.423694	0.195003	-0.406797	-0.0848088	0.477334	0.583983	0.347104	0.0809375	-0.0281397
Novel02631	0.0825183	0.157363	0.0335775	-0.134794	-0.22337	-0.757239	-0.237366	-0.200708	0.110888	-0.377377	-0.0296937	0.83427	0.579344	0.632457	0.395139	0.0581812
Novel02632	0.0373403	-0.284963	-0.367835	-0.126778	0.174395	0.0851842	-0.0389276	-0.350334	0.591577	0.775979	0.832907	-0.19057	0.0855692	-0.0533041	-0.21298	-0.122213
Novel02633	-0.862519	-0.41371	0.661068	0.478155	0.292504	0.581458	0.59233	0.63605	-0.315796	0.0716572	0.183151	0.294114	-0.233087	0.0175026	0.250433	0.389828
Novel02640	-0.777954	-0.269483	0.716606	0.523434	0.227845	0.652592	0.621669	0.721091	-0.516809	-0.103347	-0.0400609	0.189343	-0.388273	-0.0281568	0.257044	0.373458
Novel02648	-0.903911	-0.41566	0.712334	0.546443	0.254076	0.820316	0.580557	0.549654	-0.319775	0.204137	0.19355	0.00636775	-0.397712	-0.13888	0.208751	0.2069
Novel02665	-0.805881	-0.414995	0.58768	0.630841	0.179194	0.581608	0.621906	0.32292	-0.121137	0.339707	0.285434	0.219466	-0.263118	0.0514852	0.363897	0.120565
Novel02667	-0.635181	-0.348578	0.472383	0.423029	0.404754	0.915789	0.520944	0.733598	-0.408541	0.0147978	-0.034686	-0.43806	-0.425384	-0.339916	0.00171612	0.219327
Novel02676	-0.396772	0.397059	0.908601	0.720823	-0.598322	0.325454	0.0668955	-0.0781469	-0.616196	-0.336079	-0.331782	0.232076	-0.451438	-0.119862	0.478381	0.22995
Novel02678	-0.635963	-0.243422	0.552419	0.652044	0.0729249	0.597306	0.659485	0.251941	-0.184392	0.316021	0.348212	0.118037	-0.349629	-0.104121	0.253748	0.349688
Novel02688	-0.414762	-0.433106	0.124979	0.0353564	0.601934	0.577074	0.558941	0.893314	-0.329718	-0.012711	-0.167051	-0.226857	-0.347087	-0.244523	-0.259493	0.0755535
Novel02689	-0.486595	-0.0442863	0.586222	0.151878	0.061966	0.157049	0.581054	0.671124	-0.614525	-0.345299	-0.266251	0.60322	-0.354307	-0.0180535	-0.00264186	0.221807
Novel02694	0.919623	0.645692	-0.461811	-0.349323	-0.430705	-0.467522	-0.390197	-0.450643	-0.0552803	-0.190245	-0.208677	-0.1757	-0.167528	-0.263323	-0.403046	-0.0589885
Novel02695	-0.0109985	-0.703993	-0.720003	-0.22153	0.688421	0.102913	0.134737	-0.0655773	0.856003	0.74391	0.645106	-0.48839	0.503398	0.114073	-0.140709	-0.255935
Novel02696	-0.521426	-0.432662	0.227533	0.560057	0.38041	0.902532	0.589283	0.326679	0.00217131	0.506362	0.388961	-0.574856	-0.347612	-0.324344	0.0523858	0.0382629
Novel02697	-0.625876	-0.129032	0.680808	0.847847	0.0250426	0.689455	0.749961	0.374915	-0.399845	0.0796211	0.0902761	0.0159691	-0.419453	-0.185841	0.339841	0.26212
Novel02702	-0.123053	-0.219263	-0.0784064	-0.0405298	0.223046	-0.326452	0.0308674	0.0738537	0.254004	-0.179102	0.0412696	0.348795	0.608342	0.96578	0.683851	-0.0298468
Novel02703	0.975306	0.686853	-0.513745	-0.391098	-0.460727	-0.583378	-0.442981	-0.489279	-0.0348881	-0.276412	-0.292257	-0.13755	-0.0703976	-0.211307	-0.381467	-0.109979
Novel02721	0.0207353	-0.207679	-0.197187	-0.158193	0.379373	0.166406	0.475576	0.396585	-0.00217592	0.190803	0.344528	-0.0478517	-0.131018	-0.173791	-0.365917	0.299439
Novel02723	-0.155781	-0.505901	-0.366329	-0.179457	0.453065	0.096582	0.00863601	-0.0842261	0.658778	0.635859	0.956845	-0.14657	0.397316	0.229925	-0.0307353	-0.0950781
Novel02727	0.614893	0.270106	-0.47831	-0.224894	-0.212401	-0.171089	-0.208413	-0.473257	0.221814	0.334622	0.102915	-0.302159	-0.200819	-0.378699	-0.457274	-0.0253347
Novel02728	-0.828093	-0.427932	0.60785	0.318523	0.278953	0.534646	0.672265	0.603221	-0.307114	0.169585	0.145528	0.354173	-0.346197	-0.0587965	0.0711024	0.221058
Novel02730	-0.24224	-0.589822	-0.33068	-0.170671	0.373338	0.30433	-0.0410679	-0.181872	0.598168	0.929072	0.534016	-0.323926	-0.0840208	-0.170401	-0.274572	-0.234718
Novel02731	-0.456017	0.356744	0.942505	0.646601	-0.545566	0.344914	0.0633346	0.0365688	-0.675537	-0.377141	-0.375657	0.271057	-0.486686	-0.152791	0.397891	0.162916
Novel02732	-0.614478	-0.451747	0.2783	0.110485	0.250724	0.276075	0.268514	0.209068	0.126868	0.498767	0.612114	0.375767	-0.119156	0.134019	0.0564941	0.0106053
Novel02734	-0.441128	-0.678408	-0.131985	-0.208354	0.835058	0.322961	0.430063	0.842453	0.0634476	0.128568	0.204471	-0.0571699	0.12116	0.0759903	-0.204901	-0.0734159
Novel02736	-0.404664	-0.632134	-0.160513	0.0665962	0.44613	0.490742	0.332764	0.00502929	0.486246	0.937298	0.725095	-0.273221	-0.142156	-0.156131	-0.185821	-0.16503
Novel02738	-0.818894	-0.639067	0.377504	0.281793	0.56294	0.902873	0.55203	0.65236	-0.104309	0.412821	0.340229	-0.294629	-0.337289	-0.226193	-0.0554008	0.100822
Novel02742	-0.477517	-0.247899	0.370546	0.570639	0.220967	0.878492	0.426641	0.314096	-0.174173	0.223591	0.186537	-0.589998	-0.33915	-0.313697	0.123367	-0.0195471
Novel02746	-0.837051	-0.605024	0.433649	0.365102	0.497339	0.91661	0.488265	0.591695	-0.117426	0.406693	0.299612	-0.299478	-0.356908	-0.191873	0.0431032	0.0911731
Novel02747	-0.803614	-0.230353	0.800395	0.676899	0.0987978	0.70712	0.683882	0.537207	-0.481837	-0.0447104	-0.0111629	0.113512	-0.394979	-0.132407	0.306877	0.137729
Novel02751	-0.58165	-0.649095	0.0882162	0.0791448	0.660158	0.751264	0.631235	0.656712	-0.0212724	0.39098	0.119509	-0.423836	-0.260259	-0.325189	-0.275284	-0.034933
Novel02752	-0.555684	0.242117	0.953261	0.583948	-0.420085	0.396502	0.220156	0.17914	-0.684869	-0.315988	-0.303701	0.338347	-0.522398	-0.10549	0.359097	0.170508
Novel02754	-0.613013	0.113644	0.893595	0.505694	-0.214295	0.235598	0.215788	0.40323	-0.640409	-0.559772	-0.36315	0.482328	-0.156553	0.147452	0.495323	0.319803
Novel02756	-0.246904	-0.224558	0.0334468	-0.0627065	0.095705	-0.152698	0.000452167	-0.0529261	0.260828	0.280754	0.513188	0.487332	0.200161	0.476527	0.245548	0.194418
Novel02758	-0.525888	-0.269357	0.429982	0.302745	0.373062	0.538934	0.911086	0.8267	-0.489488	-0.154268	-0.127523	0.0671229	-0.329628	-0.184248	-0.0542848	0.2629
Novel02762	-0.357505	-0.804945	-0.365178	-0.151089	0.782928	0.524393	0.503078	0.343078	0.480231	0.762597	0.483625	-0.494645	0.0332923	-0.157728	-0.335512	-0.17493
Novel02767	-0.518078	-0.484047	0.153688	0.223475	0.492403	0.826307	0.210938	0.497952	-0.0545676	0.376745	0.19927	-0.580024	-0.350293	-0.369754	-0.147143	0.156811
Novel02780	-0.758319	-0.433566	0.533182	0.295064	0.494716	0.67151	0.657706	0.930529	-0.449229	-0.156172	-0.069552	0.0149869	-0.233828	-0.0877073	0.0595939	0.230754
Novel02783	-0.793651	-0.410747	0.572614	0.522889	0.213474	0.766718	0.560941	0.366438	-0.164806	0.410337	0.365637	-0.0293928	-0.4074	-0.24682	0.0771607	-0.0148322
Novel02799	-0.521059	-0.338937	0.341106	0.48959	0.441186	0.877944	0.568828	0.689328	-0.322003	0.0382306	0.00650246	-0.525355	-0.337857	-0.32506	0.0349414	0.104434
Novel02811	-0.569597	0.000436297	0.721194	0.78631	-0.144125	0.487647	0.546353	0.254269	-0.430742	0.0272377	0.0504949	0.275499	-0.448289	-0.0444924	0.416071	0.388604
Novel02817	-0.753615	-0.635211	0.305874	0.191638	0.468968	0.673762	0.631877	0.458433	0.0232926	0.502297	0.33252	-0.0518068	-0.262718	-0.0527642	-0.0097073	-0.081621
Novel02819	0.766037	0.647572	-0.307982	-0.365185	-0.493534	-0.861754	-0.419057	-0.388876	-0.0829852	-0.49422	-0.296303	0.430848	0.18882	0.0926475	-0.154963	0.0887896
Novel02820	0.0694053	-0.281221	-0.414245	-0.0449187	0.147287	0.124078	-0.118138	-0.399635	0.580432	0.836305	0.635699	-0.307417	-0.0532389	-0.16481	-0.225021	-0.256673
Novel02821	-0.115013	0.132151	0.295543	0.313703	-0.0713082	0.0991753	0.163934	0.244157	-0.331835	-0.282829	-0.110098	0.147415	-0.0903505	-0.0946093	0.136222	1
Novel02822	0.96658	0.666982	-0.513294	-0.385224	-0.448854	-0.581999	-0.445188	-0.493938	-0.0143258	-0.260486	-0.252332	-0.135467	-0.0511977	-0.182625	-0.357761	-0.0507241
Novel02826	0.991457	0.66203	-0.556545	-0.412729	-0.439998	-0.713358	-0.488746	-0.52929	0.0596935	-0.331326	-0.239732	-0.0479479	0.141662	-0.0555541	-0.272953	-0.0364911
Novel02830	-0.58338	-0.728006	-0.00369851	0.138092	0.699235	0.86139	0.506292	0.528574	0.156594	0.652052	0.424116	-0.569001	-0.28961	-0.326361	-0.244895	-0.0773566
Novel02832	-0.593437	0.173765	0.941236	0.745269	-0.313486	0.561789	0.391921	0.26927	-0.675151	-0.289985	-0.282898	0.157173	-0.497946	-0.150211	0.406434	0.312851
Novel02834	-0.804353	-0.541601	0.470579	0.361628	0.529117	0.891997	0.669397	0.794271	-0.295642	0.211752	0.159824	-0.22341	-0.393811	-0.259276	-0.0375985	0.223018
Novel02835	-0.681042	-0.273469	0.611928	0.575693	0.244234	0.72807	0.857215	0.631662	-0.427777	0.0264006	0.0922623	-0.00200385	-0.389323	-0.191691	0.133553	0.11957
Novel02837	-0.107167	0.225627	0.340824	-0.0315738	-0.356669	-0.566368	-0.10784	-0.0707784	-0.200056	-0.33583	-0.141018	0.994542	0.113458	0.391154	0.254907	0.103796
Novel02838	-0.758766	-0.766118	0.141489	0.0868929	0.538126	0.542815	0.36671	0.284848	0.333513	0.724371	0.661671	-0.000321365	-0.0414051	0.0488531	0.00277452	-0.130878
Novel02840	-0.432444	0.388982	0.936007	0.529022	-0.605464	0.158524	0.0554428	-0.00902362	-0.664452	-0.383004	-0.355058	0.52842	-0.462798	-0.0590687	0.373705	0.186724
Novel02841	-0.385781	0.327051	0.825319	0.679792	-0.50727	0.469023	0.0574635	-0.0810988	-0.541463	-0.257977	-0.293581	-0.0371095	-0.438259	-0.190453	0.414691	0.165451
Novel02850	-0.561042	-0.307584	0.421673	0.578736	0.303536	0.960191	0.662501	0.486393	-0.277536	0.212528	0.0929489	-0.559921	-0.442953	-0.372717	0.0636815	0.139303
Novel02851	-0.118733	-0.535819	-0.423765	-0.216218	0.347722	-0.0544605	-0.147753	-0.261955	0.706898	0.614412	0.474656	-0.146873	0.400415	0.0434842	-0.0979489	-0.110556
Novel02852	-0.0689465	-0.461823	-0.431267	-0.179565	0.394585	-0.112853	-0.105178	-0.205595	0.758642	0.493557	0.84139	-0.0640502	0.677677	0.300627	0.0631038	-0.232558
Novel02856	-0.776571	-0.20428	0.768713	0.616984	0.00220182	0.615328	0.380519	0.365542	-0.392767	0.112245	0.0343238	0.203536	-0.460518	-0.102434	0.2978	0.0580776
Novel02857	-0.13461	-0.600083	-0.485745	-0.244146	0.460144	-0.230943	-0.204735	-0.258758	0.887883	0.477751	0.594544	-0.0290543	0.855146	0.639194	0.317446	-0.275605
Novel02866	-0.803896	-0.244985	0.780297	0.653539	0.133914	0.697728	0.684681	0.599303	-0.50411	0.00804142	0.0155437	0.180505	-0.47269	-0.156037	0.251242	0.364058
Novel02883	-0.503735	0.267888	0.895774	0.584008	-0.484581	0.207735	0.192335	0.0647601	-0.591868	-0.245826	-0.211039	0.572987	-0.454393	0.00512584	0.410524	0.406732
Novel02884	-0.458138	0.364331	0.949314	0.612158	-0.56647	0.312786	0.111371	0.00858137	-0.667659	-0.368377	-0.362989	0.326205	-0.476589	-0.0983656	0.413292	0.218044
Novel02886	-0.732395	-0.0953612	0.845374	0.511077	0.0583252	0.643553	0.46389	0.665022	-0.674622	-0.354719	-0.275654	0.0983765	-0.38965	-0.160759	0.23375	0.348157
Novel02892	-0.407625	0.386431	0.908503	0.694671	-0.5896	0.310156	0.0735019	-0.0604121	-0.617606	-0.329478	-0.331212	0.28403	-0.454645	-0.0759865	0.482806	0.34046
Novel02895	-0.280467	-0.123217	0.195171	0.153826	-0.113758	0.39863	0.0794449	-0.290565	0.142086	0.567014	0.331471	-0.177283	-0.318126	-0.120933	0.000276443	-0.221882
Novel02900	-0.719936	0.0491531	0.957101	0.523162	-0.259173	0.487432	0.275445	0.303377	-0.62844	-0.2218	-0.249306	0.334717	-0.494139	-0.110818	0.302083	0.213149
Novel02901	-0.651119	0.148683	0.973456	0.63678	-0.311053	0.474554	0.309814	0.297813	-0.676286	-0.31408	-0.260053	0.331369	-0.470372	-0.0590497	0.41062	0.296478
Novel02902	-0.562858	-0.066392	0.655481	0.204042	0.0425013	0.582536	0.341209	0.603934	-0.658625	-0.187152	-0.399943	0.0600114	-0.637546	-0.268598	-0.054277	0.386451
Novel02904	-0.648477	0.0851764	0.908561	0.671035	-0.259475	0.509347	0.48172	0.305416	-0.62481	-0.105315	-0.0985392	0.366779	-0.589945	-0.173456	0.277075	0.266916
Novel02908	-0.728392	-0.406993	0.521223	0.517015	0.409238	0.719481	0.864336	0.707306	-0.308242	0.0707216	0.221551	-0.0126805	-0.230819	-0.0238741	0.21421	0.312397
Novel02909	0.00295616	0.363824	0.351147	-0.0464444	-0.464518	-0.5326	-0.113928	-0.0919488	-0.33372	-0.339923	-0.225913	0.938894	-0.123364	0.228374	0.110494	0.144194
Novel02914	-0.462045	-0.0175053	0.597861	0.730931	0.00846934	0.819001	0.45499	0.351711	-0.456434	-0.0948752	-0.118379	-0.435999	-0.420375	-0.301744	0.275609	0.212673
Novel02915	0.0780859	-0.501669	-0.656161	-0.291181	0.33916	-0.206548	-0.283692	-0.500151	0.971496	0.752033	0.711678	-0.207099	0.603872	0.32516	0.0380473	-0.342755
Novel02920	-0.598809	0.169748	0.932497	0.59298	-0.345175	0.386881	0.236502	0.265718	-0.672356	-0.293478	-0.304067	0.399884	-0.505813	-0.138218	0.312463	0.212546
Novel02924	-0.565534	0.231284	0.940177	0.578489	-0.443224	0.294291	0.212621	0.144388	-0.643151	-0.257492	-0.249495	0.519134	-0.507634	-0.0444034	0.373252	0.378582
Novel02925	-0.445566	0.218765	0.8238	0.662089	-0.22493	0.624637	0.32991	0.387175	-0.743967	-0.43315	-0.411893	-0.117388	-0.506355	-0.250724	0.309499	0.348667
Novel02926	-0.753879	-0.105724	0.852276	0.511326	0.0411495	0.623683	0.542358	0.65659	-0.669355	-0.211693	-0.14315	0.251665	-0.515203	-0.159795	0.184851	0.431091
Novel02927	-0.484465	-0.159612	0.477608	0.747646	0.121273	0.868577	0.619597	0.310788	-0.286981	0.148567	0.042996	-0.500187	-0.401997	-0.32294	0.226896	0.158388
Novel02928	-0.548694	-0.542154	0.145211	0.352536	0.430281	0.900508	0.455577	0.272687	0.104955	0.626275	0.356293	-0.633563	-0.362919	-0.373518	-0.0826863	-0.020921
Novel02929	-0.86623	-0.631697	0.440297	0.303898	0.536883	0.821427	0.499086	0.680171	-0.138447	0.357415	0.303817	-0.123157	-0.316832	-0.13317	0.026705	0.147908
Novel02942	-0.807029	-0.329252	0.6803	0.634808	0.157575	0.704953	0.548599	0.449352	-0.302664	0.238544	0.225054	0.116513	-0.423191	-0.167794	0.209991	0.115645
Novel02947	-0.580649	-0.203068	0.5226	0.452627	0.0725001	0.623821	0.6379	0.310248	-0.264913	0.343002	0.33935	0.0907481	-0.530899	-0.256482	-0.00127428	0.145263
Novel02949	-0.673895	-0.179236	0.688087	0.541482	0.125924	0.893743	0.448816	0.535027	-0.517667	-0.0479274	-0.178747	-0.334766	-0.523278	-0.362094	0.111795	0.201825
Novel02950	-0.146582	0.240983	0.403829	0.00568162	-0.380461	-0.485809	-0.0621805	-0.037171	-0.279925	-0.309386	-0.162824	0.976637	-0.0268126	0.297532	0.205782	0.128562
Novel02951	-0.853979	-0.364474	0.714027	0.386203	0.287307	0.606919	0.547468	0.776382	-0.507889	-0.105012	-0.134694	0.244577	-0.375436	-0.0676952	0.151193	0.185686
Novel02957	-0.766356	-0.273653	0.703159	0.504213	0.218417	0.906048	0.530012	0.644192	-0.513793	0.00526332	-0.0792908	-0.228635	-0.541585	-0.316005	0.0874353	0.21802
Novel02958	-0.570745	-0.404776	0.310762	0.63478	0.286241	0.775668	0.613051	0.250766	0.0131241	0.532914	0.450948	-0.307986	-0.328965	-0.176735	0.182055	0.0655032
Novel02976	-0.824335	-0.248087	0.791741	0.688643	0.101057	0.617929	0.69413	0.523693	-0.434552	0.00262137	0.0498252	0.265983	-0.337569	-0.0796481	0.329353	0.311071
Novel02978	-0.447559	0.381443	0.958406	0.649369	-0.562941	0.350396	0.11509	0.0409618	-0.703472	-0.392444	-0.38595	0.282291	-0.506116	-0.146034	0.402358	0.257655
Novel02980	0.566004	-0.179862	-0.900863	-0.597527	0.348455	-0.418773	-0.176639	-0.256966	0.69761	0.370653	0.52647	-0.231803	0.49865	0.250084	-0.278388	-0.249522
Novel02981	-0.811528	-0.178781	0.850193	0.557406	0.0427821	0.650036	0.564019	0.579762	-0.587002	-0.0713316	-0.105844	0.236824	-0.521512	-0.24896	0.137998	0.297347
Novel02983	-0.466787	0.35734	0.952225	0.548296	-0.54732	0.268185	0.127878	0.0665237	-0.698686	-0.397658	-0.373473	0.410307	-0.486036	-0.107215	0.352977	0.17067
Novel02990	0.859503	0.745472	-0.289874	-0.259874	-0.50979	-0.60427	-0.305173	-0.355554	-0.214616	-0.534165	-0.337726	0.0438906	0.00918994	-0.113173	-0.222646	0.117442
Novel03003	-0.731633	-0.437041	0.478332	0.405297	0.306344	0.573669	0.759372	0.470163	-0.141152	0.332193	0.379439	0.204765	-0.28144	0.048303	0.172072	0.0828433
Novel03006	-0.342964	0.348469	0.798358	0.731214	-0.5129	0.432112	0.0582029	-0.0891937	-0.532893	-0.279835	-0.301026	-0.0297093	-0.410023	-0.177396	0.445508	0.139887
Novel03007	-0.398432	0.392828	0.904018	0.646624	-0.590901	0.345815	0.0481471	-0.0727056	-0.620567	-0.341411	-0.345205	0.193886	-0.459164	-0.129272	0.428179	0.20365
Novel03008	0.167184	-0.477277	-0.74006	-0.40296	0.390699	-0.137811	-0.250673	-0.424383	0.922657	0.80199	0.759788	-0.320078	0.450215	0.253565	-0.124576	-0.353348
Novel03011	-0.224439	-0.0660356	0.170077	-0.132861	-0.0926472	-0.470903	-0.116754	-0.0716845	0.115803	-0.0376471	0.247502	0.868917	0.305705	0.553556	0.290557	0.0490462
Novel03012	-0.578015	-0.492681	0.233889	0.363402	0.411027	0.955854	0.484706	0.354212	-0.011509	0.523958	0.276159	-0.644571	-0.403954	-0.398518	-0.0966467	-0.0318476
Novel03021	-0.0113941	-0.50552	-0.541042	-0.300902	0.427678	0.248393	-0.0603995	-0.16846	0.637352	0.914777	0.64323	-0.468169	-0.0437907	-0.203365	-0.433747	-0.328961
Novel03026	-0.508223	-0.446616	0.219966	0.416697	0.476018	0.878143	0.826112	0.548992	-0.140051	0.318043	0.162483	-0.540162	-0.35072	-0.351348	-0.0737645	0.0708758
Novel03030	-0.747179	-0.0942409	0.853356	0.762149	-0.0781221	0.6002	0.609327	0.352449	-0.470944	-0.0624717	-0.0186703	0.227503	-0.36999	0.0198027	0.493363	0.294113
Novel03032	-0.223939	0.0781863	0.336967	0.330599	-0.346406	-0.29747	-0.18326	-0.374016	0.0876351	-0.0716144	-0.0631734	0.567716	0.235686	0.677827	0.786965	0.0310674
Novel03037	-0.485088	-0.397508	0.201754	0.17839	0.374643	0.816417	0.428418	0.344908	-0.021536	0.417284	0.441544	-0.532255	-0.321898	-0.314483	-0.154229	-0.00171181
Novel03039	-0.122758	0.062486	0.200179	-0.00307933	-0.174912	-0.460344	-0.042724	-0.0537224	-0.0263287	-0.223656	0.0897593	0.732576	0.309628	0.167736	0.096151	0.30759
Novel03040	0.38532	-0.21111	-0.728342	-0.436441	0.127552	-0.164534	-0.357316	-0.547435	0.710016	0.744766	0.393493	-0.38675	0.088922	-0.152317	-0.411753	-0.395593
Novel03043	-0.406241	-0.320546	0.229232	0.288122	0.418864	0.519146	0.98309	0.648365	-0.24878	0.0294109	0.0966769	-0.0805273	-0.184805	-0.134153	-0.046927	0.121518
Novel03045	-0.642293	0.136418	0.967585	0.716408	-0.243915	0.534445	0.423606	0.428796	-0.75305	-0.365872	-0.334088	0.269077	-0.51902	-0.156827	0.369538	0.353571
Novel03049	-0.259348	-0.477486	-0.147489	-0.264087	0.658226	0.511304	0.438497	0.739085	-0.116457	0.202012	-0.00497069	-0.397436	-0.309833	-0.399718	-0.564372	0.0685543
Novel03052	0.7421	0.132257	-0.823643	-0.509628	-0.0322424	-0.673299	-0.515557	-0.619257	0.67499	0.162805	0.361948	-0.122633	0.614155	0.302719	-0.100185	-0.215569
Novel03054	-0.58415	-0.555322	0.180387	0.246352	0.5349	0.957923	0.470658	0.512304	-0.0389096	0.470447	0.267687	-0.651742	-0.39353	-0.404676	-0.182172	0.0327203
Novel03056	0.441631	-0.152268	-0.750504	-0.350952	0.140941	-0.483317	-0.370555	-0.587918	0.858201	0.425975	0.64063	-0.142138	0.729508	0.30305	-0.0233213	-0.244993
Novel03062	-0.186432	-0.610667	-0.428912	-0.143838	0.478948	0.217484	0.0566653	-0.175971	0.746412	0.890839	0.823635	-0.306723	0.242696	0.137274	-0.0882513	-0.257266
Novel03070	-0.665976	0.067091	0.914354	0.543228	-0.16777	0.369415	0.409654	0.504112	-0.709805	-0.386441	-0.305882	0.49575	-0.419097	-0.0184063	0.335342	0.411551
Novel03080	-0.794298	-0.272559	0.739235	0.662896	0.150836	0.77702	0.723005	0.561168	-0.457116	0.0882513	0.0287281	0.0484731	-0.490263	-0.226305	0.19538	0.284299
Novel03086	-0.558583	-0.305434	0.422768	0.512055	0.314001	0.961278	0.61658	0.518116	-0.303536	0.159869	0.0466671	-0.582244	-0.437343	-0.38784	0.0267179	0.164535
Novel03087	-0.179242	0.0870004	0.292046	-0.0260232	-0.228554	-0.538483	-0.101607	-0.0476718	-0.0752681	-0.298796	-0.0655635	0.913854	0.278663	0.494536	0.336868	-0.0857494
Novel03091	-0.491124	0.26297	0.903214	0.548744	-0.35358	0.450017	0.161742	0.291816	-0.751994	-0.446554	-0.429708	0.159492	-0.509104	-0.201858	0.289902	0.268237
Novel03093	-0.509415	-0.348986	0.324551	0.45813	0.391063	0.890341	0.803275	0.559616	-0.24914	0.183078	0.110606	-0.522903	-0.365266	-0.350648	-0.0259854	0.146932
Novel03094	-0.662666	-0.231441	0.602072	0.464721	0.0587066	0.368836	0.64862	0.367553	-0.29185	0.13451	0.21546	0.451465	-0.314732	-0.0638592	0.157185	0.34049
Novel03096	-0.517685	0.321238	0.981233	0.576167	-0.505524	0.259649	0.172307	0.144607	-0.720449	-0.427724	-0.381966	0.490173	-0.464876	-0.0433479	0.403993	0.248351
Novel03099	-0.379455	0.348422	0.842961	0.66608	-0.511181	0.458979	0.0741106	-0.0436873	-0.586236	-0.310343	-0.328107	-0.0119135	-0.448164	-0.186029	0.411423	0.21568
Novel03101	-0.607315	0.0574281	0.823094	0.333147	-0.231389	0.29114	0.439865	0.309558	-0.574893	-0.186614	-0.10661	0.539111	-0.44417	-0.120087	0.100405	0.115125
Novel03104	0.573055	-0.0725213	-0.811448	-0.409958	0.117485	-0.242958	-0.280039	-0.553175	0.696495	0.546667	0.414747	-0.48643	0.275311	0.00373821	-0.295455	-0.399796
Novel03108	-0.426854	0.366903	0.922075	0.674122	-0.518341	0.429761	0.145059	0.0546286	-0.687468	-0.388973	-0.383171	0.126816	-0.491576	-0.183588	0.399345	0.224371
Novel03114	0.122158	0.227258	0.0600967	-0.11579	-0.286517	-0.740258	-0.218304	-0.217372	0.0343277	-0.366963	-0.0601695	0.840075	0.440022	0.654307	0.410727	0.238715
Novel03119	-0.490504	0.281094	0.903738	0.474857	-0.459228	0.176539	0.213193	0.168459	-0.67778	-0.371869	-0.334822	0.604891	-0.458358	0.00510544	0.34055	0.379107
Novel03121	-0.41633	0.354046	0.887404	0.40067	-0.542196	0.260872	0.0805066	0.0266708	-0.658247	-0.377669	-0.369552	0.342078	-0.474942	-0.124086	0.256117	0.169188
Novel03123	-0.800194	-0.21776	0.791064	0.34388	0.14141	0.532795	0.535063	0.718231	-0.602096	-0.194553	-0.163706	0.363101	-0.429596	-0.0605272	0.136708	0.250869
Novel03124	-0.241319	0.176451	0.462018	0.0516049	-0.331697	-0.416894	-0.018933	0.0249893	-0.287629	-0.297874	-0.14681	0.979008	-0.01834	0.313427	0.23976	0.137601
Novel03125	-0.703724	0.0623282	0.955059	0.592234	-0.262917	0.524257	0.305348	0.324196	-0.664354	-0.20818	-0.309703	0.291377	-0.568049	-0.215092	0.259586	0.16356
Novel03127	-0.554898	-0.443146	0.259891	0.195775	0.401409	0.916646	0.488882	0.434596	-0.119576	0.356419	0.125995	-0.627463	-0.408112	-0.402073	-0.183329	-0.0887781
Novel03128	-0.42687	-0.611617	-0.114535	-0.0696524	0.461166	0.657772	0.146094	0.071348	0.388876	0.841868	0.602169	-0.53711	-0.223189	-0.290587	-0.302219	-0.179977
Novel03129	-0.347486	0.147471	0.595472	0.384208	-0.2292	0.60665	0.0570772	0.0692604	-0.422013	-0.155135	-0.182892	-0.360743	-0.389944	-0.296385	0.143622	0.144853
Novel03130	-0.328671	0.240548	0.679496	0.690221	-0.321728	0.59153	0.180744	0.0437637	-0.494501	-0.237135	-0.279727	-0.300078	-0.394037	-0.254334	0.3578	0.143611
Novel03131	-0.40099	0.0409898	0.561572	0.491729	-0.1436	0.733798	0.161093	0.0751691	-0.340032	0.000515313	-0.0790103	-0.46607	-0.412258	-0.318167	0.170868	0.0302961
Novel03132	-0.349564	0.191124	0.64559	0.665097	-0.298433	0.621345	0.116693	-0.00428326	-0.417454	-0.142694	-0.193869	-0.350129	-0.383727	-0.252136	0.347488	0.113854
Novel03134	-0.181875	0.212173	0.424682	0.0181157	-0.359326	-0.46151	-0.0433364	-0.0132846	-0.277701	-0.295552	-0.146351	0.988199	-0.0225378	0.301837	0.210252	0.160238
Novel03137	0.0392132	-0.424203	-0.515697	-0.297383	0.246576	0.0874872	-0.196234	-0.370826	0.647843	0.864537	0.401772	-0.364376	-0.037943	-0.197583	-0.363866	-0.352213
Novel03139	-0.547931	-0.189931	0.5072	0.832338	0.0684737	0.634397	0.648681	0.227418	-0.17928	0.261273	0.303437	-0.0452846	-0.31025	-0.113734	0.369233	0.20582
Novel03142	-0.608947	0.193185	0.97263	0.526277	-0.317132	0.361549	0.2953	0.399712	-0.784639	-0.434687	-0.391937	0.47037	-0.517349	-0.100471	0.296233	0.312681
Novel03146	-0.602383	0.188295	0.96685	0.61386	-0.287206	0.510199	0.304553	0.392594	-0.775904	-0.446771	-0.40445	0.214207	-0.497418	-0.158665	0.340801	0.308677
Novel03148	-0.872679	-0.569287	0.512717	0.399997	0.447811	0.825897	0.60107	0.610483	-0.161219	0.360356	0.371245	-0.0765997	-0.331308	-0.155057	0.0605814	0.0634067
Novel03149	-0.826837	-0.190028	0.845426	0.483938	0.0111903	0.537518	0.400225	0.526965	-0.549776	-0.0752772	-0.184139	0.373358	-0.496517	-0.0446487	0.2647	0.288228
Novel03152	0.565691	0.626397	-0.0392902	-0.165215	-0.314058	-0.293572	-0.218787	0.101843	-0.495726	-0.771228	-0.567197	-0.0560307	-0.0747789	-0.292098	-0.261351	0.0759346
Novel03156	-0.708619	-0.114586	0.764815	0.625742	-0.123026	0.450792	0.468335	0.223121	-0.347632	0.136177	0.152441	0.42173	-0.408301	-0.0359699	0.326106	0.192782
Novel03159	0.0349926	0.463527	0.452347	0.0939524	-0.396013	-0.297999	-0.0798305	0.189001	-0.604693	-0.70766	-0.413093	0.57224	-0.118324	-0.170769	-0.0349906	0.196476
Novel03161	-0.722902	-0.146263	0.77843	0.528899	0.0513641	0.617842	0.667538	0.597248	-0.599803	-0.0581571	-0.113051	0.259108	-0.583265	-0.208014	0.123927	0.232152
Novel03164	-0.390368	0.191712	0.699417	0.580214	-0.312881	0.603226	0.15606	0.0227076	-0.456482	-0.191418	-0.206789	-0.274987	-0.372421	-0.235686	0.309293	0.15477
Novel03165	-0.552118	-0.0707467	0.614109	0.435771	-0.0926981	0.373417	0.448129	0.233866	-0.323662	0.176281	0.253585	0.424225	-0.454404	-0.0790643	0.13939	0.245315
Novel03175	-0.867621	-0.309339	0.783648	0.530881	0.186348	0.643796	0.638342	0.655785	-0.483666	-0.010578	0.0134025	0.282171	-0.408768	-0.0717764	0.221777	0.205807
Novel03180	-0.558225	0.142678	0.878618	0.606241	-0.191991	0.605602	0.4578	0.459745	-0.757636	-0.387656	-0.367557	0.0722975	-0.535696	-0.233084	0.246884	0.246472
Novel03182	-0.136544	-0.0356449	0.124337	-0.0179174	-0.00801236	-0.225698	0.00288478	0.0675802	-0.00105723	-0.180568	-0.0174748	0.398362	0.253493	0.122449	0.102664	-0.222002
Novel03185	-0.628827	0.106729	0.886933	0.505288	-0.328749	0.159635	0.208627	0.179064	-0.507633	-0.290869	-0.171853	0.666111	-0.241575	0.20566	0.503944	0.303242
Novel03188	-0.747794	-0.567176	0.352523	0.506293	0.381384	0.630636	0.609845	0.324577	0.109848	0.555586	0.589307	0.0263813	-0.125275	-0.0569965	0.167207	0.143227
Novel03193	0.053481	-0.555279	-0.681217	-0.378782	0.453635	-0.0146885	-0.226588	-0.326783	0.891812	0.868563	0.770241	-0.340456	0.370492	0.120321	-0.21404	-0.370278
Novel03194	-0.629976	0.171551	0.978257	0.535349	-0.30253	0.415737	0.285325	0.383642	-0.76292	-0.426003	-0.385273	0.38244	-0.498336	-0.076883	0.334571	0.247654
Novel03195	-0.0881066	-0.395526	-0.328168	-0.120301	0.243749	0.184506	0.0439312	-0.272057	0.578084	0.884871	0.816599	-0.186696	-0.0366601	-0.107095	-0.260996	-0.237435
Novel03197	-0.823402	-0.20204	0.813238	0.544522	-0.0114999	0.587017	0.297892	0.373726	-0.4038	0.0347558	0.0324869	0.259537	-0.392699	-0.0289069	0.343887	0.385992
Novel03198	0.777498	0.305331	-0.675354	-0.461961	-0.174347	-0.331997	-0.354044	-0.520868	0.316376	0.285467	0.21217	-0.331496	-0.0934786	-0.246983	-0.505481	-0.261956
Novel03199	-0.756985	-0.22926	0.737457	0.420903	0.215755	0.744281	0.552237	0.783354	-0.632453	-0.138971	-0.158786	0.051174	-0.554567	-0.251133	0.0462543	0.27091
Novel03201	-0.490709	-0.0979471	0.553119	0.717691	0.0850838	0.871518	0.57467	0.377657	-0.408206	-0.00762528	-0.0860751	-0.494755	-0.431415	-0.338947	0.227761	0.20212
Novel03202	-0.423579	0.391913	0.933956	0.66018	-0.610547	0.232703	0.064604	-0.0504725	-0.635	-0.347832	-0.32415	0.417432	-0.453431	-0.0667074	0.455558	0.278424
Novel03211	-0.574817	0.256805	0.987442	0.684292	-0.436027	0.372491	0.22306	0.195401	-0.703998	-0.361382	-0.326841	0.402188	-0.485334	-0.0773257	0.439384	0.335998
Novel03216	-0.573483	-0.464539	0.273677	0.644992	0.386727	0.611662	0.83957	0.365029	0.0335029	0.290328	0.302764	-0.186082	0.00430362	-0.0568356	0.2859	0.24368
Novel03219	0.964865	0.714777	-0.470148	-0.41208	-0.519534	-0.754375	-0.502418	-0.530561	-0.026406	-0.354487	-0.304977	0.0907005	0.0317702	-0.0236948	-0.253819	-0.115098
Novel03220	-0.529348	0.309395	0.992954	0.614409	-0.449617	0.354262	0.250653	0.257259	-0.794125	-0.443824	-0.415811	0.415266	-0.548228	-0.120125	0.358324	0.3276
Novel03221	0.612919	0.171517	-0.609366	-0.372885	-0.0577385	-0.764247	-0.45073	-0.468728	0.508422	-0.207056	0.0742073	0.0789708	0.810087	0.590886	0.236067	-0.162911
Novel03222	-0.570821	-0.0112016	0.720483	0.64382	-0.163051	0.389504	0.621537	0.219983	-0.41254	-0.0126932	0.00704601	0.372935	-0.383787	0.0471575	0.409838	0.343103
Novel03225	-0.336508	0.288635	0.703805	0.222986	-0.482603	-0.177671	0.0431374	0.0197833	-0.500309	-0.326276	-0.259321	0.856351	-0.295676	0.162782	0.280242	0.186201
Novel03226	-0.651032	-0.0721917	0.758163	0.38398	0.0628333	0.403713	0.437635	0.709584	-0.678222	-0.370606	-0.301402	0.410337	-0.395122	0.0105721	0.225735	0.457253
Novel03227	-0.557569	-0.16876	0.568933	0.664136	0.228642	0.498765	0.829939	0.711066	-0.50414	-0.253183	-0.1508	0.156285	-0.228483	-0.0283635	0.321331	0.398996
Novel03229	-0.47801	-0.290253	0.298829	0.779048	0.132688	0.340756	0.450421	0.044659	0.144041	0.299652	0.462378	0.0702857	0.120482	0.182876	0.561853	0.191351
Novel03242	-0.217703	-0.587678	-0.367301	-0.188003	0.381998	0.295752	-0.0549997	-0.223791	0.659855	0.981844	0.681062	-0.340856	-0.0343738	-0.13689	-0.283919	-0.314554
Novel03244	-0.81223	-0.313835	0.715256	0.367696	0.264775	0.680708	0.588678	0.763486	-0.529848	-0.0757646	-0.0267363	0.166188	-0.442698	-0.130324	0.0848051	0.239422
Novel03254	-0.423249	-0.509269	-0.0336589	-0.0619394	0.327426	0.319137	0.095895	0.026896	0.366204	0.697201	0.533152	-0.0348034	-0.052739	-0.0153517	-0.131657	-0.194411
Novel03258	-0.5898	-0.0385127	0.70907	0.696925	-0.153124	0.42045	0.593852	0.207883	-0.38346	0.0880107	0.0440816	0.365491	-0.425497	-0.05577	0.343976	0.335266
Novel03265	-0.476357	0.349872	0.963104	0.584768	-0.536014	0.325692	0.137048	0.0787817	-0.707652	-0.400057	-0.385401	0.341218	-0.49828	-0.114794	0.376834	0.192682
Novel03270	-0.473025	0.358322	0.957148	0.538071	-0.567953	0.196466	0.0999225	0.0505938	-0.685863	-0.393503	-0.365611	0.526212	-0.467841	-0.059383	0.373753	0.23923
Novel03274	-0.744793	-0.334662	0.592943	0.440437	0.155173	0.540913	0.505783	0.323927	-0.154664	0.15378	0.344604	0.145125	-0.133957	-0.00243239	0.256918	-0.0691031
Novel03288	-0.570626	-0.496587	0.217439	0.399335	0.397489	0.93909	0.432335	0.305091	0.0270168	0.554838	0.302854	-0.648323	-0.395418	-0.390396	-0.0559959	-0.0362541
Novel03290	-0.191552	0.588966	0.854352	0.471727	-0.703635	0.0483578	0.0353564	-0.0458429	-0.746741	-0.564935	-0.442111	0.477977	-0.449446	-0.0972463	0.312453	0.235267
Novel03296	0.901112	0.484524	-0.635802	-0.41551	-0.298784	-0.804094	-0.534878	-0.570172	0.303293	-0.297265	-0.096431	-0.000566696	0.500083	0.278176	-0.0128017	-0.130118
Novel03301	-0.717786	-0.672025	0.237044	0.0625387	0.704258	0.540327	0.539603	0.832844	-0.0944672	0.0219135	0.0583637	-0.080901	0.0720033	0.093821	0.0576726	0.14279
Novel03304	-0.559689	-0.520031	0.20184	0.00535253	0.690073	0.539542	0.603972	0.972058	-0.273583	-0.117427	0.0030215	-0.103917	-0.0711642	-0.0380307	-0.113189	0.175136
Novel03308	-0.575403	-0.293298	0.438762	0.280653	0.183549	0.500777	0.798329	0.379736	-0.203546	0.239957	0.264137	0.154908	-0.325855	-0.0943864	0.00186219	-0.0107974
Novel03309	-0.422475	0.385388	0.921887	0.558636	-0.58555	0.301211	0.0246104	-0.029809	-0.650557	-0.366484	-0.364411	0.291154	-0.473289	-0.106977	0.385108	0.242796
Novel03320	-0.865562	-0.510139	0.551727	0.293497	0.349399	0.658085	0.487389	0.560037	-0.19059	0.328625	0.337566	0.174053	-0.355917	-0.0690359	0.0590249	0.15711
Novel03324	-0.669473	-0.142992	0.699411	0.558132	0.00679779	0.372222	0.649552	0.400047	-0.383933	-0.0145246	0.107541	0.483188	-0.283589	0.160374	0.392812	0.390114
Novel03326	0.573613	0.27159	-0.430155	-0.345087	-0.124883	-0.63068	-0.303532	-0.321725	0.242223	-0.322959	-0.121374	0.0937559	0.518943	0.50711	0.198073	-0.387346
Novel03331	0.846972	0.770241	-0.268023	-0.320107	-0.612253	-0.628162	-0.387301	-0.445811	-0.23416	-0.400088	-0.448296	0.136231	-0.203087	-0.248721	-0.356792	-0.134518
Novel03334	-0.593282	0.0374168	0.811659	0.529508	-0.0701735	0.672985	0.375771	0.533657	-0.708039	-0.331629	-0.353376	-0.0367595	-0.527248	-0.252771	0.196405	0.328622
Novel03337	-0.36309	-0.140576	0.346392	0.0679775	0.298617	0.402193	0.425562	0.744313	-0.488636	-0.3499	-0.281463	-0.0373994	-0.228626	-0.107361	-0.0462837	0.419503
Novel03348	-0.791437	-0.406828	0.592576	0.543424	0.341116	0.939723	0.566414	0.625821	-0.345519	0.183578	0.0904659	-0.281594	-0.455097	-0.261032	0.124745	0.238688
Novel03349	-0.651313	0.114061	0.947994	0.722285	-0.246257	0.404773	0.471504	0.396925	-0.689664	-0.325174	-0.228846	0.463152	-0.439488	-0.0665525	0.405549	0.374074
Novel03353	-0.632421	-0.171723	0.626159	0.809377	-0.0328389	0.627953	0.526024	0.170048	-0.232457	0.285134	0.227144	0.059191	-0.42146	-0.153048	0.363912	0.25585
Novel03355	-0.39283	0.321866	0.830572	0.514653	-0.486818	0.364587	0.0115121	0.00260544	-0.588695	-0.362183	-0.363551	0.108161	-0.404541	-0.121266	0.361155	0.146524
Novel03359	-0.732235	-0.0703549	0.862185	0.676368	-0.0698021	0.634646	0.653617	0.419803	-0.547499	-0.098716	-0.0355183	0.183804	-0.436591	-0.141599	0.301798	0.252041
Novel03360	-0.579954	0.0241318	0.787492	0.668681	-0.0234219	0.693185	0.533555	0.582534	-0.704158	-0.298997	-0.323531	-0.0222823	-0.526485	-0.196826	0.283489	0.467005
Novel03370	-0.150042	0.218971	0.388177	-0.000322534	-0.361957	-0.504475	-0.0676427	-0.0421678	-0.241472	-0.306878	-0.130433	0.990788	0.0407119	0.293801	0.197634	0.180958
Novel03371	-0.0449574	0.190152	0.227365	-0.0681071	-0.301239	-0.576522	-0.14306	-0.103915	-0.109511	-0.3185	-0.0789197	0.843218	0.216876	0.266685	0.134234	-0.0734521
Novel03374	-0.531292	-0.547016	0.111774	0.252162	0.465865	0.883759	0.513173	0.300318	0.125777	0.649452	0.479392	-0.601463	-0.331794	-0.345809	-0.162053	-0.0727926
Novel03380	-0.73422	-0.585172	0.34419	0.131477	0.634662	0.581503	0.571238	0.934762	-0.28094	0.00498393	0.00331071	0.0362321	-0.174962	-0.126481	-0.0988141	0.109858
Novel03391	0.496484	-0.237308	-0.894347	-0.514396	0.228798	-0.428725	-0.428774	-0.576141	0.906785	0.561338	0.529341	-0.300904	0.585018	0.22693	-0.174904	-0.350392
Novel03397	-0.544079	-0.345456	0.369672	0.461954	0.399758	0.942564	0.693493	0.617665	-0.307924	0.134732	0.0546635	-0.56045	-0.409359	-0.365751	-0.0174954	0.120233
Novel03401	0.136962	0.293252	0.100129	-0.154166	-0.356041	-0.772249	-0.250089	-0.215331	-0.0360892	-0.405449	-0.131888	0.917226	0.361521	0.553282	0.315941	0.116415
Novel03405	0.975702	0.625937	-0.572487	-0.371075	-0.387649	-0.671723	-0.44475	-0.499562	0.083654	-0.340115	-0.218316	-0.117555	0.203474	-0.0818487	-0.262836	-0.0269084
Novel03413	-0.510477	0.125582	0.76231	0.382123	-0.280633	0.178532	0.31038	0.288523	-0.59054	-0.183572	-0.191823	0.651568	-0.505634	-0.0973627	0.139704	0.441932
Novel03417	-0.918736	-0.522347	0.611356	0.361447	0.338304	0.71009	0.505603	0.574528	-0.229272	0.303425	0.237407	0.140334	-0.378675	-0.100098	0.0882676	0.0639979
Novel03420	-0.793195	-0.440809	0.566219	0.271925	0.445904	0.720021	0.663661	0.867495	-0.44615	-0.0287794	-0.00762476	0.0315296	-0.363854	-0.17438	-0.020788	0.237533
Novel03421	-0.0484654	0.228043	0.260855	-0.0383259	-0.371276	-0.637371	-0.205534	-0.197592	-0.0774771	-0.308338	-0.0986598	0.959357	0.243411	0.56329	0.395287	0.12036
Novel03425	-0.215891	-0.663861	-0.454648	-0.231603	0.435219	0.106318	-0.155138	-0.306378	0.852437	0.917433	0.750199	-0.24187	0.325766	0.113367	-0.0980033	-0.350141
Novel03429	0.1399	-0.359408	-0.568822	-0.274024	0.241797	0.0362484	-0.0933106	-0.399437	0.702016	0.872222	0.685097	-0.326909	0.0802734	-0.229574	-0.415212	-0.216681
Novel03430	-0.589643	0.00645285	0.7487	0.618086	-0.124579	0.486413	0.6293	0.318424	-0.482113	-0.0337583	0.0762452	0.290641	-0.443125	-0.0603557	0.28577	0.204587
Novel03441	-0.490001	0.336877	0.95691	0.62545	-0.561065	0.224645	0.0893362	0.00642743	-0.63047	-0.363876	-0.313041	0.47199	-0.409397	-0.0159849	0.469051	0.210685
Novel03442	-0.924916	-0.683502	0.464709	0.393054	0.552992	0.784213	0.681322	0.655036	-0.0784335	0.362824	0.329777	-0.0360605	-0.198637	0.015182	0.179407	0.0581418
Novel03445	0.314319	-0.0770005	-0.499546	-0.324186	0.0251964	-0.0418771	-0.244853	-0.412572	0.436183	0.617848	0.239859	-0.330665	-0.119687	-0.267197	-0.453213	-0.290068
Novel03446	-0.349617	0.310684	0.767787	0.58555	-0.45997	0.47005	0.0634396	-0.0530826	-0.524061	-0.284083	-0.304643	-0.0939998	-0.397032	-0.153727	0.385806	0.219404
Novel03447	0.518733	0.715822	0.132248	0.151822	-0.518056	-0.146191	-0.125274	-0.135703	-0.501411	-0.542491	-0.425374	-0.0648259	-0.289002	-0.261158	-0.0463512	0.198183
Novel03451	-0.409423	0.336724	0.854681	0.339633	-0.53491	0.175589	0.056555	0.00719101	-0.61234	-0.364269	-0.342601	0.44795	-0.420713	-0.00435094	0.298836	0.258253
Novel03460	-0.852785	-0.357771	0.724111	0.485692	0.281841	0.758443	0.646915	0.756345	-0.514269	0.00848699	-0.0603825	0.101311	-0.490269	-0.206493	0.0982217	0.285229
Novel03461	-0.273288	-0.650356	-0.2982	-0.227458	0.876274	0.462823	0.546753	0.80629	0.0966116	0.221803	0.217873	-0.405246	0.0300645	-0.168294	-0.39946	0.058669
Novel03464	-0.718416	-0.202158	0.724385	0.575328	0.131694	0.676607	0.801426	0.633594	-0.557593	-0.0429702	-0.109046	0.143746	-0.529161	-0.218071	0.143339	0.268555
Novel03468	-0.761232	-0.179629	0.788091	0.765524	-0.0110447	0.564321	0.617234	0.350969	-0.380673	0.0271532	0.0414951	0.270107	-0.324918	0.0728849	0.517478	0.364588
Novel03475	-0.48038	-0.225835	0.375759	-0.00101966	0.279369	0.104365	0.450015	0.722827	-0.399984	-0.234567	-0.11329	0.557701	-0.152916	0.116226	-0.00959668	0.416285
Novel03480	-0.0800935	0.177909	0.257572	-0.0511858	-0.298214	-0.623672	-0.128861	-0.101469	-0.0887428	-0.339077	-0.0719847	0.97103	0.290295	0.474786	0.312248	0.177325
Novel03485	-0.791166	-0.170487	0.823247	0.577362	0.0403245	0.597926	0.337136	0.532393	-0.522543	-0.172792	-0.16853	0.200132	-0.358862	-0.0546616	0.358285	0.383223
Novel03488	-0.417082	0.398918	0.934954	0.637043	-0.598198	0.300798	0.0875183	-0.036129	-0.655945	-0.374699	-0.352229	0.301357	-0.460547	-0.110956	0.425843	0.264195
Novel03495	-0.562182	0.225876	0.938844	0.705768	-0.436476	0.449179	0.27674	0.0919664	-0.60609	-0.199154	-0.211828	0.2863	-0.508059	-0.119162	0.409602	0.315817
Novel03499	-0.800809	-0.178513	0.833257	0.636172	0.0290202	0.606966	0.644289	0.484618	-0.486719	-0.0548722	0.00195972	0.279263	-0.389492	0.0532498	0.415279	0.314131
Novel03508	-0.509136	0.31738	0.970677	0.591443	-0.495898	0.303918	0.165895	0.154505	-0.729035	-0.400349	-0.390765	0.434291	-0.512754	-0.0948733	0.375861	0.318743
Novel03520	-0.0188026	0.322327	0.373717	0.303325	-0.239516	0.564817	0.0295807	0.101257	-0.510836	-0.255837	-0.345727	-0.583965	-0.524872	-0.456538	-0.0479962	0.0239872
Novel03521	0.0196466	-0.620854	-0.696592	-0.374672	0.502716	-0.030077	-0.187819	-0.328406	0.949826	0.868277	0.784086	-0.341452	0.469081	0.179294	-0.158087	-0.359416
Novel03522	0.663707	0.314073	-0.525339	-0.180422	-0.100519	-0.272629	-0.050711	-0.242009	0.117541	-0.0224889	0.0300842	-0.294179	0.0252083	-0.221819	-0.334356	-0.0246273
Novel03523	-0.79957	-0.199897	0.810539	0.712807	-0.000835266	0.621198	0.640459	0.403633	-0.433941	0.0865366	0.0268196	0.267536	-0.457487	-0.116653	0.323339	0.233112
Novel03526	0.882379	0.652596	-0.445872	-0.367523	-0.454902	-0.670233	-0.427025	-0.483543	-0.0121148	-0.363681	-0.295918	0.0246634	0.0844621	0.12878	-0.109271	0.0169392
Novel03529	-0.773873	-0.075294	0.89578	0.546902	-0.112715	0.368868	0.426668	0.406051	-0.519412	-0.218487	-0.0862457	0.526696	-0.266926	0.0405152	0.371476	0.233058
Novel03532	-0.718578	-0.650765	0.215191	0.148987	0.521258	0.640038	0.446543	0.422994	0.151437	0.603596	0.668889	-0.0572207	-0.165178	-0.0566349	-0.0578239	0.005196
Novel03538	-0.46708	-0.00262151	0.614345	0.711635	-0.0450208	0.825996	0.419276	0.269267	-0.439605	-0.0654353	-0.156608	-0.470623	-0.440056	-0.330511	0.266668	0.191676
Novel03543	0.00563949	-0.488012	-0.55349	-0.283797	0.327555	0.0749028	-0.163479	-0.379696	0.78636	0.943297	0.739665	-0.317932	0.149214	-0.0570125	-0.292409	-0.330266
Novel03550	-0.531899	0.302378	0.981086	0.57264	-0.477161	0.338791	0.167552	0.165394	-0.724071	-0.410661	-0.378096	0.389614	-0.488737	-0.0883379	0.376732	0.253421
Novel03555	-0.349442	-0.562026	-0.129611	0.099314	0.454853	0.614528	0.518253	0.0983807	0.357814	0.791796	0.568837	-0.47259	-0.172155	-0.241011	-0.220585	-0.143729
Novel03556	-0.146612	-0.477215	-0.338931	-0.117418	0.320138	0.274651	-0.0291634	-0.24012	0.617273	0.914569	0.825729	-0.307558	-0.0195869	-0.0961608	-0.224387	-0.267524
Novel03559	0.925296	0.382684	-0.785819	-0.515419	-0.232435	-0.635407	-0.540628	-0.649709	0.426409	0.0688427	0.0768143	-0.225039	0.263712	-0.00387684	-0.319285	-0.257455
Novel03561	0.505439	0.741736	0.127053	-0.113971	-0.678223	-0.6189	-0.371861	-0.320146	-0.402376	-0.550188	-0.43982	0.516918	-0.188832	0.0966291	0.0378829	-0.0911526
Novel03565	-0.637432	0.0832785	0.904842	0.490151	-0.179961	0.477258	0.471529	0.501081	-0.752674	-0.319803	-0.313456	0.377571	-0.575223	-0.152327	0.199421	0.267962
Novel03570	-0.338085	-0.746733	-0.380226	-0.124834	0.614341	0.279766	0.169303	-0.00693597	0.738341	0.897882	0.900715	-0.238117	0.279048	0.105754	-0.111515	-0.177798
Novel03571	-0.705021	-0.764429	0.0914881	0.146426	0.615891	0.382764	0.601092	0.417668	0.308725	0.55069	0.57672	0.157355	0.170447	0.141985	0.0578419	0.100722
Novel03577	-0.671988	-0.179962	0.679277	0.711251	0.0455418	0.612346	0.770689	0.396665	-0.383948	0.0882851	0.0673457	0.148028	-0.394753	-0.169516	0.259696	0.313461
Novel03580	-0.255959	-0.485917	-0.207531	0.00639031	0.417401	0.151264	0.132074	-0.00394642	0.535906	0.49703	0.875496	-0.116211	0.441273	0.0380017	-0.0541207	0.0676635
Novel03584	-0.389584	0.312686	0.809656	0.848478	-0.481415	0.283122	0.137093	-0.022491	-0.523241	-0.270961	-0.259689	0.276177	-0.356378	-0.0241722	0.589366	0.34671
Novel03585	0.294787	-0.309513	-0.709425	-0.343933	0.294171	-0.40351	-0.319949	-0.439474	0.870515	0.415302	0.59793	-0.157952	0.809884	0.39631	0.051638	-0.193207
Novel03587	-0.54313	-0.460206	0.228873	0.355229	0.422514	0.953364	0.461983	0.413215	-0.0613748	0.484753	0.312579	-0.627937	-0.445313	-0.409998	-0.118471	0.0333874
Novel03590	-0.656608	0.110463	0.945313	0.491699	-0.234816	0.331551	0.322817	0.454759	-0.736154	-0.417392	-0.357002	0.530563	-0.446838	-0.00831403	0.329057	0.322836
Novel03591	-0.602358	-0.488634	0.234429	0.326093	0.332016	0.472181	0.457492	0.2219	0.180515	0.550235	0.716001	0.0917194	-0.0611851	0.0425434	0.116276	0.0716061
Novel03595	-0.354635	-0.661763	-0.248331	0.0245017	0.605227	0.602096	0.262055	0.183279	0.455786	0.812756	0.733524	-0.530019	-0.0612328	-0.239588	-0.269793	-0.209978
Novel03600	0.782079	0.748864	-0.204989	-0.33415	-0.625503	-0.793181	-0.432312	-0.44878	-0.202226	-0.435975	-0.369563	0.445826	-0.0829164	0.0579271	-0.154307	-0.0494674
Novel03605	-0.546199	-0.437601	0.261738	0.407752	0.442821	0.97063	0.501143	0.509772	-0.145566	0.375615	0.214995	-0.638216	-0.449852	-0.424777	-0.0902379	0.108021
Novel03610	-0.794249	-0.714837	0.270578	0.30796	0.596185	0.874489	0.618587	0.567362	0.0274588	0.580255	0.359275	-0.302432	-0.323725	-0.255011	-0.0803156	0.0515269
Novel03615	-0.597918	0.192416	0.953744	0.690259	-0.348924	0.3328	0.384567	0.280094	-0.674181	-0.326305	-0.221215	0.519272	-0.44561	0.0130725	0.457065	0.319977
Novel03624	-0.532482	0.308493	0.991943	0.633168	-0.472866	0.338575	0.248474	0.196742	-0.752721	-0.414567	-0.385757	0.422437	-0.515602	-0.0892235	0.396302	0.297692
Novel03626	-0.286875	0.262314	0.635746	0.472918	-0.389839	0.503886	-0.0164864	-0.0925398	-0.421619	-0.209701	-0.265561	-0.284915	-0.353877	-0.22742	0.273431	0.109027
Novel03628	0.552926	0.473328	-0.256088	-0.336656	-0.457182	-0.773394	-0.424309	-0.464972	0.0612704	-0.239379	-0.136748	0.474714	0.187398	0.0227363	-0.194876	-0.0666837
Novel03635	-0.817406	-0.313526	0.725888	0.432039	0.278535	0.657984	0.6445	0.819001	-0.571047	-0.129517	-0.131308	0.200261	-0.431607	-0.157654	0.101504	0.314603
Novel03637	-0.500098	-0.653394	-0.0410794	0.105763	0.590722	0.808005	0.479472	0.347777	0.225631	0.733601	0.470419	-0.583259	-0.281467	-0.342105	-0.280818	-0.117893
Novel03638	0.907363	0.340491	-0.804361	-0.527686	-0.207831	-0.671179	-0.554195	-0.67062	0.489567	0.0989636	0.131136	-0.184618	0.33531	0.0785708	-0.269116	-0.251871
Novel03642	-0.143285	-0.203342	-0.0257372	0.0284408	0.24996	-0.0571754	0.102623	0.192501	0.129284	-0.267388	-0.0220976	0.00997361	0.568755	0.268724	0.238715	-0.0371167
Novel03645	-0.498518	0.334019	0.970278	0.593772	-0.536086	0.303789	0.131104	0.0778695	-0.695791	-0.370218	-0.357308	0.407233	-0.501131	-0.107303	0.378815	0.244636
Novel03646	0.898748	0.641867	-0.445233	-0.361633	-0.476217	-0.726442	-0.491105	-0.556525	0.0591514	-0.311596	-0.170273	0.0886562	0.157585	0.054053	-0.157323	-0.0286505
Novel03656	-0.476555	0.305504	0.919718	0.828808	-0.465754	0.33415	0.240519	0.123441	-0.657648	-0.337147	-0.302883	0.372505	-0.459235	-0.0567118	0.53237	0.416548
Novel03659	0.541944	-0.0242196	-0.693927	-0.351393	0.136344	-0.555306	-0.33581	-0.400719	0.640522	0.0891963	0.402864	-0.0878246	0.740002	0.373393	0.0532802	-0.0811698
Novel03667	-0.499203	-0.275702	0.376718	0.724764	0.220697	0.831316	0.660343	0.330033	-0.178355	0.295805	0.140447	-0.451061	-0.382894	-0.374653	0.135429	0.175462
Novel03669	-0.493718	0.334527	0.963954	0.669703	-0.544807	0.290829	0.120874	0.02591	-0.646057	-0.366011	-0.325175	0.392166	-0.431085	-0.0135933	0.502926	0.250372
Novel03671	-0.0614749	-0.61889	-0.593405	-0.405798	0.561151	-0.232044	-0.201371	-0.129706	0.856571	0.478064	0.55488	-0.05847	0.775622	0.629623	0.185474	-0.271434
Novel03676	-0.821091	-0.310783	0.718001	0.495869	0.146005	0.652437	0.674014	0.481009	-0.345075	0.16045	0.211452	0.221852	-0.384461	-0.078165	0.186628	0.128819
Novel03681	-0.593041	-0.599028	0.11194	0.221951	0.414749	0.614779	0.415955	0.19664	0.257579	0.787111	0.696872	-0.140412	-0.248526	-0.187396	-0.113307	-0.0401184
Novel03682	-0.495531	0.308664	0.938769	0.597554	-0.517572	0.385752	0.128514	0.0348157	-0.652524	-0.30915	-0.360232	0.253177	-0.512708	-0.148443	0.367129	0.213945
Novel03685	0.280487	-0.0985231	-0.433182	-0.148051	0.199047	-0.27675	-0.176397	-0.118067	0.376491	-0.160155	-0.0944427	-0.239112	0.629019	0.293469	0.205333	-0.079955
Novel03687	0.179578	0.0421765	-0.206951	-0.192114	-0.0601766	-0.74198	-0.275083	-0.25854	0.346555	-0.30214	0.112639	0.550717	0.837011	0.626749	0.363805	0.0441262
Novel03694	-0.509699	-0.367576	0.304646	0.384357	0.429596	0.635578	0.979198	0.667907	-0.263414	0.122524	0.151993	-0.101788	-0.279132	-0.16443	-0.0122445	0.145971
Novel03699	-0.479421	-0.167766	0.475856	0.593177	0.209684	0.865802	0.704103	0.496097	-0.391043	0.0134645	-0.0252398	-0.477742	-0.407623	-0.308887	0.123923	0.0943168
Novel03701	-0.817886	-0.41646	0.592444	0.230127	0.302145	0.650411	0.410237	0.586993	-0.277475	0.141442	0.276217	0.117153	-0.296434	-0.140071	0.00241348	0.184011
Novel03706	0.0110695	-0.56398	-0.635191	-0.320988	0.40617	-0.0457654	-0.22151	-0.404738	0.928446	0.888145	0.805822	-0.281316	0.4238	0.13472	-0.155655	-0.324477
Novel03709	-0.450384	0.0436084	0.643274	0.594843	-0.0429031	0.782485	0.358377	0.372988	-0.549653	-0.232761	-0.285131	-0.431821	-0.441692	-0.327145	0.211187	0.195483
Novel03713	0.965035	0.678702	-0.505592	-0.376424	-0.454838	-0.58181	-0.448982	-0.486218	-0.0282405	-0.290759	-0.297474	-0.138661	-0.0459275	-0.157389	-0.325681	-0.0796564
Novel03714	0.988494	0.692903	-0.51783	-0.392217	-0.466024	-0.626388	-0.462709	-0.502683	-0.0186143	-0.308181	-0.283153	-0.108031	-0.00944437	-0.173248	-0.348313	-0.0700251
Novel03715	0.955249	0.664283	-0.511842	-0.37882	-0.442493	-0.575834	-0.445783	-0.481941	-0.0160453	-0.284101	-0.283292	-0.147661	-0.0296666	-0.179439	-0.343746	-0.0686113
Novel03716	-0.707078	-0.619724	0.262107	0.258585	0.584493	0.905338	0.601365	0.61069	-0.0464398	0.470229	0.430882	-0.402771	-0.329417	-0.288655	-0.134319	0.123809
Novel03718	-0.50035	-0.0743054	0.577713	0.687996	0.030056	0.868863	0.417812	0.308414	-0.397527	0.0102043	-0.0947377	-0.506208	-0.448477	-0.347865	0.225039	0.159985
Novel03720	0.747694	0.341108	-0.597004	-0.383629	-0.177923	-0.800964	-0.472993	-0.483677	0.370048	-0.32314	-0.0411053	0.0664772	0.688155	0.431036	0.119295	-0.109475
Novel03721	0.161469	0.369626	0.151815	-0.14082	-0.437323	-0.757655	-0.229681	-0.218798	-0.136409	-0.412251	-0.159117	0.932751	0.216412	0.354675	0.168792	0.101529
Novel03724	0.00583795	0.313438	0.289046	-0.0736212	-0.417112	-0.624504	-0.157275	-0.125318	-0.217529	-0.367497	-0.193537	0.979	0.0785035	0.402052	0.239647	0.107873
Novel03730	0.873062	0.555177	-0.54011	-0.415961	-0.380442	-0.871023	-0.517766	-0.534923	0.190804	-0.396143	-0.167729	0.166689	0.455229	0.207701	-0.07141	-0.0723041
Novel03731	-0.176474	0.240878	0.451518	0.0261162	-0.384647	-0.421906	-0.0335371	-0.00343117	-0.334896	-0.288094	-0.188996	0.961985	-0.130769	0.287045	0.201727	0.101029
Novel03741	-0.623344	-0.494861	0.285599	0.348851	0.431337	0.870905	0.478593	0.493517	-0.10622	0.500279	0.296219	-0.392671	-0.49407	-0.407749	-0.168718	-0.113492
Novel03742	-0.626177	0.104934	0.906106	0.652395	-0.262088	0.653495	0.328101	0.269822	-0.641649	-0.1966	-0.280211	0.020573	-0.570411	-0.248973	0.298857	0.275888
Novel03745	0.0430643	-0.48402	-0.586988	-0.314066	0.423106	0.20111	-0.0890639	-0.210474	0.684232	0.895392	0.701233	-0.481282	0.0388346	-0.154601	-0.404734	-0.338591
Novel03754	-0.422186	0.381483	0.916307	0.635668	-0.596378	0.216375	0.0402169	-0.0563057	-0.611458	-0.351791	-0.299871	0.401645	-0.415283	-0.096425	0.425249	0.145147
Novel03762	0.599428	0.373798	-0.385069	-0.369313	-0.299923	-0.921154	-0.469487	-0.464727	0.25784	-0.393691	-0.103386	0.455044	0.637554	0.57623	0.229199	-0.0235852
Novel03766	-0.559185	-0.566274	0.120655	0.234698	0.49528	0.892665	0.305556	0.365918	0.0818727	0.586439	0.332742	-0.642827	-0.361021	-0.372786	-0.150502	0.0544733
Novel03767	-0.774142	-0.147145	0.843104	0.613063	0.0689192	0.784239	0.553743	0.610466	-0.621081	-0.146136	-0.161977	-0.000788252	-0.523057	-0.226481	0.23145	0.337326
Novel03772	-0.508463	0.309287	0.956647	0.619234	-0.521317	0.26646	0.216535	0.069762	-0.660102	-0.319502	-0.284594	0.48278	-0.487405	-0.0631692	0.400752	0.150821
Novel03778	-0.767976	-0.353929	0.62478	0.313643	0.387722	0.622599	0.630781	0.894648	-0.528129	-0.209843	-0.147238	0.133812	-0.299156	-0.0430887	0.119315	0.304303
Novel03779	-0.335295	0.186582	0.597469	0.10123	-0.300848	-0.153122	0.160294	0.216404	-0.503533	-0.323619	-0.260069	0.829207	-0.286771	0.0812231	0.111609	0.297952
Novel03780	-0.598577	-0.361363	0.416989	0.337048	0.429218	0.789441	0.796502	0.732202	-0.357434	0.0212742	0.0648322	-0.285056	-0.313099	-0.280906	-0.0568213	0.294845
Novel03782	-0.499326	0.149669	0.783873	0.507621	-0.284811	0.135305	0.434582	0.291853	-0.588152	-0.264056	-0.18361	0.700624	-0.395117	0.0538467	0.319371	0.399732
Novel03783	-0.140881	-0.409232	-0.300726	-0.112025	0.278901	-0.120661	-0.0394602	-0.245087	0.671082	0.606687	0.876835	0.152718	0.440024	0.442769	0.164961	-0.188651
Novel03790	0.0479914	-0.620917	-0.736292	-0.406052	0.56476	-0.0960211	-0.165959	-0.251573	0.958502	0.765007	0.832938	-0.299282	0.609924	0.270142	-0.126238	-0.326951
Novel03793	-0.682365	0.0978706	0.97009	0.650855	-0.232939	0.413416	0.359627	0.42088	-0.705023	-0.391421	-0.326074	0.428132	-0.411142	-0.0102542	0.433895	0.251325
Novel03796	-0.469833	0.355292	0.961449	0.730787	-0.541695	0.322622	0.202975	0.0523152	-0.674158	-0.3875	-0.328792	0.351279	-0.438976	-0.103685	0.466736	0.301601
Novel03802	-0.425185	-0.363507	0.199525	0.552921	0.334445	0.777292	0.775181	0.322501	-0.043988	0.42446	0.270439	-0.460897	-0.33294	-0.305762	0.0413148	0.127224
Novel03803	-0.702643	-0.167115	0.745783	0.489777	0.191882	0.729851	0.641979	0.804996	-0.688954	-0.255431	-0.261257	0.0228199	-0.514357	-0.254992	0.0916822	0.329217
Novel03807	-0.825899	-0.268856	0.773795	0.616445	0.132579	0.589949	0.647072	0.570191	-0.440711	-0.0143101	0.0623287	0.30061	-0.336454	-0.095893	0.258326	0.19608
Novel03808	-0.419057	-0.77346	-0.303689	-0.148395	0.683622	0.389243	0.107555	0.162852	0.622476	0.756318	0.773501	-0.333968	0.254385	0.0217146	-0.141157	-0.088013
Novel03810	-0.655232	-0.183142	0.663466	0.513392	0.172174	0.593295	0.698081	0.705785	-0.582125	-0.132567	-0.17091	0.160929	-0.482346	-0.20725	0.0872201	0.12624
Novel03814	0.736294	0.15475	-0.779376	-0.50097	-0.100631	-0.37404	-0.458744	-0.628664	0.529988	0.447241	0.276638	-0.354897	0.0554323	-0.205052	-0.484809	-0.280078
Novel03815	-0.179929	-0.596567	-0.432751	-0.159165	0.402576	0.0927665	-0.118811	-0.335443	0.85762	0.872645	0.890807	-0.226654	0.4045	0.239896	0.026284	-0.29956
Novel03831	-0.501239	-0.235031	0.430286	0.630477	0.219786	0.874538	0.565465	0.426296	-0.30248	0.113518	-0.0476266	-0.519038	-0.406171	-0.336423	0.147187	0.135279
Novel03840	0.909679	0.52475	-0.611445	-0.414694	-0.338436	-0.700409	-0.432098	-0.566785	0.236378	-0.247413	-0.0981962	-0.0864975	0.361195	-0.00129435	-0.232635	-0.122531
Novel03841	-0.25424	0.224539	0.529947	0.0747197	-0.385511	-0.306876	0.0210563	0.0481846	-0.39801	-0.252437	-0.190774	0.934819	-0.237781	0.159635	0.136836	0.174038
Novel03850	-0.0159728	0.348297	0.359767	0.00974856	-0.422594	-0.425096	-0.0122673	-0.0312529	-0.37028	-0.312656	-0.226597	0.859338	-0.191601	0.195917	0.119618	0.291048
Novel03853	-0.530305	-0.709328	-0.049939	0.107431	0.673198	0.849973	0.519638	0.460461	0.189317	0.69084	0.412398	-0.619096	-0.300019	-0.362784	-0.287537	-0.1008
Novel03860	-0.434379	0.393039	0.943455	0.58491	-0.60909	0.153854	0.0810784	-0.00460338	-0.6689	-0.379633	-0.352067	0.553049	-0.466515	-0.0453235	0.407902	0.215676
Novel03862	-0.753707	-0.410305	0.562509	0.409749	0.351139	0.881047	0.607757	0.678606	-0.394303	0.144435	-0.015023	-0.232157	-0.505549	-0.389279	-0.0580029	0.20354
Novel03869	-0.471002	-0.326814	0.290653	0.320247	0.321953	0.531509	0.917756	0.467069	-0.159507	0.182317	0.22593	-0.0335856	-0.20103	-0.0542347	0.0517474	0.253065
Novel03874	-0.148859	0.189777	0.362413	0.0060886	-0.316501	-0.464268	-0.0515863	-0.0300182	-0.222085	-0.282793	-0.140618	0.929974	0.0287016	0.490568	0.344627	0.251865
Novel03877	-0.483244	-0.340149	0.258537	0.326954	0.215556	0.101194	0.683488	0.231484	0.0834838	0.20091	0.418826	0.461493	0.171036	0.215979	0.241329	0.0565337
Novel03879	0.0746522	-0.658263	-0.787214	-0.478235	0.783296	0.0257231	0.020025	0.141209	0.756585	0.584876	0.651959	-0.425217	0.504903	0.164211	-0.289332	-0.282555
Novel03880	0.536531	0.509078	-0.158758	-0.295049	-0.470883	-0.930477	-0.398861	-0.408185	0.00786128	-0.447675	-0.154875	0.718005	0.358051	0.387737	0.106395	0.100125
Novel03881	0.970236	0.472386	-0.725971	-0.532096	-0.253533	-0.645378	-0.477538	-0.495657	0.225648	-0.123138	-0.148527	-0.189492	0.159107	-0.100743	-0.401107	-0.141067
Novel03882	-0.383608	0.381311	0.872568	0.538084	-0.578212	0.337603	0.00137973	-0.0820346	-0.60183	-0.339415	-0.347749	0.157368	-0.448485	-0.153749	0.351965	0.1169
Novel03885	0.075459	-0.391339	-0.529766	-0.157597	0.222982	-0.0543885	-0.20737	-0.518429	0.832861	0.820538	0.793747	-0.251201	0.341811	0.166481	-0.023793	-0.284653
Novel03891	-0.498528	0.287271	0.926583	0.836957	-0.496634	0.37877	0.20113	0.0110589	-0.582401	-0.269085	-0.254016	0.278025	-0.420357	-0.0700646	0.551646	0.28044
Novel03897	-0.614433	-0.272237	0.525713	0.636763	0.22977	0.942004	0.665556	0.46231	-0.326896	0.158296	0.053469	-0.467536	-0.443471	-0.33778	0.143612	0.200878
Novel03904	0.896885	0.657861	-0.441926	-0.310337	-0.475604	-0.569859	-0.466297	-0.555917	0.0260348	-0.273202	-0.174229	-0.114022	0.057794	-0.08653	-0.215972	-0.00790904
Novel03908	0.0944745	0.729156	0.636055	0.169812	-0.721635	-0.208531	-0.109917	-0.00387257	-0.804651	-0.713631	-0.599898	0.547645	-0.472823	-0.16968	0.0383926	0.262923
Novel03910	0.269952	0.351612	-0.0126758	-0.203459	-0.380405	-0.727751	-0.28406	-0.275894	-0.0234961	-0.339048	-0.0478024	0.707654	0.283847	0.127856	-0.0506786	-0.0670538
Novel03911	-0.421427	-0.56041	-0.0179171	-0.0470905	0.761315	0.546888	0.644868	0.888824	-0.110903	0.0784672	0.198568	-0.247538	-0.0717169	-0.14547	-0.256196	0.206703
Novel03919	0.361391	-0.117369	-0.581057	-0.564156	0.428206	-0.293788	-0.00371812	0.321396	0.164384	-0.169265	0.11459	-0.112484	0.362351	-0.0341214	-0.462364	0.115022
Novel03920	-0.496446	-0.424029	0.15408	0.0198232	0.311935	0.275528	0.208478	0.208734	0.178822	0.438097	0.695317	0.194367	-0.0144169	0.212034	0.0802724	0.136823
Novel03923	-0.107009	0.272214	0.392145	-0.00909254	-0.403	-0.51035	-0.0750543	-0.0519577	-0.290999	-0.320707	-0.169856	0.985978	-0.0386289	0.285276	0.181467	0.172224
Novel03928	0.460053	-0.136482	-0.743986	-0.422826	0.107133	-0.153318	-0.340279	-0.538308	0.674136	0.726936	0.47392	-0.420233	0.0617918	-0.192484	-0.457637	-0.353423
Novel03931	-0.775755	-0.15775	0.816402	0.628204	-0.0578423	0.407681	0.443413	0.349798	-0.406595	-0.0913761	-0.0114671	0.446382	-0.256061	0.0948441	0.472653	0.331995
Novel03933	0.910726	0.619745	-0.47624	-0.356978	-0.409001	-0.564879	-0.419878	-0.454773	0.00210603	-0.272428	-0.251911	-0.0964356	0.0132002	-0.134327	-0.291781	-0.0484827
Novel03936	-0.542963	-0.161888	0.542116	0.53164	0.187483	0.893816	0.445238	0.518852	-0.437212	-0.048017	-0.0604047	-0.491442	-0.438444	-0.315823	0.131642	0.178263
Novel03938	-0.22043	-0.565851	-0.342538	-0.140285	0.353957	0.31427	-0.0388626	-0.245099	0.64878	0.97994	0.670168	-0.353669	-0.0427941	-0.128297	-0.247537	-0.305084
Novel03942	-0.290356	0.150639	0.504101	0.0917092	-0.297944	-0.29853	0.0832474	0.0956508	-0.345036	-0.251606	-0.135993	0.915583	-0.144053	0.27827	0.219674	0.0972448
Novel03946	-0.611965	0.179888	0.963812	0.593235	-0.280114	0.486365	0.300587	0.413127	-0.77946	-0.421302	-0.385083	0.287187	-0.520975	-0.152052	0.317164	0.366652
Novel03951	-0.821019	-0.648899	0.36107	0.298568	0.472919	0.735299	0.520207	0.482913	0.0118737	0.566522	0.466092	-0.0415709	-0.328675	-0.149645	-0.0138986	0.017148
Novel03952	0.126374	0.293778	0.115665	-0.145554	-0.365903	-0.771429	-0.238504	-0.216654	-0.0475418	-0.397469	-0.110542	0.928286	0.344425	0.514935	0.282842	0.121303
Novel03957	-0.501346	-0.545989	0.100791	0.308944	0.572291	0.860931	0.784431	0.537611	-0.00604182	0.467743	0.328509	-0.544933	-0.307177	-0.328006	-0.156646	0.000628407
Novel03960	-0.86138	-0.403729	0.665681	0.316842	0.22096	0.464941	0.488563	0.512709	-0.257071	0.0761066	0.145672	0.39709	-0.187264	0.171777	0.283998	0.100916
Novel03973	0.931141	0.390168	-0.774858	-0.502391	-0.187755	-0.663493	-0.485275	-0.554539	0.385993	-0.0633709	0.0423265	-0.203579	0.373317	0.0341239	-0.290179	-0.180294
Novel03979	0.143992	-0.0356976	-0.241874	-0.0575679	-0.129125	0.23761	-0.36512	-0.580346	0.398532	0.617782	0.324611	-0.577851	-0.180808	-0.298683	-0.19426	-0.341703
Novel03995	-0.788482	-0.329444	0.667021	0.538847	0.265165	0.868935	0.644804	0.610434	-0.393998	0.0901307	0.154652	-0.151149	-0.403135	-0.241779	0.125696	0.159933
Novel03997	0.971463	0.587292	-0.615685	-0.42065	-0.361762	-0.713362	-0.502008	-0.530974	0.158451	-0.319359	-0.200814	-0.105889	0.2797	0.0259652	-0.206709	-0.111175
Novel04000	0.117553	-0.203071	-0.373024	-0.221472	0.209935	-0.522689	-0.260849	-0.188857	0.548719	-0.107553	0.18867	0.207549	0.916828	0.711563	0.427299	-0.153662
Novel04003	-0.660503	0.0760068	0.925609	0.533398	-0.14299	0.517793	0.377028	0.564835	-0.783684	-0.409905	-0.375536	0.286731	-0.524283	-0.179711	0.227008	0.295927
Novel04004	0.358278	0.384586	-0.0727745	-0.209203	-0.396907	-0.880646	-0.356004	-0.366376	0.0745103	-0.427256	-0.0828249	0.786619	0.495743	0.523166	0.274038	0.0721524
Novel04005	-0.743828	-0.220124	0.728458	0.769735	0.110996	0.806061	0.611944	0.476307	-0.417859	0.0680587	0.0864959	-0.0708174	-0.428587	-0.204091	0.310967	0.231792
Novel04007	-0.862297	-0.395567	0.677365	0.426997	0.258299	0.712474	0.603244	0.592777	-0.353269	0.175063	0.179512	0.145592	-0.430244	-0.0792474	0.149108	0.158121
Novel04008	-0.535043	-0.362039	0.317879	0.573324	0.309114	0.920352	0.479762	0.342709	-0.102447	0.392054	0.235574	-0.581169	-0.387623	-0.344219	0.0732025	0.047731
Novel04014	-0.739722	-0.414763	0.529727	0.490838	0.39682	0.718457	0.810449	0.771043	-0.399357	0.102301	-0.00596297	0.04327	-0.435927	-0.146533	0.093029	0.164806
Novel04019	-0.576007	-0.661052	0.0335387	0.190917	0.515622	0.65159	0.452082	0.234512	0.321551	0.801179	0.744253	-0.252662	-0.16579	-0.121157	-0.0873019	-0.0411899
Novel04020	0.535656	0.286902	-0.395759	-0.324723	-0.210866	-0.890469	-0.43061	-0.422052	0.320944	-0.384607	-0.0369128	0.426679	0.75185	0.616051	0.288562	-0.061478
Novel04022	-0.407298	0.358686	0.87415	0.611456	-0.540161	0.29908	0.0444185	-0.0160674	-0.606122	-0.344352	-0.334417	0.2772	-0.424886	-0.0615344	0.439372	0.366496
Novel04030	-0.516906	0.286547	0.938307	0.426231	-0.471162	0.164362	0.134107	0.174792	-0.697198	-0.41076	-0.345394	0.611559	-0.449429	-0.0191416	0.307631	0.215456
Novel04031	-0.803855	-0.213908	0.80486	0.437217	0.125261	0.631921	0.578731	0.690768	-0.605012	-0.10663	-0.109046	0.275204	-0.521447	-0.178212	0.101076	0.274528
Novel04036	0.661951	0.616922	-0.2159	-0.323202	-0.52874	-0.871422	-0.42453	-0.435117	-0.0683266	-0.447928	-0.276773	0.5618	0.17526	0.353526	0.0648806	0.12446
Novel04041	-0.751431	-0.2009	0.758916	0.540865	0.104287	0.507947	0.762351	0.602844	-0.512494	-0.0940373	-0.0168514	0.393902	-0.374612	-0.00258678	0.261481	0.2517
Novel04047	-0.724085	-0.858937	0.00724331	0.00926536	0.662148	0.558102	0.378062	0.330824	0.409497	0.787571	0.641395	-0.122311	-0.0164876	0.0132988	-0.0798276	-0.226751
Novel04050	0.972151	0.622946	-0.582885	-0.358814	-0.46404	-0.651489	-0.547101	-0.687082	0.195382	-0.162807	-0.120627	-0.151893	0.159945	-0.0123027	-0.195502	-0.135271
Novel04053	-0.124705	-0.579398	-0.477013	-0.242649	0.465358	-0.102371	-0.116462	-0.162173	0.778322	0.540253	0.61142	-0.117052	0.656472	0.0618292	-0.136398	-0.272903
Novel04056	0.580198	0.541485	-0.180788	-0.312918	-0.491899	-0.946783	-0.424693	-0.424018	-0.00107456	-0.470801	-0.196455	0.690203	0.350869	0.330841	0.0596216	0.0137337
Novel04057	-0.51168	-0.360478	0.318031	0.479921	0.416347	0.893184	0.802967	0.594441	-0.255308	0.175196	0.12266	-0.513828	-0.369657	-0.331724	-0.00215937	0.142256
Novel04070	-0.507593	0.31353	0.961234	0.649442	-0.51172	0.3816	0.152079	0.0669456	-0.668099	-0.339536	-0.331634	0.29156	-0.490149	-0.119822	0.411685	0.267239
Novel04077	0.802134	0.439315	-0.542854	-0.449228	-0.247044	-0.409892	-0.269334	-0.341271	0.0425181	-0.0641166	-0.20069	-0.206383	-0.138131	-0.222289	-0.469928	-0.214998
Novel04078	-0.85106	-0.394376	0.669005	0.521181	0.198095	0.667788	0.595319	0.495618	-0.310699	0.227416	0.0569953	0.188069	-0.42731	-0.0733983	0.216721	0.243395
Novel04080	-0.508101	-0.190783	0.470918	0.717471	0.17504	0.899199	0.579066	0.377927	-0.299375	0.143916	0.0585305	-0.524468	-0.412876	-0.336732	0.194814	0.142395
Novel04081	-0.529199	-0.276775	0.403854	0.628633	0.250789	0.912211	0.622092	0.384179	-0.217106	0.25919	0.144473	-0.535389	-0.401189	-0.329327	0.123835	0.163803
Novel04082	-0.39271	-0.69157	-0.226391	-0.0819246	0.728795	0.216163	0.12492	0.368502	0.47159	0.194412	0.43787	-0.254031	0.659881	0.410479	0.225953	0.170467
Novel04083	-0.531215	0.30028	0.978431	0.596742	-0.489375	0.266493	0.200522	0.160895	-0.717086	-0.394183	-0.366418	0.508732	-0.487315	-0.0646329	0.384457	0.221284
Novel04086	-0.0631265	0.230705	0.299733	-0.0554679	-0.343334	-0.51851	-0.127974	-0.0735743	-0.201255	-0.310859	-0.173877	0.878722	0.0540705	0.344473	0.198183	-0.0855833
Novel04097	0.236636	0.325007	0.0318574	-0.188999	-0.359136	-0.785798	-0.284459	-0.254153	-0.0191276	-0.402099	-0.144174	0.822841	0.348093	0.552777	0.287128	-0.022244
Novel04098	-0.511408	-0.141319	0.520546	0.461488	0.151023	0.881959	0.432667	0.445614	-0.406898	-0.00338344	-0.0468282	-0.520162	-0.439231	-0.367806	0.0511143	0.210259
Novel04099	-0.352978	0.330133	0.766606	0.361918	-0.529828	-0.0790744	0.0545408	9.62e-05	-0.54477	-0.319686	-0.268383	0.779008	-0.357666	0.0950554	0.331457	0.355225
Novel04101	0.705806	0.0403883	-0.850659	-0.524876	0.0643058	-0.559317	-0.396284	-0.556444	0.697869	0.294866	0.420763	-0.198248	0.526375	0.226474	-0.191702	-0.336367
Novel04102	0.442872	0.533918	-0.0246824	-0.253242	-0.527056	-0.885521	-0.361377	-0.354241	-0.115796	-0.465824	-0.242959	0.818953	0.203675	0.381049	0.123303	0.050065
Novel04108	-0.707653	-0.514168	0.370398	0.626445	0.369956	0.626868	0.626954	0.353979	0.0511428	0.351504	0.389615	-0.0578108	-0.0253556	0.0659407	0.396526	0.397351
Novel04114	0.777563	0.43904	-0.522791	-0.321746	-0.307664	-0.281508	-0.402124	-0.542443	0.180636	0.168256	0.108183	-0.350511	-0.141495	-0.358745	-0.476037	-0.164721
Novel04126	-0.280533	-0.654086	-0.315879	-0.141976	0.697355	0.550606	0.292475	0.405793	0.311229	0.71882	0.520665	-0.464366	-0.211607	-0.293735	-0.443972	-0.147281
Novel04127	-0.00662534	-0.513552	-0.562182	-0.261939	0.379298	-0.0963144	-0.173746	-0.372147	0.892158	0.77462	0.861962	-0.170236	0.540913	0.210833	-0.0753685	-0.255704
Novel04128	0.440163	-0.170132	-0.772793	-0.443618	0.166949	-0.489941	-0.419887	-0.570144	0.865649	0.430725	0.637401	-0.141388	0.709365	0.401361	-0.00638946	-0.346381
Novel04136	-0.514947	0.3004	0.964747	0.636186	-0.463633	0.43897	0.168648	0.154152	-0.720307	-0.384601	-0.382699	0.220876	-0.522125	-0.175303	0.365094	0.22596
Novel04139	-0.582463	0.180975	0.922866	0.456175	-0.275914	0.380905	0.299212	0.420858	-0.762512	-0.399563	-0.327154	0.428436	-0.521983	-0.115597	0.234263	0.433467
Novel04141	-0.16643	0.176224	0.37918	0.0717698	-0.32614	-0.172092	0.0289774	-0.029686	-0.284027	-0.0856213	-0.133229	0.621903	-0.294132	0.00743076	0.0114854	-0.0147709
Novel04145	-0.805342	-0.430379	0.582997	0.412795	0.358417	0.715906	0.718493	0.726451	-0.383843	0.165556	0.06817	0.107031	-0.45824	-0.221605	-0.00875622	0.179863
Novel04150	-0.780263	-0.0928933	0.899477	0.525072	0.00400083	0.63077	0.474428	0.612857	-0.669419	-0.279297	-0.226052	0.201855	-0.448265	-0.142774	0.240058	0.252887
Novel04163	0.975605	0.537476	-0.674217	-0.467172	-0.34755	-0.594734	-0.50073	-0.581451	0.198497	-0.0736441	-0.117828	-0.220488	0.0558306	-0.140541	-0.385034	-0.170611
Novel04182	-0.26025	0.123786	0.440711	0.18277	-0.276453	-0.335792	0.0105235	-0.0275397	-0.199423	-0.303846	-0.194057	0.790532	0.0971891	0.683431	0.632379	0.0684432
Novel04183	-0.579918	-0.422657	0.313176	0.437923	0.406671	0.962447	0.607992	0.479489	-0.149531	0.34028	0.189381	-0.606891	-0.393856	-0.361852	-0.0214707	0.118166
Novel04193	-0.098494	-0.744778	-0.658022	-0.382667	0.7289	0.0357517	0.0298662	0.00646418	0.860996	0.670798	0.676422	-0.32357	0.609084	0.318121	-0.0759333	-0.324681
Novel04196	-0.485332	0.00526131	0.630965	0.755761	-0.181005	0.674196	0.258137	0.0353999	-0.310677	0.0112131	-0.173033	-0.317033	-0.341759	-0.289194	0.358575	0.148182
Novel04203	0.964845	0.672024	-0.499482	-0.361703	-0.454983	-0.534369	-0.433036	-0.501212	-0.0213156	-0.230494	-0.248795	-0.175049	-0.0877923	-0.230179	-0.376215	-0.0804009
Novel04206	-0.524683	0.250832	0.911932	0.7148	-0.447585	0.399948	0.232524	0.0652988	-0.580259	-0.230749	-0.182143	0.306244	-0.44102	-0.0641222	0.466939	0.438156
Novel04209	-0.759003	-0.597506	0.344305	0.366967	0.487834	0.746097	0.69325	0.538696	-0.0342308	0.514162	0.443153	-0.0731194	-0.309393	-0.179174	-0.0232449	0.146303
Novel04213	-0.7899	-0.504445	0.485354	0.230029	0.374901	0.567935	0.718075	0.619769	-0.228882	0.268546	0.190742	0.246577	-0.34884	-0.0987607	-0.041442	0.0802989
Novel04216	-0.509984	0.188045	0.820708	0.347159	-0.371761	0.0264724	0.165002	0.20511	-0.580595	-0.338228	-0.277121	0.776886	-0.336706	0.0935265	0.299894	0.338775
Novel04232	0.474196	-0.210714	-0.839551	-0.46675	0.159816	-0.326119	-0.398227	-0.613537	0.844827	0.672707	0.485062	-0.345581	0.364815	0.0431776	-0.284251	-0.408898
Novel04233	-0.474677	-0.130158	0.50609	0.785359	0.172934	0.780966	0.702483	0.499751	-0.406521	-0.0339279	-0.00283665	-0.346133	-0.357554	-0.31663	0.224732	0.310122
Novel04235	0.781466	0.554546	-0.361811	-0.277248	-0.364736	-0.399338	-0.314109	-0.358075	-0.0783297	-0.200089	-0.225434	-0.129274	-0.137059	-0.217457	-0.319445	-0.0354637
Novel04250	-0.71088	-0.440139	0.4589	0.528522	0.368516	0.874692	0.720126	0.578044	-0.256417	0.370448	0.211293	-0.219682	-0.524798	-0.349328	-0.0141791	0.185822
Novel04268	-0.882301	-0.374244	0.726688	0.444422	0.248993	0.762098	0.504875	0.643857	-0.42218	0.0981267	0.075345	0.0944403	-0.455677	-0.148878	0.135248	0.210042
Novel04269	0.647479	0.118039	-0.69382	-0.354205	-0.026584	-0.513241	-0.383538	-0.532218	0.581534	0.212602	0.424514	-0.112746	0.470753	0.158341	-0.118965	-0.184452
Novel04276	-0.91178	-0.385023	0.746416	0.574416	0.192039	0.613852	0.576367	0.484805	-0.281833	0.0907229	0.161015	0.243928	-0.20409	0.105622	0.41736	0.280181
Novel04286	-0.564573	0.230699	0.951644	0.546251	-0.393089	0.256539	0.272505	0.270473	-0.714803	-0.377806	-0.306546	0.580166	-0.48556	0.00018545	0.37423	0.288038
Novel04287	-0.567908	0.218904	0.956242	0.734608	-0.34704	0.451938	0.40174	0.296731	-0.720388	-0.345189	-0.291952	0.333849	-0.503245	-0.112038	0.410646	0.394889
Novel04289	-0.836719	-0.4556	0.599213	0.536578	0.346729	0.758725	0.706749	0.632857	-0.301243	0.212895	0.165536	0.0527702	-0.388286	-0.059916	0.222504	0.27797
Novel04292	-0.789345	-0.133938	0.852216	0.451362	-0.0280416	0.322048	0.370429	0.502101	-0.519182	-0.255167	-0.151683	0.583561	-0.245076	0.153069	0.398936	0.290173
Novel04294	-0.832365	-0.332822	0.726422	0.42033	0.287921	0.737166	0.667601	0.788255	-0.540978	-0.0912675	-0.0833124	0.0947315	-0.427035	-0.177185	0.092433	0.276693
Novel04297	0.0350125	-0.499964	-0.586119	-0.287068	0.327232	-0.173146	-0.188023	-0.444957	0.884785	0.765617	0.682653	-0.136295	0.466212	0.378887	0.0602467	-0.27051
Novel04302	0.379897	0.531108	0.0448431	-0.222898	-0.53248	-0.78326	-0.323865	-0.301374	-0.194447	-0.439893	-0.300887	0.794349	0.0544396	0.389488	0.140564	0.00869702
Novel04303	-0.580776	-0.399209	0.3348	0.447669	0.328971	0.963126	0.459935	0.354981	-0.108041	0.39631	0.237375	-0.62703	-0.417341	-0.369578	0.00461658	0.00618488
Novel04305	-0.480354	-0.741734	-0.144885	-0.101074	0.789841	0.718181	0.539667	0.611547	0.186255	0.598048	0.468868	-0.477487	-0.204463	-0.234395	-0.361054	-0.0485354
Novel04309	-0.445509	0.330947	0.903948	0.664309	-0.513357	0.434444	0.109647	-0.000630446	-0.620271	-0.324533	-0.327177	0.111204	-0.459368	-0.156372	0.419439	0.222319
Novel04312	-0.653117	-0.589426	0.201362	0.225881	0.451357	0.556861	0.573473	0.333938	0.175991	0.582355	0.692948	0.0141704	-0.115292	0.0192306	0.042657	0.018762
Novel04315	-0.743581	-0.393037	0.547777	0.628074	0.288598	0.622786	0.773257	0.553471	-0.259985	0.188033	0.140959	0.155712	-0.292876	-0.0238492	0.280405	0.330548
Novel04316	-0.842189	-0.210082	0.852246	0.598876	0.0525476	0.640953	0.615116	0.541426	-0.518206	-0.02771	-0.0076649	0.28583	-0.44874	-0.113313	0.257937	0.252662
Novel04317	0.65583	0.135243	-0.706461	-0.421441	-0.125706	-0.337335	-0.427144	-0.655498	0.539868	0.507046	0.327084	-0.310212	0.0479189	-0.166191	-0.4225	-0.272698
Novel04322	-0.579011	-0.540798	0.196254	0.34758	0.536741	0.967339	0.591478	0.535289	-0.0592272	0.450562	0.28422	-0.634789	-0.385236	-0.385988	-0.123307	0.0290491
Novel04324	-0.253905	0.00271616	0.34847	0.314416	0.0302101	0.438879	0.142796	0.337617	-0.376335	-0.196993	-0.252703	-0.210352	-0.290692	-0.207255	0.0722133	0.00943886
Novel04327	-0.0477678	0.234708	0.276593	-0.0403849	-0.341472	-0.572062	-0.109946	-0.0977718	-0.157901	-0.322827	-0.111207	0.941401	0.157511	0.402092	0.264597	0.284993
Novel04334	0.0370073	-0.0816413	-0.177326	-0.228654	-0.0844224	-0.479749	-0.210911	-0.372174	0.428054	0.328357	0.550967	0.560583	0.317701	0.217663	-0.0614193	-0.210781
Novel04336	-0.712415	-0.47711	0.431918	0.519876	0.428848	0.983031	0.589686	0.577238	-0.220005	0.270211	0.0941199	-0.510753	-0.400869	-0.312991	0.074738	0.0357341
Novel04338	-0.582011	0.177852	0.923084	0.414399	-0.280416	0.361613	0.18823	0.424233	-0.778337	-0.460531	-0.437038	0.393566	-0.508905	-0.137191	0.209658	0.190294
Novel04341	0.856188	0.797556	-0.26502	-0.271341	-0.67163	-0.68868	-0.491256	-0.608139	-0.107937	-0.34292	-0.214258	0.18713	-0.0631596	-0.0341284	-0.170916	-0.178821
Novel04347	-0.53156	0.262619	0.935169	0.466025	-0.412693	0.260975	0.16857	0.258393	-0.736118	-0.410911	-0.388043	0.50082	-0.501514	-0.118838	0.26652	0.328894
Novel04350	-0.538692	-0.42074	0.252104	0.396013	0.331651	0.911963	0.431813	0.260354	0.0117446	0.517583	0.413855	-0.600714	-0.369512	-0.340837	-0.0288822	-0.0327085
Novel04351	-0.686503	0.0344025	0.908145	0.513328	-0.135516	0.511937	0.386936	0.519209	-0.722203	-0.311667	-0.302809	0.326315	-0.535448	-0.106361	0.271295	0.413452
Novel04360	-0.492242	0.265225	0.902495	0.657367	-0.440875	0.521891	0.193721	0.0752579	-0.626893	-0.270945	-0.306289	0.0638601	-0.510745	-0.199803	0.365629	0.208652
Novel04364	0.41254	-0.272055	-0.825249	-0.472565	0.249169	-0.420058	-0.397362	-0.537626	0.911666	0.528483	0.594882	-0.228575	0.666923	0.271175	-0.109766	-0.331293
Novel04370	-0.424121	0.333212	0.86179	0.411004	-0.544764	-0.00986252	0.0665813	0.0406954	-0.611032	-0.366762	-0.311751	0.756865	-0.391475	0.0610532	0.344005	0.24416
Novel04372	-0.48309	0.261544	0.890879	0.605975	-0.392262	0.498765	0.1934	0.172463	-0.675733	-0.367728	-0.354693	0.0707631	-0.480787	-0.202155	0.337702	0.289042
Novel04377	0.107092	0.301381	0.156347	-0.124096	-0.377792	-0.739158	-0.218097	-0.199351	-0.0844266	-0.39003	-0.122511	0.939614	0.290447	0.457281	0.258225	0.0742717
Novel04382	-0.637265	-0.774822	0.00325703	0.0361082	0.604073	0.562764	0.530609	0.323796	0.330793	0.741714	0.591309	-0.171981	-0.0901626	-0.156246	-0.202428	-0.133042
Novel04386	-0.018507	-0.306135	-0.25191	-0.164044	0.520668	0.426012	0.681212	0.528195	-0.0442934	0.263313	0.217474	-0.393772	-0.278283	-0.355006	-0.523725	0.0472062
Novel04390	-0.700425	-0.377141	0.470499	0.395483	0.126298	0.513046	0.417208	0.151591	0.000857276	0.484762	0.447161	0.191379	-0.277509	0.0972387	0.256054	0.180073
Novel04391	-0.811233	-0.466988	0.555129	0.425123	0.397666	0.73499	0.596285	0.708292	-0.324097	0.15744	0.153177	0.0268575	-0.380612	-0.156362	0.0689275	0.0363473
Novel04395	-0.826511	-0.641382	0.368545	0.217801	0.484055	0.776092	0.50041	0.508413	-0.010002	0.547	0.456869	-0.0973868	-0.336268	-0.167191	-0.0713686	0.0230266
Novel04400	-0.760811	-0.0826901	0.881707	0.660382	-0.0688702	0.660294	0.334641	0.397937	-0.531436	-0.22445	-0.209654	0.0410183	-0.327587	-0.057537	0.448494	0.259504
Novel04402	0.274991	0.843985	0.553618	0.438404	-0.815015	0.00247006	-0.113322	-0.244911	-0.718166	-0.61124	-0.580374	0.0640644	-0.511336	-0.309856	0.160537	0.178477
Novel04421	-0.43184	-0.166791	0.341936	0.476681	-0.0519652	0.167619	0.209442	-0.120536	0.144177	0.352119	0.652069	0.337742	0.0335124	0.17715	0.377775	0.132377
Novel04429	-0.367356	-0.606914	-0.157558	0.129573	0.621276	0.198727	0.405474	0.279091	0.447535	0.252972	0.540793	-0.113884	0.548654	0.669636	0.508007	-0.062923
Novel04438	-0.257663	-0.615465	-0.333846	-0.174794	0.634471	0.247228	0.204719	0.192933	0.552438	0.568557	0.90524	-0.230406	0.360804	0.128158	-0.128019	-0.00629989
Novel04448	-0.65821	-0.273003	0.532472	0.556564	0.0062949	0.72545	0.280557	0.0357054	-0.0670629	0.500434	0.349075	-0.160775	-0.43413	-0.254432	0.157263	-0.015749
Novel04449	-0.787495	-0.159955	0.844875	0.626616	0.0827275	0.71941	0.55742	0.637046	-0.612917	-0.157754	-0.101841	0.120131	-0.482992	-0.165919	0.264298	0.335671
Novel04453	-0.39992	-0.523107	-0.0777021	-0.0217175	0.26599	0.246323	0.0728313	-0.140795	0.486932	0.834395	0.640804	0.0131601	-0.0267675	-0.0384743	-0.134199	-0.171717
Novel04455	0.943409	0.598603	-0.572279	-0.331819	-0.40064	-0.72886	-0.426605	-0.563415	0.161676	-0.28654	-0.148535	-0.0220294	0.269912	0.072217	-0.132602	-0.104151
Novel04456	0.867488	0.477113	-0.587878	-0.46001	-0.202336	-0.586992	-0.367398	-0.278955	0.0711242	-0.308779	-0.162749	-0.0985119	0.188563	-0.0963838	-0.370612	-0.0979793
Novel04459	0.957758	0.702307	-0.478193	-0.374049	-0.478487	-0.565913	-0.440705	-0.47715	-0.0735197	-0.292648	-0.3168	-0.130337	-0.110021	-0.213706	-0.370935	-0.120927
Novel04461	-0.738413	-0.0331599	0.908878	0.675988	-0.0871142	0.719026	0.451863	0.470178	-0.639411	-0.17091	-0.170466	0.0782941	-0.536602	-0.17855	0.321557	0.322607
Novel04463	-0.697663	0.0814135	0.968639	0.626083	-0.238759	0.564946	0.370253	0.385715	-0.705386	-0.245043	-0.259556	0.27467	-0.573978	-0.187591	0.291107	0.288222
Novel04465	-0.909863	-0.637644	0.481241	0.252482	0.477479	0.60239	0.484702	0.617929	-0.0934187	0.31627	0.305477	0.199016	-0.195809	0.0985864	0.161787	0.077461
Novel04478	-0.155703	0.150708	0.326355	-0.0156569	-0.290714	-0.508891	-0.0908987	-0.0476148	-0.150286	-0.299034	-0.0919327	0.910703	0.165376	0.284256	0.193809	-0.0715938
Novel04484	-0.573342	0.251422	0.978776	0.635707	-0.451211	0.376723	0.205718	0.149456	-0.677683	-0.336447	-0.31463	0.370213	-0.476464	-0.097537	0.399826	0.303863
Novel04485	-0.587093	-0.402349	0.343508	0.428106	0.330808	0.968798	0.407604	0.388726	-0.15032	0.356503	0.0866742	-0.649282	-0.448084	-0.421695	-0.0305954	0.043855
Novel04487	-0.522429	-0.60123	0.00344225	0.169228	0.33732	0.529578	0.159066	-0.100839	0.483373	0.877585	0.67295	-0.269456	-0.0710836	0.00768675	0.0670375	-0.116421
Novel04493	-0.60049	0.193291	0.966077	0.684234	-0.327015	0.408995	0.387788	0.351952	-0.745114	-0.350883	-0.300825	0.435898	-0.530521	-0.108035	0.371113	0.389103
Novel04497	-0.829786	-0.371917	0.667581	0.502082	0.233522	0.783055	0.555468	0.552487	-0.342568	0.222263	0.208621	0.0432346	-0.469978	-0.194103	0.116768	0.221431
Novel04498	-0.336829	-0.654882	-0.272421	-0.243842	0.610073	0.403973	0.0140255	0.254001	0.403395	0.66864	0.54738	-0.340532	-0.0509855	-0.136714	-0.308714	0.0394888
Novel04504	-0.542175	-0.833713	-0.188085	0.0232588	0.701066	0.25741	0.469449	0.241575	0.59427	0.629803	0.725036	-0.00325076	0.424767	0.354771	0.167825	0.0172494
Novel04512	0.244007	0.0542004	-0.220468	0.212763	0.138835	0.371818	0.440516	0.109343	-0.045507	0.223455	0.193579	-0.547294	-0.331093	-0.339149	-0.221583	-0.0667684
Novel04513	-0.689484	-0.0331186	0.828138	0.686765	-0.190511	0.320873	0.446958	0.206993	-0.389681	-0.0821673	0.0480032	0.521268	-0.233311	0.125913	0.519331	0.273957
Novel04519	-0.603019	0.0759262	0.845742	0.453013	-0.164989	0.574134	0.349575	0.41673	-0.677021	-0.264591	-0.285553	0.12959	-0.550452	-0.158949	0.209849	0.347244
Novel04523	0.02161	0.366853	0.327739	-0.0520038	-0.465344	-0.581286	-0.135311	-0.116065	-0.296078	-0.362736	-0.219051	0.966285	-0.0449137	0.278401	0.160769	0.183728
Novel04529	-0.730228	-0.355994	0.574887	0.514309	0.341951	0.744434	0.831418	0.71828	-0.406508	0.0662244	0.105065	-0.00697873	-0.37405	-0.25582	0.043769	0.30325
Novel04531	0.790621	0.140254	-0.856266	-0.514314	-0.0483006	-0.527403	-0.408673	-0.625881	0.616006	0.316997	0.274572	-0.292554	0.340587	-0.0117621	-0.355372	-0.238315
Novel04537	-0.494896	-0.50365	0.137433	-0.0265915	0.687991	0.496877	0.644866	0.979695	-0.288837	-0.0648063	-0.0387621	-0.0651097	-0.170229	-0.108121	-0.211029	0.227359
Novel04538	-0.51	0.289521	0.95606	0.756455	-0.42824	0.469828	0.318858	0.193746	-0.722717	-0.380648	-0.367748	0.214185	-0.509156	-0.120149	0.457695	0.333248
Novel04542	-0.505514	0.213639	0.873242	0.874532	-0.32577	0.51565	0.375114	0.232052	-0.650826	-0.297125	-0.291741	0.111145	-0.475996	-0.224568	0.437602	0.316695
Novel04543	-0.422125	0.120329	0.67955	0.769621	-0.215713	0.714516	0.337222	0.112405	-0.44989	-0.115159	-0.174964	-0.350527	-0.411687	-0.284122	0.358214	0.205653
Novel04549	0.7263	0.456803	-0.399945	-0.166691	-0.310726	-0.503736	-0.292617	-0.460305	0.145186	-0.150711	0.043223	-0.0324555	0.205689	0.0213665	-0.0826156	0.0238773
Novel04550	-0.65661	0.0779563	0.927188	0.644001	-0.146113	0.544291	0.423739	0.523467	-0.747886	-0.386456	-0.317	0.238102	-0.47936	-0.150556	0.326101	0.376642
Novel04554	-0.738311	-0.221058	0.714097	0.626062	0.0946663	0.716124	0.735266	0.468789	-0.416428	0.12453	0.121343	0.0937423	-0.46823	-0.179785	0.200826	0.382558
Novel04555	0.961114	0.673727	-0.504949	-0.355832	-0.422642	-0.593445	-0.33148	-0.425841	-0.0543473	-0.321628	-0.276873	-0.0974862	-0.0279447	-0.159827	-0.339273	-0.0849597
Novel04563	0.938723	0.474221	-0.678664	-0.479044	-0.238781	-0.565565	-0.341011	-0.42929	0.168273	-0.0956877	-0.0623108	-0.189791	0.0886814	-0.214827	-0.489989	-0.14643
Novel04569	-0.709593	0.0380285	0.947841	0.570228	-0.130062	0.559618	0.430305	0.543271	-0.746358	-0.363622	-0.320136	0.274402	-0.500489	-0.121001	0.298055	0.307827
Novel04576	0.761389	0.510124	-0.392489	0.0460198	-0.297491	-0.350427	-0.140314	-0.378724	0.0472018	-0.207237	-0.0923058	-0.229661	0.100595	-0.0862862	-0.0236989	0.0468117
Novel04584	-0.00201667	0.171622	0.14931	-0.104342	-0.283744	-0.655108	-0.117423	-0.158354	-0.0185334	-0.248276	0.0264024	0.915883	0.289271	0.381639	0.178139	0.140713
Novel04591	0.752471	0.383211	-0.544548	-0.302092	-0.183538	-0.364851	-0.00216039	-0.359569	0.141205	-0.0335386	0.0314451	-0.249898	0.0694839	-0.178456	-0.375436	0.0203708
Novel04595	0.818628	0.286706	-0.744071	-0.488725	-0.170575	-0.426654	-0.464544	-0.595583	0.410134	0.287633	0.184001	-0.320575	0.0350124	-0.169239	-0.457204	-0.302066
Novel04598	-0.508875	0.206118	0.88649	0.578914	-0.189238	0.510009	0.501061	0.577469	-0.86888	-0.523507	-0.442438	0.203381	-0.552974	-0.233689	0.204866	0.337611
Novel04608	-0.427126	-0.753778	-0.241303	-0.225386	0.854783	0.491082	0.314917	0.670441	0.2453	0.434551	0.376191	-0.325304	0.0425659	-0.070836	-0.307259	-0.118039
Novel04616	0.0363152	-0.587445	-0.675137	-0.345386	0.506002	-0.24623	-0.209378	-0.289888	0.953529	0.563691	0.619889	-0.176077	0.820685	0.484655	0.112654	-0.336123
Novel04617	-0.561308	-0.554651	0.172915	0.169128	0.652032	0.839875	0.715722	0.805282	-0.205608	0.186368	0.0192696	-0.496742	-0.307203	-0.382693	-0.253848	0.0725975
Novel04621	0.823453	0.851203	-0.134075	-0.00240872	-0.676361	-0.423146	-0.170982	-0.463496	-0.314383	-0.394334	-0.348077	-0.00283571	-0.274534	-0.25614	-0.171858	0.0885253
Novel04624	-0.868128	-0.589828	0.469397	0.237693	0.41687	0.554995	0.44574	0.532608	-0.0550224	0.345087	0.417647	0.241072	-0.164288	0.0467763	0.104316	0.0399109
Novel04625	-0.802802	-0.262283	0.763649	0.482995	0.215437	0.777109	0.596359	0.743147	-0.590166	-0.110817	-0.143886	0.0296023	-0.50307	-0.220152	0.126951	0.33863
Novel04626	0.604275	0.115791	-0.663645	-0.392571	-0.0113208	-0.729105	-0.4538	-0.491921	0.59019	-0.113289	0.21066	0.0202365	0.839597	0.498549	0.150562	-0.180222
Novel04630	0.934689	0.685632	-0.479619	-0.456118	-0.547345	-0.735152	-0.576696	-0.632525	0.0508941	-0.265587	-0.237097	0.042437	0.0519832	-0.0942772	-0.323841	-0.185182
Novel04631	-0.59951	0.196893	0.961299	0.573278	-0.388554	0.338394	0.240663	0.253497	-0.707247	-0.325563	-0.366384	0.477616	-0.530306	-0.113256	0.325015	0.314893
Novel04634	0.494817	0.613529	0.0526451	0.0516825	-0.386969	-0.110459	0.0870953	-0.0377604	-0.452836	-0.431421	-0.292874	-0.0607212	-0.324699	-0.223887	-0.139361	0.245161
Novel04645	0.495051	-0.167619	-0.826196	-0.465954	0.153076	-0.344633	-0.397975	-0.594144	0.82934	0.626924	0.564157	-0.314468	0.416265	0.109864	-0.255507	-0.347878
Novel04648	-0.848101	-0.625256	0.417204	0.241502	0.497514	0.658874	0.545811	0.619166	-0.0832397	0.400346	0.420618	0.112344	-0.265164	-0.0459293	0.0122317	0.130665
Novel04652	0.958945	0.611358	-0.574098	-0.395079	-0.375972	-0.641145	-0.417375	-0.484377	0.0711062	-0.304213	-0.212486	-0.135138	0.145075	-0.101311	-0.304681	-0.0612837
Novel04657	-0.671666	-0.281261	0.593636	0.447981	0.357644	0.725948	0.760805	0.88801	-0.58483	-0.160648	-0.133629	-0.0179927	-0.450347	-0.237853	0.0326248	0.314716
Novel04661	-0.538985	-0.296054	0.370616	0.565172	0.180712	0.482158	0.547585	0.175054	0.0353435	0.288616	0.605958	0.0162471	-0.013838	0.115317	0.367632	0.0410393
Novel04663	-0.592834	0.106723	0.869909	0.739272	-0.250312	0.452306	0.409468	0.313568	-0.618022	-0.162606	-0.154477	0.371739	-0.533618	-0.106376	0.383729	0.412077
Novel04669	-0.508337	-0.149189	0.507521	0.533615	0.0809756	0.845867	0.248097	0.297191	-0.327425	0.0592434	-0.109508	-0.539313	-0.42709	-0.375704	0.136229	0.254244
Novel04677	-0.546384	-0.0728579	0.597503	0.602422	-0.207893	0.575229	0.124053	-0.0678403	-0.209909	0.314361	-0.0504994	-0.0712561	-0.511785	-0.233839	0.249274	0.0657156
Novel04683	-0.580027	-0.646669	0.064395	-0.0224197	0.489979	0.646231	0.235114	0.283175	0.215544	0.621463	0.369521	-0.338461	-0.204124	-0.181907	-0.191034	-0.200499
Novel04686	-0.836696	-0.196829	0.845894	0.42925	-0.00279539	0.584471	0.362571	0.451106	-0.48632	-0.0103932	-0.0203214	0.297046	-0.456511	-0.101881	0.198425	0.249882
Novel04690	-0.0566075	-0.543248	-0.537846	-0.266628	0.368651	-0.0860667	-0.200274	-0.408258	0.911177	0.825371	0.86238	-0.145488	0.496159	0.324835	0.0173186	-0.334539
Novel04701	-0.78639	-0.170263	0.833694	0.470387	0.0606618	0.720643	0.477482	0.596605	-0.609658	-0.144703	-0.213579	0.0802017	-0.527175	-0.192982	0.171451	0.229179
Novel04702	-0.785485	-0.686907	0.266168	0.00147828	0.50084	0.586127	0.211118	0.384886	0.149975	0.370802	0.225012	-0.153255	0.0161609	0.158982	0.124861	-0.247699
Novel04703	-0.778535	-0.21898	0.765115	0.654395	0.0999889	0.586795	0.614986	0.571234	-0.492344	-0.00831517	0.0182991	0.296093	-0.445175	-0.0980133	0.27775	0.375891
Novel04704	-0.451265	0.282826	0.84139	0.412328	-0.504893	0.0252932	0.0920887	0.0139399	-0.535934	-0.326997	-0.229878	0.705086	-0.307522	0.131507	0.410951	0.329206
Novel04713	-0.416347	0.395423	0.92704	0.648225	-0.605947	0.286945	0.0635873	-0.0541177	-0.643896	-0.341649	-0.355618	0.318218	-0.48103	-0.127438	0.416524	0.196412
Novel04717	-0.836498	-0.212088	0.838477	0.470053	0.0684051	0.668664	0.460863	0.584929	-0.574774	-0.0809432	-0.194736	0.185363	-0.526434	-0.134756	0.196843	0.188911
Novel04720	-0.646588	0.162079	0.984195	0.611093	-0.30637	0.477421	0.294468	0.343713	-0.724757	-0.354853	-0.295461	0.327105	-0.499018	-0.120626	0.347199	0.273938
Novel04724	0.123187	0.282624	0.114143	-0.143779	-0.352689	-0.767977	-0.237043	-0.212353	-0.0353751	-0.400485	-0.123256	0.925852	0.363428	0.550858	0.321404	0.0734365
Novel04728	-0.470217	-0.118833	0.500697	0.273158	0.169662	0.0973859	0.534406	0.646636	-0.437547	-0.470066	-0.23366	0.50212	0.0615201	0.212183	0.274332	0.0824645
Novel04734	-0.694574	-0.0456149	0.818711	0.707195	-0.222822	0.503597	0.348396	0.128095	-0.383421	0.101933	0.0326252	0.303313	-0.456703	-0.0746051	0.402011	0.375771
Novel04740	0.246691	0.681063	0.379406	0.0848119	-0.693537	-0.356591	-0.344668	-0.343752	-0.405402	-0.601863	-0.325925	0.331761	-0.0219944	0.00507141	0.165784	0.124994
Novel04745	-0.514383	-0.14148	0.52136	0.484556	0.1584	0.855127	0.319774	0.483219	-0.434865	-0.062413	-0.171509	-0.510645	-0.434911	-0.383288	0.0762662	0.277838
Novel04750	0.0604063	0.284149	0.191364	-0.109088	-0.371933	-0.712513	-0.198944	-0.17354	-0.104282	-0.385303	-0.140125	0.962184	0.260585	0.522346	0.313093	0.132853
Novel04761	-0.0742122	-0.512068	-0.478419	-0.280837	0.331843	-0.113155	-0.202129	-0.373748	0.848252	0.76341	0.83492	-0.0462029	0.47784	0.222846	-0.0553659	-0.279579
Novel04762	-0.387868	0.411218	0.915922	0.703595	-0.572115	0.367535	0.112734	-0.0128078	-0.664572	-0.38974	-0.341564	0.184952	-0.459272	-0.139732	0.447478	0.293884
Novel04764	-0.0679419	0.256297	0.32109	-0.0484097	-0.379059	-0.594009	-0.128504	-0.0931123	-0.206413	-0.350262	-0.154319	0.985178	0.10534	0.368989	0.226403	0.0438389
Novel04767	-0.58473	0.215904	0.954379	0.619449	-0.405716	0.299812	0.256596	0.207724	-0.664178	-0.306934	-0.252253	0.530934	-0.480101	0.0115472	0.437566	0.347959
Novel04776	-0.25191	-0.388425	-0.0309186	0.0539616	0.567359	0.39221	0.898184	0.664792	-0.100033	0.0100127	0.10945	-0.194534	0.00847447	-0.086626	-0.163545	0.0505845
Novel04778	0.198796	-0.421192	-0.709113	-0.326534	0.329254	-0.221187	-0.2978	-0.481301	0.926369	0.700029	0.757879	-0.263048	0.566198	0.302144	-0.0167562	-0.285919
Novel04784	-0.180878	-0.722283	-0.550594	-0.286845	0.604446	0.195481	0.0296853	-0.11077	0.819665	0.930302	0.838649	-0.343474	0.273607	0.119197	-0.189551	-0.327084
Novel04789	-0.662029	-0.583407	0.227063	0.317195	0.400826	0.845213	0.387786	0.258529	0.120721	0.721458	0.461107	-0.402264	-0.400858	-0.313293	-0.0864483	-0.0152151
Novel04796	0.237638	-0.362457	-0.695691	-0.281396	0.3092	-0.331146	-0.327518	-0.472978	0.918815	0.499915	0.603691	-0.20865	0.772017	0.503939	0.192069	-0.249547
Novel04800	-0.442491	0.334708	0.893815	0.378213	-0.529022	0.0731322	0.132795	0.0928042	-0.667198	-0.389758	-0.337947	0.679152	-0.446931	-3.75e-06	0.282052	0.198859
Novel04802	0.40177	-0.0673279	-0.596332	-0.354418	0.150409	-0.657212	-0.360337	-0.330441	0.617831	-0.0960979	0.262691	0.0822183	0.942311	0.580279	0.225403	-0.0612005
Novel04806	-0.38126	-0.349356	0.168984	0.0489986	0.57499	0.603247	0.63268	0.917973	-0.396291	-0.184962	-0.172506	-0.312903	-0.244779	-0.266442	-0.242929	0.0946472
Novel04815	0.892383	0.563602	-0.533827	-0.399935	-0.369131	-0.78223	-0.521054	-0.519245	0.152175	-0.37389	-0.239687	0.0536793	0.343207	0.288229	0.00976112	-0.181648
Novel04820	0.856957	0.292337	-0.770419	-0.498493	-0.0543271	-0.714711	-0.380484	-0.403023	0.393158	-0.201031	-0.00444667	-0.12451	0.558487	0.257245	-0.121387	-0.153761
Novel04826	-0.462481	0.10114	0.689288	0.758698	-0.319687	0.553679	0.240354	-0.129534	-0.261306	0.0516802	0.0839555	-0.119242	-0.279011	-0.143918	0.443569	0.192938
Novel04828	-0.0875802	0.0196092	0.100402	-0.1706	-0.110627	-0.611338	-0.102094	-0.0299571	0.044938	-0.217758	0.0376808	0.8954	0.339397	0.556477	0.270125	-0.0649395
Novel04846	0.784871	0.49561	-0.462481	-0.208467	-0.236102	-0.416993	-0.0157555	-0.260647	-0.0337546	-0.273977	-0.247831	-0.181721	0.0185822	-0.00423667	-0.16338	-0.137665
Novel04853	0.245661	0.344315	0.0216171	-0.170281	-0.361693	-0.769886	-0.271986	-0.228961	-0.0483139	-0.424622	-0.126039	0.784304	0.346481	0.291622	0.108491	-0.0371193
Novel04858	-0.62981	0.171651	0.982657	0.698911	-0.312417	0.436559	0.402805	0.356495	-0.739114	-0.363122	-0.325157	0.399321	-0.505498	-0.0780284	0.408594	0.27984
Novel04862	-0.775792	-0.165338	0.815134	0.492304	-0.018454	0.378238	0.524661	0.474724	-0.498017	-0.121057	-0.113654	0.525541	-0.345886	0.0155686	0.285658	0.306977
Novel04864	-0.767312	-0.0817581	0.88691	0.510639	-0.0315852	0.651741	0.365948	0.544751	-0.643037	-0.200719	-0.187502	0.168766	-0.51401	-0.166919	0.219928	0.292511
Novel04868	0.87431	0.627447	-0.412151	-0.316411	-0.422095	-0.455921	-0.36231	-0.4085	-0.0869245	-0.229764	-0.26416	-0.145942	-0.156552	-0.250733	-0.365879	-0.000835191
Novel04869	-0.498375	-0.781647	-0.165603	0.0750719	0.726553	0.20064	0.593698	0.377938	0.472916	0.37658	0.471894	-4.56e-05	0.525507	0.365749	0.221423	0.0574867
Novel04871	-0.723053	-0.325662	0.566766	0.53832	0.159843	0.659619	0.543728	0.381028	-0.22813	0.349995	0.316103	0.122756	-0.448469	-0.154679	0.138321	0.293468
Novel04875	0.0920409	-0.233275	-0.373222	-0.179046	0.243793	-0.476635	-0.191192	-0.170012	0.564897	-0.107493	0.249706	0.139781	0.971321	0.618147	0.377784	-0.0805504
Novel04878	-0.420171	0.17329	0.703901	0.410671	-0.377458	0.158256	0.296994	0.0627252	-0.468105	-0.0296083	-0.048817	0.586349	-0.50843	-0.105059	0.155	0.25201
Novel04881	-0.619247	0.06901	0.851552	0.486549	-0.220887	0.182197	0.3845	0.364469	-0.590537	-0.319248	-0.178603	0.672495	-0.30696	0.0212867	0.311122	0.295775
Novel04882	0.174164	-0.579564	-0.838201	-0.506113	0.627787	-0.18419	-0.0463505	-0.137427	0.894337	0.598807	0.624626	-0.320883	0.657803	0.367089	-0.130995	-0.370344
Novel04883	-0.460187	0.229594	0.794857	0.401565	-0.430598	0.0139203	0.158651	0.103307	-0.53703	-0.25075	-0.176445	0.781953	-0.380668	0.112533	0.33553	0.268461
Novel04884	-0.399568	-0.526535	-0.00944723	-0.119136	0.737475	0.299768	0.58881	0.896566	-0.107783	-0.156676	0.0640903	-0.0289932	0.18631	0.10024	-0.106488	0.121643
Novel04887	-0.51499	-0.304328	0.347144	0.597444	0.144075	0.760018	0.557631	0.102792	-0.00367553	0.470678	0.319376	-0.383152	-0.307472	-0.290231	0.121853	0.0463581
Novel04890	-0.494629	-0.178172	0.483276	0.617159	0.225905	0.881989	0.720266	0.533634	-0.41365	-0.0127909	-0.0675804	-0.49044	-0.411197	-0.340545	0.120875	0.188744
Novel04899	0.0500251	0.549209	0.506554	0.225457	-0.61286	-0.457783	0.0342578	-0.147037	-0.468678	-0.589323	-0.350417	0.804917	-0.0509878	0.314616	0.410028	0.280222
Novel04900	-0.136197	0.121306	0.266502	-0.0211746	-0.262863	-0.551909	-0.104753	-0.0943977	-0.0615253	-0.261959	-0.0613831	0.93659	0.254602	0.499868	0.355211	0.171669
Novel04901	-0.617742	0.132236	0.914615	0.641286	-0.344322	0.369829	0.271331	0.215759	-0.619275	-0.210204	-0.293087	0.421382	-0.51761	-0.119433	0.339974	0.071714
Novel04902	-0.701894	-0.560102	0.339813	0.256121	0.63765	0.798561	0.744951	0.916043	-0.300479	0.117709	0.101715	-0.210847	-0.321208	-0.246002	-0.119546	0.158577
Novel04904	-0.494493	-0.625967	-0.0268039	0.18394	0.498628	0.796821	0.369539	0.182893	0.300027	0.813433	0.559167	-0.591671	-0.280419	-0.323859	-0.188502	-0.129024
Novel04905	0.00766926	0.313128	0.285233	-0.0408991	-0.404628	-0.528455	-0.114927	-0.112895	-0.23291	-0.323435	-0.153459	0.872139	0.0275881	0.187964	0.113332	0.219848
Novel04907	0.893395	0.373973	-0.753473	-0.486675	-0.221665	-0.587249	-0.448001	-0.613182	0.403194	0.0956949	0.14235	-0.215358	0.228324	-0.034913	-0.345952	-0.202136
Novel04908	0.927277	0.479094	-0.67981	-0.424577	-0.259254	-0.666859	-0.396373	-0.517538	0.256938	-0.203926	-0.0577938	-0.160888	0.328367	0.0678191	-0.208787	-0.135961
Novel04924	-0.142132	-0.744065	-0.617222	-0.280399	0.723943	0.128069	0.0395726	0.0309759	0.827142	0.740554	0.818351	-0.355651	0.511191	0.107666	-0.187227	-0.281589
Novel04925	-0.585282	0.120062	0.887942	0.784039	-0.197471	0.58781	0.50845	0.365723	-0.654922	-0.372535	-0.309344	0.0629741	-0.376295	-0.0215251	0.529797	0.297264
Novel04928	-0.57481	-0.660403	0.0543381	0.297296	0.621048	0.835616	0.492484	0.49238	0.115447	0.614411	0.343937	-0.514234	-0.292289	-0.306845	-0.132038	0.0603583
Novel04930	0.746433	0.0745106	-0.882721	-0.544261	-0.0198734	-0.618713	-0.544077	-0.678571	0.726641	0.302427	0.285505	-0.22994	0.512956	0.149889	-0.223411	-0.328761
Novel04934	-0.769838	-0.235498	0.7196	0.622991	0.0439978	0.599999	0.5284	0.36684	-0.331063	0.211231	0.216262	0.265693	-0.437117	-0.0748191	0.272337	0.30949
Novel04939	0.548974	-0.226882	-0.930695	-0.599059	0.370987	-0.492335	-0.298514	-0.254429	0.71168	0.227229	0.220547	-0.286174	0.636475	0.264162	-0.21237	-0.310143
Novel04946	-0.517543	0.315083	0.981639	0.668381	-0.477448	0.413955	0.197224	0.162026	-0.738234	-0.397018	-0.389107	0.277816	-0.527322	-0.158374	0.392615	0.291105
Novel04957	0.809655	0.626364	-0.379262	-0.256071	-0.544848	-0.779872	-0.49275	-0.664356	0.127533	-0.214429	-0.13779	0.26074	0.1731	0.305591	0.0812671	-0.112701
Novel04968	-0.870131	-0.589059	0.492288	0.29527	0.455372	0.860197	0.500885	0.615462	-0.17993	0.36417	0.233164	-0.160061	-0.401557	-0.207232	-0.0123063	0.110149
Novel04970	0.0997982	-0.564938	-0.721853	-0.435631	0.517991	-0.252165	-0.170827	-0.257493	0.916125	0.576286	0.595085	-0.175826	0.709064	0.522706	0.0777446	-0.408118
Novel04974	-0.878698	-0.761911	0.315173	0.19673	0.630575	0.642105	0.506448	0.564477	0.127817	0.352531	0.433712	-0.0750876	0.112791	0.151471	0.17566	-0.106445
Novel04981	-0.521204	0.247113	0.912493	0.749903	-0.451883	0.429687	0.24786	0.0765331	-0.608732	-0.173924	-0.199364	0.291724	-0.552082	-0.160786	0.404268	0.363957
Novel04982	-0.656048	-0.0848646	0.776582	0.685602	0.0868951	0.738367	0.630044	0.652544	-0.654093	-0.289614	-0.267982	-0.072591	-0.431173	-0.207842	0.289502	0.425359
Novel04983	0.729514	0.221523	-0.692635	-0.425527	-0.0591579	-0.763763	-0.421606	-0.456487	0.476209	-0.189427	0.0790089	0.00171522	0.721614	0.406834	0.0450393	-0.0824377
Novel04985	-0.578767	0.2028	0.947809	0.694181	-0.333169	0.317765	0.38851	0.329758	-0.71158	-0.392916	-0.300123	0.513955	-0.436528	-0.00643455	0.449826	0.372235
Novel04989	-0.793984	-0.763775	0.203998	0.158862	0.634972	0.754468	0.475409	0.515572	0.158209	0.615675	0.550915	-0.197026	-0.174935	-0.0646937	-0.0313583	-0.0174241
Novel04999	-0.620027	0.15059	0.949733	0.824459	-0.303547	0.583124	0.369916	0.27326	-0.669554	-0.261899	-0.292672	0.150208	-0.525631	-0.159662	0.45859	0.276234
Novel05000	-0.500773	0.273627	0.915815	0.75989	-0.460488	0.477952	0.178604	0.0391513	-0.596235	-0.286267	-0.282946	0.110308	-0.434349	-0.144972	0.473462	0.235123
Novel05007	-0.651954	-0.222601	0.622621	0.366812	0.288458	0.770461	0.519801	0.81338	-0.605949	-0.245386	-0.241503	-0.182225	-0.438304	-0.292874	0.0107444	0.204209
Novel05008	-0.277957	-0.86721	-0.567824	-0.319871	0.7919	0.144082	0.0870347	0.0865015	0.849526	0.767517	0.710911	-0.287707	0.546277	0.236064	-0.111306	-0.295535
Novel05011	-0.576508	-0.544308	0.178544	0.349431	0.489137	0.953802	0.478429	0.411759	0.0216277	0.549262	0.339623	-0.647204	-0.381641	-0.383144	-0.109801	-0.0339106
Novel05020	0.232545	0.806381	0.539527	0.0930127	-0.734057	-0.29396	-0.270734	-0.0503203	-0.780322	-0.831773	-0.661907	0.460148	-0.373628	-0.0436105	0.118988	0.183331
Novel05022	-0.479989	0.334236	0.949636	0.600119	-0.539568	0.295626	0.142293	0.0371871	-0.659711	-0.370437	-0.353261	0.361265	-0.453048	-0.0971314	0.395313	0.136943
Novel05024	-0.548307	-0.284782	0.429309	0.498892	0.343461	0.929505	0.481245	0.623274	-0.376771	0.0386309	-0.0399834	-0.558271	-0.433277	-0.378857	0.0380695	0.249875
Novel05027	-0.500874	0.195318	0.81778	0.607067	-0.403386	0.103105	0.131834	-0.0114664	-0.392986	-0.345221	-0.124498	0.531656	-0.053482	0.413836	0.75812	0.224018
Novel05032	-0.170493	0.0112172	0.190973	-0.00529291	-0.112363	-0.327405	0.00909573	-0.0183254	0.00124058	-0.0934612	0.106428	0.702139	0.186957	0.455529	0.312815	0.338219
Novel05034	-0.510312	0.214425	0.84629	0.523907	-0.453353	0.380242	0.127512	-0.053546	-0.473117	-0.145649	-0.130136	0.226976	-0.398045	-0.0856643	0.353678	0.193927
Novel05037	-0.607818	0.168209	0.935189	0.62792	-0.361421	0.378807	0.389268	0.228165	-0.645705	-0.206902	-0.200587	0.46861	-0.52905	-0.141872	0.300336	0.226225
Novel05038	0.833943	0.372984	-0.672618	-0.429095	-0.208414	-0.793915	-0.508741	-0.556142	0.40039	-0.226014	0.00611481	-0.00564065	0.59415	0.357534	0.0253141	-0.0946634
Novel05039	-0.636371	0.0705443	0.890793	0.453035	-0.120917	0.516214	0.373939	0.571817	-0.77111	-0.417033	-0.331875	0.238766	-0.496558	-0.243726	0.131711	0.331238
Novel05040	-0.586604	0.121335	0.880125	0.37938	-0.231473	0.284372	0.410318	0.416359	-0.693896	-0.427604	-0.312459	0.498141	-0.378534	-0.0586619	0.210636	0.175043
Novel05044	0.974948	0.620011	-0.574276	-0.417886	-0.398187	-0.619062	-0.470639	-0.510731	0.0760601	-0.240566	-0.195571	-0.137067	0.0650612	-0.120727	-0.329051	-0.0951128
Novel05045	0.581959	0.552936	-0.170598	-0.315283	-0.502987	-0.934781	-0.430149	-0.425201	-0.0166521	-0.466347	-0.238216	0.696392	0.308567	0.385015	0.107463	-0.0159702
Novel05046	0.903246	0.754612	-0.347297	-0.346771	-0.567704	-0.724301	-0.40971	-0.460456	-0.151194	-0.400512	-0.323439	0.19213	-0.0730952	-0.119204	-0.299391	-0.106985
Novel05047	-0.205564	0.2696	0.51812	0.0654193	-0.405885	-0.332211	-0.0133798	0.0172532	-0.386858	-0.311254	-0.169612	0.916678	-0.169628	0.262155	0.228334	0.241672
Novel05052	-0.680576	-0.174436	0.700383	0.693112	0.117449	0.574643	0.798812	0.550171	-0.460111	-0.0927961	-0.00833355	0.194377	-0.305909	0.0276266	0.395766	0.396344
Novel05058	-0.549128	0.280541	0.979936	0.619564	-0.440214	0.390508	0.166413	0.20313	-0.729124	-0.398819	-0.362021	0.337573	-0.50376	-0.0954553	0.404706	0.348907
Novel05062	-0.079406	0.265086	0.350533	-0.0385965	-0.390938	-0.55696	-0.110358	-0.077676	-0.244517	-0.32944	-0.172065	0.988438	0.0294967	0.355982	0.218021	0.105109
Novel05067	-0.617887	0.176489	0.973249	0.640711	-0.303012	0.512737	0.349092	0.371786	-0.765167	-0.35988	-0.360723	0.277052	-0.562922	-0.186214	0.319255	0.412448
Novel05076	-0.384841	0.400096	0.882694	0.50018	-0.613581	0.120382	0.0223244	-0.0684635	-0.609355	-0.375136	-0.341713	0.516264	-0.407655	0.0718843	0.45663	0.324292
Novel05077	-0.09317	0.0587213	0.1418	-0.026641	-0.149272	-0.47864	-0.106603	-0.0971575	0.0547925	-0.215957	0.0039195	0.737098	0.35658	0.693256	0.498984	0.234129
Novel05078	-0.327485	0.376085	0.799153	0.575642	-0.588498	0.0382835	0.183617	-0.0835301	-0.537859	-0.234078	-0.197683	0.646922	-0.415654	-0.0458732	0.346407	0.325894
Novel05080	-0.5249	-0.522129	0.151315	0.436133	0.495637	0.877678	0.578699	0.444228	0.000882054	0.466839	0.286212	-0.583623	-0.340086	-0.338181	-0.0254682	0.0207701
Novel05082	-0.509966	-0.338314	0.324543	0.0687482	0.44614	0.187762	0.536519	0.804643	-0.307554	-0.373751	-0.066007	0.298594	0.16813	0.109687	0.0566149	0.244398
Novel05086	-0.473011	-0.06423	0.548461	0.419861	0.157575	0.49592	0.163519	0.661529	-0.554569	-0.44511	-0.334709	-0.0873007	-0.20321	-0.161729	0.189362	0.394369
Novel05089	-0.68207	0.0869588	0.952487	0.493144	-0.216154	0.439621	0.312951	0.459393	-0.739019	-0.375501	-0.3677	0.391445	-0.496401	-0.136095	0.24876	0.221837
Novel05090	-0.742092	-0.175326	0.758124	0.584864	0.000183933	0.523672	0.657279	0.3821	-0.390301	0.0613538	0.163041	0.34426	-0.359263	-0.0352872	0.280229	0.299793
Novel05105	-0.178763	0.154935	0.373158	0.0888168	-0.228441	0.278201	-0.0427315	-0.0481178	-0.264781	-0.140976	-0.181857	-0.167792	-0.22375	-0.158169	0.0289907	-0.166353
Novel05111	-0.103175	0.176192	0.300666	0.0609979	-0.246753	0.211077	-0.0336761	-0.136189	-0.181808	-0.103135	-0.0876656	-0.162343	-0.147744	-0.125177	0.0282016	-0.18068
Novel05115	-0.409592	-0.4268	0.0943362	-0.0757854	0.594701	0.338046	0.247108	0.820868	-0.195272	-0.18627	-0.0666441	-0.0819085	0.0594332	-0.150401	-0.195366	0.283784
Novel05118	0.807183	0.815695	-0.143249	0.102056	-0.63014	-0.401435	-0.312159	-0.446829	-0.282552	-0.457204	-0.395946	-0.105175	-0.160393	-0.256095	-0.0729974	0.175965
Novel05121	-0.0717482	0.124372	0.19615	-0.0588918	-0.272713	-0.628992	-0.0901665	-0.165296	0.00160547	-0.237623	-0.0301876	0.942677	0.310229	0.538213	0.344198	0.154628
Novel05128	0.223751	0.0554413	-0.24564	-0.18008	-0.081414	-0.713079	-0.299147	-0.348512	0.399433	-0.228006	0.101873	0.47129	0.793899	0.857023	0.541897	-0.067588
Novel05133	0.389595	0.410848	-0.0304205	0.371502	-0.272256	-0.141374	-0.110747	-0.151905	-0.147448	-0.305749	-0.217185	-0.097622	0.0230158	-0.113011	0.200673	0.236197
Novel05140	0.44381	0.588897	0.058951	0.0575945	-0.49254	0.144395	-0.113053	-0.305402	-0.33825	-0.210756	-0.287578	-0.469499	-0.42688	-0.571545	-0.31641	-0.124972
Novel05144	-0.370434	0.306927	0.769652	0.357415	-0.457142	-0.108976	0.166508	0.14185	-0.602566	-0.415282	-0.309291	0.841826	-0.321718	0.0961763	0.304373	0.326571
Novel05147	0.814802	0.539016	-0.458335	-0.405886	-0.380958	-0.670923	-0.499439	-0.478894	0.0937292	-0.367019	-0.278752	-0.0123613	0.264689	-0.0356689	-0.218295	-0.224362
Novel05148	0.963754	0.526168	-0.669562	-0.46669	-0.35006	-0.569173	-0.50035	-0.587444	0.194485	-0.0383962	-0.1342	-0.237897	0.0085038	-0.178432	-0.411495	-0.180859
Novel05150	-0.585086	0.181933	0.937218	0.616976	-0.274298	0.484071	0.51985	0.409287	-0.76694	-0.338177	-0.263559	0.333723	-0.576186	-0.166415	0.269442	0.283374
Novel05157	0.209897	0.475486	0.191436	-0.143073	-0.518019	-0.547459	-0.220241	-0.185168	-0.323762	-0.340491	-0.324549	0.727424	-0.206435	0.0885963	-0.0449932	-0.0944552
Novel05163	0.693178	0.108965	-0.771073	-0.471449	-0.0318965	-0.603102	-0.475655	-0.607137	0.646283	0.209653	0.391847	-0.138666	0.524679	0.321209	-0.0632015	-0.16217
Novel05165	-0.609448	0.187431	0.963513	0.682867	-0.379246	0.542238	0.313008	0.19547	-0.67152	-0.224014	-0.268138	0.205847	-0.583409	-0.196698	0.347321	0.258595
Novel05177	-0.490901	0.0651951	0.674814	0.297859	-0.206038	-0.168479	0.148842	0.244859	-0.389392	-0.460345	-0.198505	0.84702	0.0981131	0.368678	0.475318	0.228998
Novel05187	-0.134478	0.489376	0.670257	0.465969	-0.533823	0.0170168	-0.0868047	-0.0376172	-0.564621	-0.690423	-0.488997	0.218621	-0.0716273	0.0469312	0.469149	0.0570034
Novel05189	0.430163	-0.251789	-0.817696	-0.467075	0.326455	-0.335631	-0.248957	-0.377728	0.81891	0.457515	0.672952	-0.281604	0.630367	0.230965	-0.168907	-0.311232
Novel05191	0.42272	-0.1593	-0.737906	-0.396656	0.13136	-0.364252	-0.34146	-0.570315	0.811223	0.587905	0.718661	-0.177215	0.469356	0.125068	-0.205022	-0.298023
Novel05197	0.451299	0.95084	0.429298	0.274414	-0.931605	-0.276328	-0.289179	-0.429078	-0.634623	-0.620017	-0.571362	0.232773	-0.434974	-0.203755	0.129755	0.123014
Novel05204	-0.47182	0.339522	0.940864	0.610625	-0.511783	0.252722	0.177109	0.122488	-0.703296	-0.38425	-0.353212	0.489182	-0.488322	-0.0487571	0.412441	0.442311
Novel05208	-0.609443	0.0605882	0.83719	0.584302	-0.200035	0.395754	0.535481	0.367898	-0.611472	-0.169818	-0.15404	0.458152	-0.513046	-0.0975909	0.272506	0.247674
Novel05209	-0.612659	0.0116119	0.799915	0.615588	-0.148451	0.451075	0.613891	0.359717	-0.543197	-0.0838796	0.00786567	0.406011	-0.484944	-0.0986146	0.269071	0.235374
Novel05211	0.562313	0.141505	-0.591143	-0.165245	-0.13851	-0.35834	-0.254091	-0.644922	0.558218	0.438474	0.544133	-0.16709	0.247644	-0.10149	-0.240412	-0.196112
Novel05217	-0.51325	0.311854	0.962098	0.533881	-0.516182	0.204126	0.129305	0.109211	-0.684807	-0.391616	-0.337672	0.551475	-0.451832	-0.0413632	0.370971	0.208272
Novel05226	-0.620627	-0.0772317	0.724648	0.736316	-0.000952798	0.579353	0.732652	0.485885	-0.537017	-0.0739536	-0.112665	0.187806	-0.465754	-0.188817	0.266434	0.475618
Novel05237	-0.539474	-0.111912	0.594433	0.730838	0.0554123	0.780866	0.747964	0.369049	-0.400044	0.0845043	0.0321031	-0.236107	-0.468246	-0.303685	0.203865	0.216612
Novel05247	-0.544784	-0.429712	0.273563	0.374859	0.454126	0.93366	0.702263	0.545398	-0.164622	0.30692	0.232372	-0.576307	-0.379998	-0.358106	-0.0879008	-0.0179382
Novel05250	-0.673899	-0.502465	0.36676	0.322122	0.53797	0.526838	0.553582	0.770393	-0.217122	-0.180643	-0.111913	-0.0742075	0.10421	0.0957603	0.247767	0.107631
Novel05251	-0.315257	-0.465284	-0.108013	0.110824	0.339816	0.585423	0.0505026	-0.0299369	0.370237	0.774818	0.657368	-0.509142	-0.209965	-0.256538	-0.15486	-0.155404
Novel05254	0.76511	0.234522	-0.714361	-0.459195	0.0164628	-0.436983	-0.118004	-0.237	0.262757	-0.00457566	0.152196	-0.2436	0.213767	-0.19834	-0.500264	0.073952
Novel05255	-0.553327	-0.537246	0.167158	0.400877	0.48394	0.919784	0.645003	0.407657	0.0191831	0.535636	0.3062	-0.609957	-0.366049	-0.371093	-0.0793133	-0.00705139
Novel05258	-0.5278	-0.157078	0.52507	0.385412	0.230532	0.676106	0.274268	0.6628	-0.506106	-0.262308	-0.283705	-0.263062	-0.325286	-0.192491	0.140397	0.379627
Novel05261	-0.501511	-0.580424	0.0382208	0.0435677	0.635677	0.752722	0.361573	0.594844	0.0315713	0.42038	0.436299	-0.460959	-0.249897	-0.237608	-0.231594	-0.0499037
Novel05263	-0.735909	-0.546409	0.347513	0.288557	0.315873	0.633271	0.371809	0.223901	0.116614	0.596113	0.560088	-0.031744	-0.250286	0.0210319	0.135627	-0.118031
Novel05270	-0.680253	-0.600345	0.26054	0.392057	0.611375	0.886097	0.6089	0.654409	-0.0602024	0.289124	0.284385	-0.465749	-0.169814	-0.170233	0.0675281	-0.0197492
Novel05273	-0.638624	0.0720507	0.87314	0.684909	-0.286215	0.489345	0.366615	0.182525	-0.519654	-0.0443011	-0.0568425	0.328521	-0.511685	-0.0907074	0.379119	0.416717
Novel05274	-0.118316	0.0567459	0.173663	-0.0531477	-0.167284	-0.575759	-0.128074	-0.0890182	0.0505526	-0.291265	-0.0184247	0.856093	0.451673	0.627045	0.43674	0.128422
Novel05275	-0.521616	-0.22889	0.459793	0.38433	0.353249	0.751723	0.656305	0.805616	-0.543519	-0.188795	-0.250083	-0.293142	-0.423897	-0.31945	-0.0182099	0.44158
Novel05276	-0.731988	-0.157558	0.785655	0.438	0.158763	0.648143	0.548848	0.780069	-0.684007	-0.319502	-0.270327	0.122716	-0.442215	-0.161464	0.147892	0.201199
Novel05277	-0.537693	-0.219789	0.475863	0.576948	0.166162	0.927138	0.519227	0.334671	-0.269177	0.193528	0.107329	-0.55154	-0.434587	-0.354955	0.115124	0.133882
Novel05279	-0.462007	0.0529218	0.656252	0.525358	-0.0815508	0.747624	0.267853	0.319585	-0.529279	-0.198142	-0.239652	-0.385975	-0.452733	-0.341115	0.171617	0.249791
Novel05283	-0.706612	-0.500902	0.401987	0.300046	0.538028	0.898253	0.635862	0.809399	-0.324867	0.143779	0.0425835	-0.348786	-0.411853	-0.312927	-0.0951552	0.226333
Novel05287	-0.703336	-0.204238	0.695813	0.501227	0.19031	0.869287	0.492928	0.670601	-0.574128	-0.0752421	-0.141181	-0.21829	-0.557856	-0.338506	0.0668084	0.334466
Novel05289	-0.84981	-0.343066	0.735159	0.450075	0.269488	0.796637	0.599136	0.741546	-0.522224	-0.0114844	-0.0617909	0.0291781	-0.492192	-0.235337	0.0760731	0.244753
Novel05291	-0.403897	0.410468	0.930989	0.674247	-0.590071	0.324686	0.0720869	-0.0157448	-0.675553	-0.387386	-0.375364	0.256206	-0.483922	-0.138956	0.427595	0.208269
Novel05295	-0.620456	-0.0220314	0.782435	0.580751	0.0259154	0.501298	0.381718	0.653907	-0.680197	-0.436359	-0.320326	0.173344	-0.335585	-0.191781	0.244083	0.265482
Novel05301	0.0403371	0.238945	0.169071	-0.103088	-0.328594	-0.712691	-0.183333	-0.167349	-0.0556478	-0.373145	-0.0873438	0.947825	0.339193	0.521347	0.314915	0.186586
Novel05302	0.926379	0.669602	-0.451539	-0.347155	-0.447799	-0.48171	-0.396171	-0.44508	-0.085019	-0.232459	-0.270876	-0.169328	-0.17289	-0.261157	-0.395188	-0.0902948
Novel05315	-0.426397	0.383078	0.930468	0.666676	-0.567309	0.350621	0.0722162	-0.00468681	-0.663419	-0.371554	-0.363401	0.234631	-0.476072	-0.137727	0.430914	0.276409
Novel05318	-0.770248	-0.214522	0.777582	0.521426	0.188905	0.66973	0.520579	0.714081	-0.5743	-0.300951	-0.19911	0.0552399	-0.283362	-0.0272205	0.324543	0.237561
Novel05322	-0.62533	0.079363	0.892099	0.660351	-0.105789	0.566518	0.498722	0.598148	-0.786435	-0.393651	-0.365996	0.220714	-0.53463	-0.176925	0.296697	0.495716
Novel05325	-0.545218	0.233092	0.939571	0.704484	-0.35647	0.564948	0.336255	0.246684	-0.715761	-0.341505	-0.346161	0.0986758	-0.533574	-0.178256	0.388895	0.336556
Novel05342	-0.463239	-0.692065	-0.144645	0.0248521	0.560092	0.673802	0.208924	0.119439	0.465763	0.857484	0.702871	-0.548673	-0.0851653	-0.200463	-0.197988	-0.21162
Novel05349	0.916419	0.664514	-0.456523	-0.346722	-0.431936	-0.503489	-0.370612	-0.41572	-0.0957107	-0.27742	-0.318704	-0.151904	-0.141829	-0.222897	-0.367787	-0.121179
Novel05351	-0.733217	-0.198577	0.71105	0.57102	-0.100156	0.565307	0.41166	0.130497	-0.261277	0.284764	0.0536741	0.194396	-0.457886	-0.164225	0.224548	0.119211
Novel05353	0.813334	0.701315	-0.304948	-0.0816379	-0.57866	-0.477009	-0.338346	-0.588492	-0.0541737	-0.16781	-0.10375	-0.0428846	-0.147193	-0.160026	-0.166894	-0.0728402
Novel05354	-0.366976	-0.118528	0.353969	0.834282	0.0650554	0.681757	0.416203	0.127639	-0.114778	0.246078	0.252847	-0.385915	-0.280584	-0.199563	0.360569	0.203796
Novel05355	-0.531185	0.139377	0.836248	0.645753	-0.190626	0.695183	0.329631	0.375778	-0.694083	-0.342466	-0.373562	-0.155161	-0.513523	-0.275367	0.284523	0.272864
Novel05363	-0.715308	-0.551251	0.303297	0.145052	0.347154	0.368313	0.401249	0.259808	0.181811	0.452669	0.574327	0.276016	0.054277	0.241796	0.185077	0.0232001
Novel05367	-0.694623	-0.350269	0.5341	0.624312	0.245878	0.949548	0.579044	0.447264	-0.281973	0.292882	0.0632769	-0.400666	-0.508361	-0.400409	0.0767761	0.107953
Novel05369	-0.756734	-0.671052	0.267684	0.313786	0.63029	0.660811	0.685111	0.666038	0.00845463	0.391679	0.443544	-0.0246644	-0.117573	0.0673841	0.130299	0.228397
Novel05378	-0.657082	-0.0298787	0.817432	0.676813	-0.0600138	0.550552	0.723648	0.501067	-0.615247	-0.161676	-0.152981	0.287264	-0.4853	-0.13521	0.28707	0.422793
Novel05379	-0.63288	-0.10904	0.703567	0.750883	-0.0287566	0.547662	0.716871	0.361648	-0.420845	0.0630328	0.0243976	0.246753	-0.432239	-0.100145	0.330424	0.346097
Novel05380	-0.420186	0.378329	0.921184	0.632818	-0.552078	0.3475	0.089869	0.0168242	-0.673334	-0.389323	-0.383735	0.220589	-0.480214	-0.14713	0.397376	0.0974078
Novel05384	-0.533087	-0.0784205	0.612238	0.587297	0.00716185	0.503664	0.748275	0.401586	-0.426938	0.0568477	0.154042	0.242694	-0.463291	-0.146957	0.174662	0.287784
Novel05385	-0.850841	-0.500786	0.561903	0.406548	0.370529	0.659502	0.666672	0.6417	-0.256439	0.267889	0.215446	0.199965	-0.36589	-0.0799013	0.0930554	0.238427
Novel05386	0.343899	0.151188	-0.277871	-0.165117	-0.0425328	-0.617863	-0.230792	-0.209049	0.257273	-0.455502	-0.015039	0.205086	0.813972	0.584195	0.371759	0.067563
Novel05392	-0.637515	0.129465	0.940819	0.511506	-0.253171	0.328029	0.329907	0.439423	-0.742507	-0.415043	-0.353223	0.522698	-0.457174	-0.0824107	0.286239	0.306058
Novel05396	-0.269974	-0.393594	-0.0428872	-0.119472	0.579809	0.406986	0.177853	0.742612	-0.176107	-0.0333982	-0.131521	-0.272134	-0.152251	-0.189841	-0.280584	0.00158997
Novel05410	-0.477384	0.320164	0.937669	0.523815	-0.422927	0.272457	0.22905	0.275608	-0.777719	-0.535222	-0.440173	0.414171	-0.441489	-0.101954	0.319965	0.126238
Novel05415	-0.814714	-0.241316	0.790921	0.451011	0.106934	0.672544	0.598965	0.59449	-0.54006	-0.0119768	-0.0915295	0.200965	-0.530937	-0.174103	0.123139	0.163906
Novel05417	-0.162627	-0.383879	-0.186859	-0.117636	0.217359	0.14886	-0.0313189	-0.0947338	0.314749	0.463238	0.0532511	-0.204952	-0.0706827	-0.131826	-0.14135	-0.204052
Novel05427	0.874108	0.39298	-0.697238	-0.488414	-0.134432	-0.645083	-0.43313	-0.343615	0.215942	-0.264937	-0.140673	-0.158416	0.336977	0.0594181	-0.259938	-0.135464
Novel05436	-0.134621	-0.00740074	0.127106	-0.0326207	-0.0862519	-0.309147	-0.042312	-0.0539615	0.0692568	-0.0442827	0.160162	0.61732	0.229374	0.391155	0.253113	0.317193
Novel05438	-0.229927	0.196357	0.469551	0.0426293	-0.355874	-0.401554	-0.0189791	0.0149901	-0.313911	-0.27775	-0.158324	0.963302	-0.0898238	0.250825	0.189321	0.062886
Novel05445	-0.353403	-0.473123	-0.0975402	-0.110515	0.21854	0.184427	-0.136966	-0.301579	0.606112	0.669669	0.730602	-0.121733	0.269346	0.262036	0.118689	-0.425762
Novel05449	-0.161813	0.214579	0.397693	0.0219995	-0.353541	-0.495193	-0.0573145	-0.0216127	-0.256778	-0.319155	-0.153237	0.990304	0.0275958	0.326717	0.237228	0.156827
Novel05450	-0.470796	0.1863	0.808993	0.78594	-0.315727	0.443165	0.604306	0.175742	-0.564382	-0.179831	-0.141059	0.239385	-0.45332	-0.0933953	0.424842	0.255729
Novel05462	-0.599058	-0.22213	0.526109	0.248796	0.212933	0.215255	0.211961	0.56492	-0.30703	-0.382875	-0.0918422	0.323241	0.169246	0.260778	0.379961	0.317763
Novel05468	0.18068	0.311373	0.119799	0.089288	-0.118426	-0.326571	0.00130049	0.194846	-0.287616	-0.760824	-0.363636	0.236924	0.384506	0.186543	0.243726	0.143206
Novel05470	0.247082	0.415472	0.158707	0.401209	-0.176548	-0.0239853	0.180504	0.186493	-0.422222	-0.684933	-0.464371	-0.117277	0.0714101	0.0588946	0.343987	0.335522
Novel05471	0.0371744	0.0592559	0.0212818	-0.131521	-0.0433418	-0.545319	-0.0137355	0.0484123	-0.0122882	-0.331455	-0.108562	0.676952	0.350415	0.673494	0.396282	0.339446
Novel05488	-0.508902	0.257199	0.919295	0.693533	-0.390634	0.566641	0.258989	0.178318	-0.686455	-0.331082	-0.336878	0.032547	-0.523265	-0.213708	0.369275	0.222593
Novel05492	-0.467888	0.358589	0.953615	0.555613	-0.550871	0.240063	0.119855	0.0747076	-0.702268	-0.394426	-0.3697	0.473154	-0.491422	-0.0710375	0.380001	0.306249
Novel05495	-0.592098	-0.376059	0.392018	0.428587	0.447806	0.898031	0.530615	0.690528	-0.314792	0.0118237	-0.0147643	-0.524404	-0.297228	-0.243856	0.0900054	0.14266
Novel05498	0.330277	-0.364003	-0.818805	-0.456539	0.287941	-0.363996	-0.383388	-0.554303	0.957763	0.634107	0.584201	-0.262526	0.631564	0.291934	-0.0875651	-0.372654
Novel05505	-0.35658	-0.527064	-0.0649679	-0.0577466	0.671729	0.355967	0.822417	0.703838	0.0138487	0.183469	0.327444	-0.0232063	0.0175765	0.0781992	-0.150888	0.0475732
Novel05507	-0.6313	-0.290236	0.53266	0.274387	0.394066	0.707571	0.572437	0.919916	-0.593616	-0.244554	-0.282934	-0.121845	-0.422789	-0.272871	-0.0583831	0.287723
Novel05512	-0.0751336	0.251828	0.32953	-0.0261784	-0.372011	-0.549854	-0.104224	-0.0831829	-0.21588	-0.324766	-0.152374	0.961067	0.065458	0.380838	0.258782	0.153639
Novel05513	-0.537305	-0.352414	0.356427	0.583148	0.427538	0.867134	0.818006	0.670446	-0.311424	0.13029	0.0546352	-0.424775	-0.378632	-0.307466	0.0594572	0.204892
Novel05520	-0.00373088	-0.439948	-0.477262	-0.255659	0.292209	0.145362	-0.12396	-0.311115	0.647166	0.895972	0.554307	-0.34843	-0.00464929	-0.161055	-0.353018	-0.307625
Novel05523	-0.822994	-0.31391	0.737847	0.474441	0.270362	0.787243	0.650782	0.773308	-0.557187	-0.0709083	-0.0923989	0.0290049	-0.485719	-0.20673	0.11076	0.248495
Novel05527	-0.130783	0.190595	0.344657	-0.0106024	-0.292359	-0.428312	0.0336587	0.0261804	-0.242852	-0.269573	-0.0843041	0.914602	0.00933803	0.218914	0.115841	0.241268
Novel05528	-0.543626	0.218961	0.900754	0.59656	-0.43291	0.196383	0.245919	0.128359	-0.595219	-0.257756	-0.229516	0.622519	-0.434494	0.0514582	0.43901	0.376522
Novel05529	-0.352303	-0.313421	0.174998	0.253372	0.459382	0.477393	0.953409	0.687531	-0.249066	-0.0708191	0.0327047	-0.130504	-0.0975859	-0.0935716	-0.0200956	0.184433
Novel05532	-0.475176	-0.566049	0.0262929	0.36907	0.510497	0.289715	0.603778	0.291544	0.311382	0.275949	0.559644	-0.0345358	0.418363	0.195392	0.283069	0.228795
Novel05540	-0.412877	0.21577	0.756587	0.915047	-0.331894	0.32805	0.438697	0.134324	-0.514277	-0.24399	-0.189038	0.288891	-0.322789	-0.0277244	0.57229	0.501325
Novel05542	-0.294704	0.276079	0.661494	0.585694	-0.395121	0.52747	0.0184199	-0.0801784	-0.44003	-0.220731	-0.252642	-0.288624	-0.359686	-0.221788	0.343362	0.125775
Novel05543	-0.573339	-0.450395	0.259361	0.45296	0.317792	0.416387	0.676168	0.2838	0.0949784	0.452571	0.571829	0.188104	-0.0838031	0.123114	0.236827	0.170726
Novel05546	0.0854741	-0.221536	-0.389693	-0.0986001	0.0618235	-0.149125	-0.273243	-0.551373	0.705964	0.640405	0.686446	-0.0753313	0.338767	0.334771	0.159754	-0.333222
Novel05547	-0.709916	-0.231187	0.677821	0.599875	0.18648	0.864221	0.462015	0.589932	-0.48942	-0.035708	-0.0982835	-0.251471	-0.481358	-0.268957	0.187965	0.0906274
Novel05554	0.185824	-0.406868	-0.678312	-0.333077	0.347402	-0.421386	-0.295719	-0.39736	0.905887	0.394987	0.559317	-0.0822359	0.894203	0.432626	0.109859	-0.244576
Novel05561	-0.605325	-0.0538629	0.719361	0.407412	0.0535882	0.358714	0.300047	0.614009	-0.573966	-0.4545	-0.261247	0.325844	-0.165979	0.177381	0.413221	0.46
Novel05564	-0.681571	-0.0994874	0.769244	0.561768	-0.00959916	0.835414	0.373743	0.426984	-0.544553	-0.0421003	-0.181108	-0.210721	-0.574908	-0.323013	0.156748	0.128524
Novel05565	-0.71491	-0.303919	0.605943	0.541039	0.291436	0.898853	0.513737	0.656362	-0.437759	0.0202978	-0.0268442	-0.30087	-0.448187	-0.29112	0.118979	0.2312
Novel05571	0.111982	0.379644	0.287929	0.249957	-0.164678	-0.0733632	0.179546	0.266718	-0.476247	-0.835439	-0.49702	0.0477214	0.189278	0.255983	0.415182	0.26678
Novel05575	-0.0560572	-0.559544	-0.545727	-0.287809	0.435412	0.0898891	-0.107181	-0.268066	0.804133	0.911045	0.872285	-0.278383	0.243141	0.0833918	-0.208825	-0.276904
Novel05576	-0.147157	-0.588114	-0.395456	-0.0310637	0.581143	0.312023	0.57202	0.104049	0.532657	0.676365	0.685632	-0.374483	0.200663	-0.0809656	-0.219015	-0.0704289
Novel05577	-0.560158	-0.68518	-0.001935	0.0943258	0.573235	0.681488	0.616597	0.30958	0.288582	0.760834	0.650272	-0.316916	-0.178157	-0.1517	-0.175705	-0.0970336
Novel05578	-0.500003	0.275726	0.915572	0.655583	-0.474647	0.166003	0.233545	0.120866	-0.634038	-0.327712	-0.289838	0.627433	-0.425588	0.0199824	0.457195	0.251583
Novel05580	-0.79528	-0.138254	0.876391	0.59965	0.0381933	0.694751	0.579887	0.627802	-0.654583	-0.155632	-0.186371	0.182713	-0.550773	-0.205186	0.21419	0.300433
Novel05581	-0.775067	-0.473809	0.485127	0.232491	0.29404	0.64146	0.457343	0.393081	-0.0843418	0.337959	0.376347	0.0188838	-0.230022	-0.13332	-0.00143305	-0.147693
Novel05582	-0.62014	-0.31246	0.483388	0.657537	0.203161	0.668388	0.810626	0.36574	-0.18761	0.244306	0.18529	-0.0629488	-0.273714	-0.104923	0.267668	0.3642
Novel05583	-0.203477	-0.557303	-0.346177	-0.129339	0.418659	0.269908	0.0446383	-0.111939	0.594759	0.828705	0.605047	-0.322065	0.0914809	-0.144799	-0.282825	-0.226741
Novel05585	-0.699062	-0.175017	0.729071	0.543631	0.14731	0.777004	0.508775	0.64602	-0.576215	-0.169689	-0.145217	-0.114107	-0.451352	-0.288279	0.13585	0.200175
Novel05586	-0.645079	-0.221009	0.615025	0.385513	0.281935	0.784486	0.476958	0.783355	-0.582755	-0.225549	-0.211126	-0.219788	-0.428215	-0.294966	0.0258924	0.212533
Novel05598	-0.206682	0.264564	0.518418	0.0741304	-0.397639	-0.324531	-0.0266825	0.0425528	-0.419785	-0.337045	-0.254956	0.856913	-0.208318	0.162772	0.156414	-0.0798587
Novel05600	-0.665488	-0.00987557	0.842269	0.665784	-0.0658745	0.588193	0.352674	0.528783	-0.664097	-0.242679	-0.273245	0.174979	-0.526927	-0.168253	0.30214	0.171872
Novel05603	-0.493333	-0.720461	-0.0940693	-0.0990616	0.826787	0.346696	0.640986	0.794766	0.114393	0.214252	0.283392	-0.00160217	0.171891	0.077277	-0.155704	0.186353
Novel05609	-0.818666	-0.140684	0.892682	0.527812	0.0117407	0.637972	0.431972	0.556502	-0.59437	-0.212639	-0.175254	0.197607	-0.399565	-0.0945995	0.291351	0.344872
Novel05620	-0.853909	-0.417741	0.65289	0.355811	0.323698	0.814996	0.528751	0.690484	-0.405299	0.121122	0.0542306	-0.0307113	-0.466568	-0.221732	0.0205329	0.162907
Novel05621	-0.526339	0.22688	0.901515	0.504567	-0.380887	0.249141	0.12843	0.210124	-0.639001	-0.471936	-0.368746	0.419333	-0.293591	0.0056855	0.406091	0.189649
Novel05622	-0.732779	-0.0365288	0.902373	0.66533	-0.0622191	0.583705	0.403719	0.534358	-0.657938	-0.346477	-0.324776	0.180195	-0.378106	-0.107246	0.382234	0.356916
Novel05625	-0.492367	-0.276049	0.316729	0.335091	0.0125785	0.658628	0.0723529	-0.111505	0.0614302	0.545071	0.193061	-0.382985	-0.401984	-0.302088	0.0373855	-0.137066
Novel05626	-0.550218	-0.425971	0.257123	0.440142	0.401405	0.85463	0.357875	0.428195	-0.0664201	0.41675	0.346115	-0.495296	-0.358292	-0.336015	-0.014496	0.203773
Novel05630	-0.857377	-0.426457	0.651474	0.515557	0.349184	0.792584	0.598112	0.685547	-0.349589	0.0444293	0.12261	-0.0441902	-0.268688	-0.220372	0.135019	0.209212
Novel05633	-0.458256	-0.210332	0.404994	0.64742	0.190612	0.822005	0.739224	0.363862	-0.263615	0.158416	0.0498073	-0.460667	-0.385313	-0.320249	0.151754	0.2133
Novel05650	-0.490976	0.213448	0.845057	0.512796	-0.355105	0.114038	0.427567	0.2586	-0.637855	-0.373029	-0.270232	0.699949	-0.363192	0.0911488	0.382745	0.343148
Novel05654	0.156259	0.398117	0.209613	-0.0692019	-0.443083	-0.725621	-0.177337	-0.18352	-0.188626	-0.492643	-0.190402	0.910928	0.238046	0.425261	0.267673	0.127332
Novel05664	-0.637753	0.0239438	0.839132	0.350539	-0.1085	0.262817	0.409183	0.556518	-0.689385	-0.415721	-0.343259	0.57665	-0.373695	-0.00327546	0.206554	0.128189
Novel05669	-0.554719	0.0975802	0.816975	0.701359	-0.226885	0.410157	0.575576	0.321577	-0.593585	-0.143429	-0.0725294	0.409503	-0.507902	-0.164345	0.276532	0.239713
Novel05671	-0.00423506	0.231787	0.210304	-0.0869744	-0.324747	-0.63976	-0.16558	-0.119207	-0.103316	-0.361903	-0.109423	0.921231	0.267141	0.343571	0.198993	0.0613435
Novel05673	-0.138503	0.644152	0.838104	0.541085	-0.786605	0.0239231	-0.03829	-0.186442	-0.691684	-0.511822	-0.421571	0.451657	-0.440898	-0.0860844	0.375801	0.235875
Novel05678	-0.546523	-0.550877	0.145569	-0.0658639	0.687168	0.431293	0.632855	0.904411	-0.177145	-0.058102	0.0808012	0.0120381	0.00814636	-0.0129715	-0.153819	0.0676113
Novel05679	0.983614	0.609381	-0.60386	-0.433425	-0.40703	-0.585838	-0.484542	-0.552304	0.0929859	-0.156034	-0.202806	-0.194194	-0.0162044	-0.189141	-0.392616	-0.137558
Novel05686	-0.67552	-0.00238175	0.870988	0.551438	-0.0205125	0.589236	0.410492	0.656683	-0.754237	-0.421564	-0.380175	0.15928	-0.464553	-0.152648	0.261008	0.26514
Novel05688	-0.781892	-0.103609	0.875153	0.613536	-0.0995378	0.441969	0.405812	0.368646	-0.482911	-0.0935114	-0.0533014	0.445542	-0.360742	0.0854793	0.439205	0.222937
Novel05692	0.010644	0.0152989	0.0323572	0.0228801	0.123983	0.143511	0.544655	0.251635	-0.155697	-0.284833	-0.0851949	-0.193951	0.136079	-0.0733401	-0.0562048	0.136589
Novel05696	-0.702474	-0.0925395	0.783428	0.589725	-0.0551246	0.405895	0.423457	0.354249	-0.406123	-0.196208	-0.00235786	0.365725	-0.138272	0.149796	0.49449	0.348054
Novel05699	-0.837772	-0.357801	0.693259	0.341971	0.286103	0.538364	0.422678	0.722242	-0.425835	-0.162629	-0.0343791	0.259877	-0.18374	0.0187005	0.216583	0.238619
Novel05701	-0.737373	-0.733027	0.174454	0.0403213	0.757149	0.667241	0.510225	0.802478	-0.00141429	0.309563	0.371293	-0.143346	-0.0763926	-0.016509	-0.0903288	0.121622
Novel05707	-0.818963	-0.257222	0.782645	0.522701	0.166597	0.798764	0.540046	0.662626	-0.562719	-0.0146524	-0.0843605	0.0184254	-0.561714	-0.275331	0.101396	0.246285
Novel05711	-0.41974	0.29754	0.841552	0.893565	-0.456073	0.276504	0.283304	0.0614089	-0.571495	-0.275267	-0.225447	0.382016	-0.397399	-0.0361025	0.569836	0.358385
Novel05718	-0.395761	-0.193719	0.340053	0.755385	0.19116	0.73368	0.77138	0.326536	-0.205458	0.17241	0.0755084	-0.403343	-0.306295	-0.250086	0.236266	0.121998
Novel05721	-0.684335	-0.123206	0.770873	0.595989	0.0790209	0.556236	0.653414	0.672285	-0.640317	-0.215265	-0.214432	0.26282	-0.468553	-0.215411	0.164052	0.203909
Novel05736	-0.471099	0.330667	0.937987	0.703627	-0.523741	0.285311	0.219492	0.0772683	-0.672038	-0.314666	-0.295353	0.449238	-0.51871	-0.101595	0.417553	0.270272
Novel05737	0.712196	0.233995	-0.652652	-0.312981	-0.0680747	-0.645775	-0.374264	-0.478808	0.476875	-0.143735	0.176188	-0.0964178	0.688578	0.395443	0.103996	-0.191142
Novel05755	-0.598378	0.193128	0.957388	0.519774	-0.296466	0.40636	0.265498	0.411743	-0.789877	-0.448425	-0.415974	0.367882	-0.519192	-0.132558	0.28418	0.321089
Novel05757	-0.361391	-0.209787	0.287256	0.134284	0.33482	0.437357	0.904414	0.693325	-0.399872	-0.153925	-0.100309	-0.00344872	-0.24688	-0.165621	-0.139976	0.155211
Novel05758	0.554357	-0.186269	-0.882445	-0.552884	0.374108	-0.495025	-0.287367	-0.188317	0.65878	0.107167	0.267834	-0.272324	0.726178	0.206075	-0.224248	-0.107308
Novel05763	-0.303578	-0.821782	-0.47614	-0.236243	0.772252	0.348849	0.21988	0.175282	0.688837	0.858556	0.786655	-0.376401	0.215957	0.110085	-0.1983	-0.217056
Novel05769	-0.578977	-0.338967	0.404411	0.502408	0.311515	0.975327	0.464091	0.458284	-0.242426	0.23793	0.0743966	-0.618212	-0.445088	-0.393101	0.0323137	0.117384
Novel05774	-0.383665	-0.421619	0.0963596	0.33298	0.514064	0.667571	0.940337	0.573301	-0.0920783	0.232248	0.199987	-0.375697	-0.183533	-0.214855	-0.0753019	0.0464759
Novel05775	-0.415278	0.177326	0.727057	0.816104	-0.27309	0.432758	0.501103	0.213748	-0.554007	-0.135119	-0.170397	0.220378	-0.503048	-0.163166	0.371895	0.446572
Novel05783	-0.838208	-0.601158	0.432187	0.424848	0.439246	0.780059	0.536531	0.443832	0.0164738	0.445798	0.489704	-0.124077	-0.180121	0.0222488	0.230441	0.0185105
Novel05785	-0.575974	-0.085934	0.622205	0.296068	-0.0801764	-0.0372902	0.208468	0.258072	-0.267682	-0.264532	0.00131702	0.736065	0.104742	0.359223	0.455155	0.399708
Novel05792	0.0754208	-0.430065	-0.554838	-0.341789	0.390261	0.225746	-0.078545	-0.129742	0.531002	0.84238	0.445313	-0.484356	-0.165006	-0.269748	-0.503342	-0.283022
Novel05793	-0.0115305	-0.418074	-0.447792	-0.223332	0.31296	0.184137	-0.0475183	-0.22903	0.586159	0.848197	0.595334	-0.352182	-0.0301277	-0.136823	-0.336303	-0.277619
Novel05800	-0.335365	-0.363861	0.0860944	0.394488	0.365307	0.535653	0.86669	0.34427	-0.000722982	0.312443	0.147793	-0.27592	-0.151474	-0.187247	3.57e-05	0.0374877
Novel05801	0.0369392	-0.0999048	-0.150313	0.105551	0.089031	-0.225941	-0.00827983	-0.137997	0.304667	-0.0608621	0.287315	0.0390412	0.595699	0.159179	0.181748	0.336447
Novel05803	-0.876089	-0.430946	0.667233	0.450893	0.320586	0.754864	0.619935	0.658317	-0.359859	0.10013	0.1225	0.0528964	-0.359838	-0.118617	0.164743	0.20529
Novel05805	-0.520839	0.264612	0.935195	0.625321	-0.416648	0.438672	0.159635	0.158597	-0.674509	-0.408247	-0.38443	0.17096	-0.432506	-0.0752508	0.444484	0.145367
Novel05806	-0.348621	0.187458	0.624608	0.208467	-0.329673	-0.233432	0.103456	0.162644	-0.456883	-0.368642	-0.212173	0.898045	-0.15623	0.161199	0.228926	0.135796
Novel05809	0.800482	0.419933	-0.54521	-0.333552	-0.108341	-0.293111	0.00264592	-0.12196	-0.0493065	-0.159929	-0.126232	-0.292822	-0.113045	-0.309523	-0.498862	-0.0448655
Novel05811	0.744212	0.509426	-0.356997	-0.26811	-0.332709	-0.36914	-0.295332	-0.348806	-0.0468873	-0.151205	-0.156049	-0.130561	-0.126467	-0.210012	-0.313658	-0.0113294
Novel05813	-0.695273	-0.392411	0.504329	0.498614	0.374665	0.956151	0.710689	0.652928	-0.364411	0.142694	-0.00379465	-0.418636	-0.47092	-0.375414	0.00541523	0.11566
Novel05814	0.943708	0.608138	-0.55886	-0.406671	-0.375197	-0.719385	-0.375608	-0.456123	0.0676476	-0.354839	-0.222752	-0.0106068	0.203457	-0.0263585	-0.266513	-0.109234
Novel05815	-0.391258	0.207593	0.692453	0.167541	-0.380097	-0.149325	0.157894	0.109898	-0.478945	-0.357916	-0.252684	0.834586	-0.203648	0.223002	0.2874	0.154894
Novel05820	-0.411134	0.239083	0.747573	0.258477	-0.418061	-0.114826	0.0928633	0.133534	-0.545721	-0.347194	-0.261183	0.862793	-0.309887	0.121885	0.261803	0.262947
Novel05825	-0.539082	0.290504	0.988288	0.622648	-0.413512	0.407734	0.250433	0.293709	-0.802521	-0.456889	-0.427042	0.330283	-0.546213	-0.175354	0.329014	0.263554
Novel05827	-0.407512	-0.423203	0.120646	0.161218	0.533995	0.369552	0.921746	0.696628	-0.139077	-0.000562039	0.145628	0.0229518	0.0282282	-0.0565156	-0.0781436	0.271987
Novel05829	0.291934	-0.219085	-0.61426	-0.397218	0.297736	-0.324252	-0.0963268	-0.2068	0.623853	0.37203	0.773607	-0.00936396	0.507852	0.267234	-0.158106	-0.100859
Novel05834	-0.793684	-0.288032	0.726467	0.581276	0.212603	0.695237	0.777549	0.676273	-0.495088	0.00658938	0.0320976	0.17609	-0.4431	-0.14299	0.178817	0.317897
Novel05840	-0.841208	-0.194928	0.860817	0.556595	0.0251649	0.602447	0.555363	0.52248	-0.524964	-0.0293017	-0.0183883	0.339251	-0.466988	-0.0861599	0.255878	0.289536
Novel05841	0.919638	0.541349	-0.572538	-0.303976	-0.305147	-0.528934	-0.348311	-0.455491	0.106916	-0.180093	-0.0921258	-0.197363	0.081162	-0.0312912	-0.219018	-0.13035
Novel05843	0.955378	0.486486	-0.704673	-0.461658	-0.279066	-0.68729	-0.503893	-0.577616	0.305391	-0.156872	-0.00960268	-0.156669	0.332824	0.0755547	-0.21334	-0.183379
Novel05846	-0.719544	-0.25747	0.665799	0.432722	0.283636	0.793644	0.568921	0.822619	-0.611835	-0.137671	-0.189908	-0.0800204	-0.535067	-0.304721	0.0147938	0.271703
Novel05849	-0.483185	-0.477535	0.127165	0.204983	0.440676	0.850584	0.498037	0.342079	0.0572645	0.578364	0.516911	-0.545956	-0.362794	-0.343971	-0.199512	-0.00910943
Novel05853	-0.36453	-0.682772	-0.249584	-0.187717	0.525594	0.268932	0.19178	0.0989045	0.493779	0.734535	0.535706	-0.130044	0.0209869	0.00651792	-0.185557	-0.372035
Novel05855	-0.561847	0.257777	0.977323	0.687841	-0.442725	0.442306	0.285714	0.167008	-0.696737	-0.303488	-0.307138	0.30643	-0.535559	-0.168463	0.36751	0.24739
Novel05859	0.437598	-0.0727554	-0.643268	-0.270592	0.0940485	-0.134856	-0.261879	-0.463951	0.594567	0.586403	0.568449	-0.356526	0.12607	-0.11638	-0.305364	-0.356601
Novel05863	0.879352	0.761238	-0.307623	-0.314426	-0.489804	-0.593935	-0.432863	-0.296839	-0.264605	-0.635758	-0.53053	-0.0325873	0.0020427	-0.1518	-0.244388	0.0298735
Novel05869	-0.0533209	0.268443	0.315875	-0.046529	-0.386147	-0.59098	-0.122584	-0.0965	-0.210488	-0.346228	-0.156345	0.987705	0.0923747	0.397531	0.248928	0.180771
Novel05888	0.0951798	-0.473368	-0.640216	-0.349406	0.306818	-0.0404408	-0.256125	-0.458774	0.845657	0.900058	0.630422	-0.325855	0.230435	0.00485909	-0.258294	-0.369763
Novel05890	-0.484926	-0.172956	0.466164	0.6659	0.123345	0.839468	0.530226	0.307035	-0.281298	0.129222	-0.0352834	-0.50348	-0.386815	-0.342409	0.186052	0.256582
Novel05899	-0.314013	-0.670697	-0.266717	-0.0981864	0.835038	0.333324	0.730084	0.681574	0.217046	0.238849	0.306058	-0.21514	0.244526	0.143245	-0.105379	0.0922009
Novel05903	-0.496353	0.306785	0.946359	0.710901	-0.50611	0.317425	0.250872	0.0693712	-0.646787	-0.305206	-0.269844	0.406247	-0.479301	-0.0722929	0.448299	0.164894
Novel05904	-0.492808	0.294996	0.921944	0.498397	-0.484764	0.174003	0.217794	0.146081	-0.684775	-0.377378	-0.326158	0.589488	-0.468505	-0.0705703	0.301575	0.170553
Novel05906	0.336673	0.916553	0.520441	0.283181	-0.934463	-0.388201	-0.246129	-0.36756	-0.655738	-0.672916	-0.545433	0.512296	-0.358484	-0.0994829	0.187784	0.146615
Novel05909	-0.654853	0.124921	0.968038	0.590425	-0.221277	0.519572	0.37099	0.474707	-0.779771	-0.417199	-0.383164	0.272776	-0.512463	-0.163624	0.298231	0.310193
Novel05911	-0.577884	-0.445842	0.280737	0.382353	0.3914	0.963177	0.430426	0.392077	-0.0720674	0.437062	0.293244	-0.637373	-0.406755	-0.38233	-0.0574521	0.0404881
Novel05912	-0.197692	0.199207	0.435079	0.0289287	-0.349796	-0.445554	-0.0314286	-0.00514368	-0.281933	-0.287148	-0.143907	0.978718	-0.0362137	0.326804	0.236212	0.1424
Novel05913	-0.22565	0.208488	0.477468	0.0452167	-0.362929	-0.379861	-0.00146243	0.0252697	-0.332175	-0.277414	-0.161467	0.956609	-0.112126	0.20492	0.151128	0.142704
Novel05914	-0.558908	0.201865	0.914183	0.508168	-0.366744	0.227039	0.323442	0.269772	-0.687795	-0.36181	-0.357695	0.592391	-0.461201	0.0457735	0.380926	0.284504
Novel05915	-0.654049	-0.16727	0.645478	0.519388	0.0474086	0.405225	0.458452	0.362617	-0.30002	0.0199551	0.242635	0.353822	-0.217774	0.147675	0.393238	0.179236
Novel05918	-0.798312	-0.593883	0.376861	0.266495	0.395931	0.622135	0.55032	0.391248	0.0490296	0.537715	0.516614	0.0952026	-0.220062	-0.0135909	0.0584268	0.157354
Novel05923	-0.560518	-0.311609	0.400877	0.491318	0.239172	0.953815	0.433245	0.325961	-0.181705	0.317644	0.137262	-0.614645	-0.441972	-0.393802	0.0266849	0.0393327
Novel05931	-0.513764	0.211456	0.878977	0.656731	-0.311685	0.582847	0.207584	0.244718	-0.671895	-0.374584	-0.376564	-0.0433736	-0.459872	-0.216433	0.357933	0.182551
Novel05933	0.753566	0.961452	0.0515734	-0.0700209	-0.80604	-0.509815	-0.387592	-0.402358	-0.515093	-0.635886	-0.591643	0.182921	-0.332631	-0.257722	-0.165011	0.0756726
Novel05934	0.155152	-0.394022	-0.623316	-0.346198	0.322176	0.0965026	-0.16113	-0.325605	0.688346	0.883984	0.65096	-0.441044	0.0172828	-0.16275	-0.423436	-0.363733
Novel05939	-0.407013	0.411971	0.936086	0.595007	-0.607487	0.247967	0.0924189	-0.0149722	-0.681188	-0.398467	-0.377385	0.380916	-0.478878	-0.0988695	0.402157	0.233324
Novel05941	-0.41646	-0.800656	-0.30578	-0.150195	0.811898	0.609334	0.314887	0.457217	0.394088	0.719822	0.545579	-0.511126	-0.0635924	-0.206106	-0.357414	-0.183531
Novel05943	-0.448925	0.36931	0.940234	0.578424	-0.562811	0.270856	0.100292	0.031866	-0.680813	-0.381284	-0.368376	0.38868	-0.484234	-0.091273	0.385064	0.173159
Novel05948	-0.630576	-0.400475	0.376269	0.647439	0.211766	0.642301	0.588546	0.154328	0.0729937	0.522944	0.542795	-0.081963	-0.196323	-0.0350815	0.304592	0.134719
Novel05952	-0.567964	-0.370243	0.323797	0.530831	0.149137	0.460471	0.410432	0.0379053	0.156845	0.557505	0.62836	0.0814137	-0.115312	0.006589	0.246177	0.0449898
Novel05953	0.0958289	0.298219	0.159425	-0.131792	-0.379251	-0.748508	-0.22843	-0.198038	-0.0849391	-0.401432	-0.148165	0.950586	0.292228	0.521509	0.301471	0.0465126
Novel05954	-0.73229	-0.309886	0.613622	0.768521	0.165312	0.872387	0.601561	0.37558	-0.268474	0.276592	0.128745	-0.231147	-0.444593	-0.22473	0.291766	0.208636
Novel05959	-0.3351	0.305621	0.719298	0.272685	-0.503089	-0.178139	0.0324602	0.020099	-0.518546	-0.323578	-0.262288	0.870831	-0.322429	0.0837067	0.240909	0.125492
Novel05960	-0.429397	0.397595	0.943397	0.552606	-0.615997	0.186489	0.0665785	-0.0238828	-0.665726	-0.381802	-0.356984	0.488662	-0.466889	-0.0661836	0.387421	0.20813
Novel05962	0.29681	0.366075	-0.004104	-0.174208	-0.251929	-0.642666	-0.319932	-0.0920576	-0.0981593	-0.69438	-0.311693	0.469741	0.531762	0.527359	0.353404	0.314216
Novel05966	-0.485519	-0.490398	0.142373	0.44735	0.476965	0.837062	0.802262	0.439115	-0.0130871	0.455018	0.243933	-0.532649	-0.316083	-0.327419	-0.0481973	0.0102058
Novel05968	-0.363552	0.351295	0.817477	0.502618	-0.427692	0.082029	0.0748228	0.214626	-0.672724	-0.601555	-0.406128	0.508105	-0.228186	-0.0695266	0.330911	0.262146
Novel05970	0.480672	-0.164802	-0.769319	-0.513771	0.349486	-0.509255	-0.249897	-0.0953415	0.549962	-0.0297049	0.132639	-0.154346	0.729838	0.152741	-0.219247	-0.16965
Novel05972	-0.323237	0.251049	0.68077	0.674942	-0.349271	0.583799	0.103434	-0.0010036	-0.475239	-0.235687	-0.270257	-0.310425	-0.378051	-0.235808	0.378668	0.208511
Novel05976	0.216781	0.739949	0.50283	0.320701	-0.691334	-0.0790016	0.0428594	-0.143547	-0.668922	-0.638061	-0.574153	0.163035	-0.373807	-0.234306	0.116051	0.00665995
Novel05977	0.261834	0.150725	-0.127197	0.121339	0.0873717	0.167613	0.598574	0.28552	-0.283173	-0.141366	-0.229723	-0.27497	-0.300338	-0.322171	-0.260634	-0.116196
Novel05978	0.582311	0.521524	-0.171437	0.118935	-0.288793	-0.0563088	0.185044	-0.0951609	-0.30263	-0.250373	-0.317213	-0.281662	-0.322433	-0.365299	-0.237386	0.0350767
Novel05984	-0.252752	-0.603056	-0.327408	-0.030557	0.378083	0.235918	0.134795	-0.227851	0.675463	0.909438	0.5592	-0.253523	0.107911	-0.00601157	-0.0947291	-0.367749
Novel05985	-0.415139	0.37398	0.904784	0.483263	-0.577425	0.275276	0.0249434	-0.0272395	-0.643655	-0.37003	-0.365257	0.305225	-0.465761	-0.128018	0.321859	0.117346
Novel05991	0.909398	0.657388	-0.430153	-0.331539	-0.440187	-0.474694	-0.380407	-0.42635	-0.094105	-0.242743	-0.282544	-0.155316	-0.165783	-0.257261	-0.379817	-0.0450969
Novel05992	-0.384995	0.283781	0.764564	0.287458	-0.474947	-0.104439	0.0434696	0.0712597	-0.552845	-0.36452	-0.299375	0.795392	-0.322878	0.0650925	0.253716	0.0396973
Novel06001	0.283009	-0.377404	-0.731301	-0.221133	0.498213	-0.197982	0.218455	-0.110993	0.717009	0.331986	0.524233	-0.320503	0.712829	0.239392	-0.0480969	-0.165742
Novel06002	-0.33209	-0.397052	0.056927	0.246717	0.503221	0.368775	0.921054	0.550561	-0.0238428	0.0471785	0.229768	-0.100294	0.133015	0.024836	0.0488831	0.193831
Novel06003	-0.559654	-0.440977	0.278287	0.497884	0.449128	0.960822	0.670222	0.519578	-0.14036	0.36099	0.226549	-0.599506	-0.391754	-0.372844	-0.0211231	0.0971941
Novel06004	-0.437589	0.382329	0.940208	0.611043	-0.580482	0.317912	0.0788286	-0.00969963	-0.666009	-0.365733	-0.362088	0.303066	-0.485673	-0.104728	0.412775	0.268015
Novel06008	-0.331229	0.232107	0.689497	0.552689	-0.193979	0.337025	0.574067	0.388059	-0.655074	-0.531982	-0.401916	0.161892	-0.26149	0.0166993	0.374182	0.17091
Novel06010	-0.589793	-0.0982719	0.673839	0.305093	0.0389436	0.495914	0.209612	0.582964	-0.620581	-0.266145	-0.439998	0.112508	-0.51675	-0.262479	0.0390659	0.107443
Novel06011	-0.129017	-0.615546	-0.504246	-0.256091	0.39609	0.0505589	-0.167446	-0.33295	0.819266	0.875129	0.600986	-0.264911	0.276168	0.0623922	-0.140093	-0.314279
Novel06013	0.42512	0.515062	0.0308274	-0.0464375	-0.244153	-0.484655	-0.0421772	0.145511	-0.397231	-0.859225	-0.467465	0.300364	0.25967	0.143326	0.110297	0.349907
Novel06014	0.0706937	0.371114	0.286208	-0.0690986	-0.45993	-0.55094	-0.140634	-0.125873	-0.296121	-0.336634	-0.194881	0.851057	-0.0858901	0.0858953	-0.00199897	0.0324521
Novel06015	-0.433957	-0.0813023	0.474159	0.678776	0.111065	0.701089	0.27262	0.398739	-0.355612	-0.0350155	0.0206747	-0.336572	-0.340977	-0.236036	0.276652	0.476447
Novel06020	-0.792389	-0.694994	0.26004	0.225682	0.438721	0.594819	0.385463	0.272409	0.212508	0.693397	0.473502	-0.00414317	-0.188311	0.019357	0.084999	-0.0396165
Novel06030	-0.432491	-0.360415	0.20039	0.0395383	0.431028	0.141688	0.705807	0.674944	-0.183536	-0.0855157	0.112322	0.385446	0.0348956	0.168156	-0.00626326	-0.0799618
Novel06033	0.595888	0.397649	-0.274427	-0.207136	-0.255556	-0.2816	-0.22485	-0.263677	-0.0437873	-0.119664	-0.129844	-0.10687	-0.103838	-0.178971	-0.252739	0.0350135
Novel06035	0.986044	0.637018	-0.566471	-0.403571	-0.408648	-0.646606	-0.464885	-0.51159	0.0638888	-0.280103	-0.199822	-0.119085	0.101501	-0.14051	-0.334989	-0.0447829
Novel06039	-0.291207	0.286303	0.671006	0.66449	-0.40376	0.531046	0.070885	-0.0835483	-0.445208	-0.222507	-0.256232	-0.282454	-0.357766	-0.215518	0.390895	0.144139
Novel06047	-0.410772	0.39452	0.920784	0.647664	-0.597675	0.324495	0.0539168	-0.0634797	-0.631778	-0.353598	-0.349505	0.243446	-0.457269	-0.118176	0.435241	0.199411
Novel06051	-0.169788	0.0124848	0.191618	-0.0190917	-0.117692	-0.423717	-0.0756028	-0.040943	0.0315082	-0.190026	0.0316207	0.757578	0.321206	0.654906	0.469464	0.261105
Novel06053	0.830565	0.455997	-0.564382	-0.357065	-0.265068	-0.234012	-0.397024	-0.431906	0.0723636	-0.00790658	-0.203549	-0.530232	-0.178264	-0.439753	-0.519335	-0.241154
Novel06054	-0.530786	0.297909	0.977816	0.622575	-0.44608	0.369755	0.193243	0.217211	-0.750398	-0.431026	-0.399331	0.347741	-0.502051	-0.11604	0.383022	0.331528
Novel06057	-0.252393	0.233428	0.580794	0.196723	-0.179211	-0.0138215	0.162455	0.380086	-0.579033	-0.706281	-0.389022	0.409115	-0.00924702	0.127298	0.263255	0.030305
Novel06060	-0.440461	0.344905	0.898234	0.440477	-0.557436	0.0450628	0.0765555	0.0492514	-0.646087	-0.385476	-0.340884	0.696913	-0.423398	0.00272856	0.33015	0.174216
Novel06063	-0.804954	-0.255577	0.770669	0.592414	0.218042	0.750729	0.542422	0.719056	-0.554862	-0.181628	-0.162906	-0.00417748	-0.366198	-0.10457	0.294002	0.294113
Novel06068	0.056322	0.301549	0.242188	-0.0295911	-0.181401	-0.336713	-0.0127273	0.295197	-0.451794	-0.626459	-0.389484	0.526442	0.0160704	-0.0905352	-0.0929518	0.206225
Novel06072	-0.524421	-0.782632	-0.125234	0.000498201	0.879909	0.594735	0.711699	0.755378	0.176331	0.424188	0.470253	-0.29978	0.0306333	-0.107049	-0.231607	0.0413505
Novel06086	0.735956	0.0668661	-0.872092	-0.530657	0.0302194	-0.667059	-0.509879	-0.594941	0.707118	0.152521	0.247163	-0.194282	0.657765	0.288591	-0.104839	-0.264964
Novel06087	-0.240104	-0.441296	-0.0993245	0.0978094	0.579233	0.321419	0.830059	0.589363	0.0115963	0.0912268	0.167148	-0.148691	0.0904625	-0.112625	-0.162531	0.0979517
Novel06093	-0.540267	-0.238136	0.475489	0.291996	0.294998	0.823151	0.607099	0.668491	-0.477506	-0.0862447	-0.190198	-0.398858	-0.446686	-0.369083	-0.1044	-0.0264693
Novel06096	0.462558	0.495071	-0.0532746	-0.255747	-0.358647	-0.336955	-0.363218	-0.194388	-0.2382	-0.507299	-0.413904	-0.0447056	0.024764	-0.0835413	-0.135057	-0.0781029
Novel06097	-0.569091	-0.571974	0.141736	-0.0415283	0.675943	0.323471	0.385984	0.858843	-0.129759	-0.106316	-0.0231337	0.0777284	0.111298	0.125344	0.0154185	0.307181
Novel06098	-0.23721	-0.845876	-0.60045	-0.320593	0.74784	0.169753	0.017617	-0.00825206	0.884317	0.860862	0.765587	-0.359282	0.4643	0.203963	-0.130722	-0.316039
Novel06105	0.508265	-0.0791453	-0.73464	-0.510784	0.133188	-0.642318	-0.468176	-0.430815	0.673273	0.0782208	0.224343	-0.049665	0.747574	0.358677	-0.0164801	-0.11691
Novel06107	-0.590971	0.194268	0.951596	0.601722	-0.327845	0.301789	0.322354	0.359456	-0.741976	-0.413893	-0.349156	0.527634	-0.467962	-0.063191	0.360087	0.311089
Novel06131	-0.0919606	-0.176326	-0.0803607	-0.0927869	0.104879	-0.321269	0.102866	-0.0053781	0.215047	0.0239999	0.22197	0.405831	0.413825	0.0200881	-0.0972625	0.190096
Novel06133	-0.540462	-0.452348	0.238524	0.521261	0.39131	0.92928	0.626638	0.353429	-0.0266074	0.488769	0.290547	-0.605574	-0.378401	-0.36441	0.0121776	0.0575845
Novel06136	-0.326041	0.321916	0.742315	0.364478	-0.495761	0.328882	-0.0286892	-0.0851668	-0.51132	-0.293047	-0.305829	0.0642894	-0.386354	-0.142649	0.255688	0.18092
Novel06137	-0.806454	-0.0837158	0.93115	0.609115	-0.128557	0.556879	0.387103	0.384576	-0.5646	-0.136132	-0.180514	0.2993	-0.453324	-0.0999005	0.3404	0.225091
Novel06140	-0.432434	0.0280044	0.612289	0.618582	-0.0549496	0.75252	0.40652	0.316772	-0.496999	-0.178464	-0.268617	-0.40359	-0.42174	-0.306993	0.231196	0.191784
Novel06148	0.19503	0.493034	0.283272	-0.00305047	-0.336784	-0.412816	-0.0220511	0.218895	-0.573521	-0.795278	-0.49575	0.52748	-0.0225597	-0.0647225	-0.0308619	0.246236
Novel06153	-0.455262	0.343936	0.923102	0.642745	-0.542149	0.328222	0.0718291	-0.0112719	-0.618038	-0.369043	-0.340877	0.256066	-0.40378	-0.0799119	0.454424	0.166531
Novel06157	0.0267044	-0.31199	-0.382372	-0.290525	0.214078	-0.499774	-0.257503	-0.225594	0.576701	0.096427	0.202456	0.247187	0.732151	0.472227	0.19558	-0.200221
Novel06158	-0.541529	-0.381932	0.323839	0.512745	0.294691	0.834064	0.530368	0.264835	-0.0176401	0.339869	0.352576	-0.52055	-0.190074	-0.296523	0.0997746	0.03461
Novel06161	-0.0306669	-0.649936	-0.654609	-0.340377	0.503309	0.00305564	-0.0809879	-0.294879	0.902116	0.864052	0.665521	-0.332823	0.406673	0.111341	-0.181142	-0.347756
Novel06171	-0.267745	0.278851	0.635584	0.914749	-0.391779	0.356349	0.153622	-0.058079	-0.407707	-0.189297	-0.198042	-0.00658627	-0.310147	-0.118727	0.546849	0.151953
Novel06182	-0.493947	0.0016751	0.657025	0.593364	-0.0137174	0.797817	0.382894	0.401844	-0.542379	-0.21393	-0.266135	-0.405428	-0.437731	-0.318166	0.213936	0.222722
Novel06184	0.228628	0.266191	-0.0266252	-0.228355	-0.341949	-0.77969	-0.340647	-0.311882	0.0618589	-0.328101	-0.154941	0.7677	0.379923	0.433575	0.201891	0.174829
Novel06186	-0.751876	-0.315255	0.647285	0.334065	0.320604	0.759379	0.513561	0.796379	-0.538126	-0.169909	-0.21594	-0.101525	-0.388334	-0.189431	0.0616403	0.15881
Novel06197	-0.395195	0.326629	0.831272	0.480149	-0.530137	0.10457	0.0374138	-0.00032671	-0.577105	-0.333159	-0.275445	0.523547	-0.392644	-0.0828395	0.307016	0.0902492
Novel06198	-0.331022	0.233613	0.669578	0.0462639	-0.186721	0.235156	0.262883	0.534365	-0.810579	-0.530954	-0.490172	0.320264	-0.546878	-0.309575	-0.189243	0.164957
Novel06208	0.862518	0.438388	-0.627355	-0.423325	-0.23501	-0.703886	-0.421157	-0.444798	0.223904	-0.278125	-0.0977785	-0.0714702	0.39241	-0.0249836	-0.263257	0.0828769
Novel06214	0.994295	0.669217	-0.551562	-0.405504	-0.442636	-0.669256	-0.477842	-0.520234	0.0342214	-0.312586	-0.253312	-0.0948351	0.0769272	-0.100439	-0.302948	-0.056497
Novel06218	-0.225215	0.109326	0.382062	0.0247013	-0.203853	-0.244528	0.236563	0.123365	-0.286181	-0.238984	-0.161499	0.76531	-0.0717115	0.287374	0.191286	0.332101
Novel06220	-0.505694	0.316417	0.959899	0.528933	-0.493555	0.196092	0.190428	0.180741	-0.734091	-0.415575	-0.377026	0.596994	-0.496028	-0.0476201	0.34607	0.283612
Novel06223	0.775453	0.581879	-0.373184	-0.30185	-0.326785	-0.67547	-0.443104	-0.276651	-0.0658952	-0.638322	-0.433875	0.0189043	0.351714	0.150276	-0.00697676	0.107117
Novel06224	-0.67844	-0.648637	0.155885	0.19215	0.387156	0.607822	0.298889	0.121327	0.306332	0.815272	0.623579	-0.127559	-0.222047	-0.0893249	-0.016656	-0.115549
Novel06225	-0.458447	-0.251384	0.318194	0.189284	0.124438	0.756113	0.207076	0.122204	-0.0770159	0.345015	0.1568	-0.515081	-0.36615	-0.340258	-0.0950634	0.0227811
Novel06227	0.681984	-0.00646205	-0.886544	-0.540622	0.0407623	-0.610946	-0.525646	-0.651166	0.773913	0.327127	0.289899	-0.219293	0.579185	0.177631	-0.199511	-0.307053
Novel06233	-0.791799	-0.435725	0.570283	0.52031	0.400575	0.772156	0.834721	0.730486	-0.348252	0.134624	0.181551	0.00727297	-0.359281	-0.127836	0.1399	0.311742
Novel06235	0.262085	-0.484383	-0.831238	-0.398736	0.620888	-0.148788	-0.0931938	-0.0260228	0.737382	0.3313	0.353164	-0.501836	0.67322	0.162264	-0.16311	-0.19479
Novel06244	-0.531654	-0.695694	-0.0676269	0.0208278	0.530147	0.655569	0.315169	0.157336	0.393002	0.841506	0.609118	-0.427797	-0.145169	-0.210512	-0.22133	-0.0710698
Novel06245	-0.363817	0.145321	0.621282	0.210144	-0.0921329	0.311664	0.103324	0.512634	-0.674276	-0.555705	-0.453464	0.098118	-0.314205	-0.293656	-0.0256572	0.0147202
Novel06247	-0.548607	-0.0595557	0.666635	0.487421	0.129854	0.68563	0.492246	0.717896	-0.679712	-0.353455	-0.349173	-0.107011	-0.454964	-0.231493	0.143378	0.348879
Novel06248	-0.130997	0.00514221	0.19922	0.176608	0.26037	0.399275	0.310493	0.721736	-0.541887	-0.399622	-0.373708	-0.244822	-0.331776	-0.304032	-0.148806	0.175434
Novel06251	-0.193345	-0.476712	-0.286439	-0.130472	0.338569	0.278587	0.0492791	-0.162126	0.566771	0.866148	0.85836	-0.234995	-0.0075754	-0.0621678	-0.231847	-0.27425
Novel06260	0.818592	0.555494	-0.412868	-0.307761	-0.363849	-0.402576	-0.335345	-0.399676	-0.0303121	-0.138561	-0.136431	-0.158103	-0.142666	-0.233076	-0.359181	-0.0400703
Novel06264	-0.11035	-0.444911	-0.319066	-0.206451	0.531908	0.0781878	-0.0625325	0.295634	0.277964	0.143215	-0.0188357	-0.226982	0.254975	0.432466	0.148959	-0.288678
Novel06266	-0.574599	-0.713052	-0.0260394	0.130274	0.505009	0.536083	0.141786	0.125387	0.432458	0.731414	0.545328	-0.301012	0.0173507	-0.132841	-0.0333309	0.141423
Gh_A01G0004	-0.600968	0.210987	0.98363	0.63351	-0.367247	0.459548	0.333101	0.272748	-0.724284	-0.361914	-0.330026	0.313307	-0.501855	-0.119152	0.368469	0.309143
Gh_A01G0005	-0.322443	0.300629	0.723963	0.658882	-0.433352	0.514868	0.0543792	-0.0719305	-0.48452	-0.253328	-0.281885	-0.212434	-0.377115	-0.202621	0.400605	0.164343
Gh_A01G0009	-0.668481	-0.784844	0.0575431	0.0495027	0.797396	0.746833	0.656377	0.763713	0.04569	0.483645	0.317664	-0.299631	-0.223838	-0.192467	-0.2403	-0.0207534
Gh_A01G0015	-0.131086	-0.586414	-0.454201	-0.186907	0.53491	0.234563	0.385533	-0.0293874	0.647258	0.80492	0.837528	-0.292919	0.197828	0.0295308	-0.235449	-0.232693
Gh_A01G0019	-0.615898	0.193783	0.979871	0.570364	-0.332988	0.347268	0.239568	0.336459	-0.730815	-0.471633	-0.383632	0.430958	-0.397109	-0.0154913	0.413968	0.297452
Gh_A01G0045	-0.390477	0.301388	0.815989	0.717081	-0.441892	0.524302	0.156452	0.00768347	-0.569265	-0.28998	-0.305146	-0.0950988	-0.43272	-0.203459	0.417696	0.216309
Gh_A01G0055	-0.354701	-0.0618248	0.394432	-0.077102	0.200858	0.222514	0.315459	0.789574	-0.617196	-0.397672	-0.358086	0.291551	-0.382679	-0.1924	-0.236423	0.341915
Gh_A01G0056	0.218343	0.249093	0.00882501	-0.0303495	0.0719477	-0.0924647	0.181463	0.500177	-0.466801	-0.635102	-0.452666	0.0386462	-0.056344	0.0513631	-0.00928222	0.471153
Gh_A01G0064	-0.419474	0.284929	0.810793	0.843257	-0.472157	0.357954	0.175253	-0.0453194	-0.4915	-0.158798	-0.114043	0.238504	-0.416807	-0.0624934	0.530172	0.337561
Gh_A01G0067	0.941015	0.685865	-0.449182	-0.347128	-0.462418	-0.49557	-0.400379	-0.445482	-0.0989577	-0.255785	-0.30177	-0.163118	-0.174515	-0.267744	-0.396467	-0.0519119
Gh_A01G0080	0.0895422	-0.321529	-0.457779	-0.192259	0.296275	-0.00328592	-0.132987	-0.214531	0.56135	0.355121	0.379069	-0.430785	0.466224	-0.0876344	-0.188991	0.0905188
Gh_A01G0083	-0.514946	0.076325	0.749261	0.618183	-0.146906	0.740362	0.271654	0.295098	-0.566067	-0.226961	-0.283987	-0.296648	-0.460029	-0.3085	0.2552	0.184633
Gh_A01G0093	0.759413	0.490898	-0.408515	-0.297032	-0.322155	-0.360638	-0.312883	-0.388943	0.0162199	-0.0689141	-0.0405759	-0.161394	-0.128941	-0.223707	-0.353383	0.00146467
Gh_A01G0094	0.892125	0.644241	-0.420933	-0.324474	-0.429658	-0.464238	-0.37177	-0.417115	-0.092807	-0.237552	-0.27602	-0.152508	-0.16241	-0.250806	-0.371146	-0.0550402
Gh_A01G0095	0.62291	0.500341	-0.282818	-0.308568	-0.410908	-0.941048	-0.411334	-0.428077	0.0945581	-0.488383	-0.166551	0.564962	0.502541	0.438467	0.15048	0.0504911
Gh_A01G0098	-0.123948	-0.59136	-0.496958	-0.251183	0.420095	0.0773331	-0.141685	-0.315059	0.850562	0.894359	0.865222	-0.24559	0.340293	0.1654	-0.0957684	-0.378454
Gh_A01G0107	-0.829552	-0.278279	0.771076	0.659375	0.122433	0.610946	0.690519	0.466584	-0.344859	-0.0155183	0.122606	0.214757	-0.183404	0.0686281	0.434512	0.181815
Gh_A01G0110	-0.81392	-0.556629	0.471335	0.39807	0.484111	0.946388	0.510262	0.65802	-0.224038	0.253182	0.0859018	-0.382457	-0.368008	-0.270555	0.0382827	0.0954003
Gh_A01G0111	-0.466712	0.343531	0.940189	0.55564	-0.540399	0.294101	0.0655168	0.032124	-0.65788	-0.410007	-0.381189	0.323162	-0.421905	-0.0927759	0.39337	0.152339
Gh_A01G0120	0.252496	-0.311381	-0.625925	-0.237718	0.287218	-0.0668181	-0.0169815	-0.331626	0.68587	0.697683	0.688861	-0.309206	0.256642	-0.109836	-0.32464	-0.0638896
Gh_A01G0129	-0.55319	-0.602873	0.10085	0.275585	0.570272	0.648575	0.859366	0.51829	0.060868	0.485803	0.389622	-0.214509	-0.199247	-0.219921	-0.120795	-0.0103694
Gh_A01G0132	0.822801	0.174463	-0.873814	-0.545008	-0.077544	-0.628407	-0.547891	-0.669003	0.639097	0.22535	0.210146	-0.249176	0.444925	0.120441	-0.248644	-0.30744
Gh_A01G0150	0.202606	0.838982	0.602749	0.330455	-0.885176	-0.349639	-0.229486	-0.317958	-0.644695	-0.755198	-0.59048	0.512286	-0.2193	0.0266669	0.34604	0.202162
Gh_A01G0151	0.500875	-0.269	-0.908161	-0.487611	0.337714	-0.374294	-0.179512	-0.408565	0.844726	0.516987	0.557273	-0.320289	0.589118	0.182989	-0.240514	-0.252009
Gh_A01G0154	0.73368	0.0529464	-0.889267	-0.548594	0.0139572	-0.636385	-0.538676	-0.643606	0.730973	0.251688	0.256459	-0.225996	0.5754	0.217485	-0.1711	-0.309764
Gh_A01G0162	-0.422218	0.26888	0.823994	0.696618	-0.424783	0.518161	0.210073	0.0132288	-0.551078	-0.27308	-0.293475	-0.0574154	-0.404264	-0.175447	0.418475	0.212771
Gh_A01G0173	0.352129	0.545594	0.114585	-0.203981	-0.574496	-0.541307	-0.27802	-0.2584	-0.341086	-0.278862	-0.366009	0.614778	-0.346067	-0.130961	-0.217755	0.0182469
Gh_A01G0188	0.77759	0.524695	-0.38749	-0.288289	-0.343392	-0.381411	-0.313559	-0.375487	-0.0298036	-0.132635	-0.128561	-0.145928	-0.132894	-0.222138	-0.338464	-0.0139655
Gh_A01G0198	-0.600153	0.199553	0.968745	0.626995	-0.301501	0.38572	0.331343	0.418638	-0.788784	-0.445712	-0.383139	0.432697	-0.501471	-0.11844	0.341895	0.341568
Gh_A01G0202	-0.483507	0.236221	0.84758	0.743233	-0.461915	0.348791	0.0796669	-0.0833419	-0.436759	-0.239351	-0.171276	0.193388	-0.240863	0.0411135	0.604405	0.325204
Gh_A01G0206	-0.11297	-0.434736	-0.352094	-0.176788	0.249621	0.195926	-0.113547	-0.269629	0.566386	0.907109	0.599047	-0.250512	-0.123353	-0.193509	-0.333629	-0.334783
Gh_A01G0212	0.897164	0.352328	-0.759263	-0.589372	-0.0632886	-0.625416	-0.412294	-0.270321	0.205172	-0.224621	-0.170748	-0.197365	0.268504	-0.0401198	-0.408536	-0.082962
Gh_A01G0216	-0.576012	0.180784	0.9123	0.422203	-0.370055	0.241586	0.293489	0.240505	-0.660416	-0.332065	-0.302478	0.563037	-0.446079	-0.0652488	0.25493	0.270356
Gh_A01G0218	0.0796779	-0.432631	-0.544837	-0.188645	0.353889	0.110493	0.154151	-0.244588	0.646847	0.820261	0.552196	-0.361386	0.098682	-0.132938	-0.323549	-0.222013
Gh_A01G0224	0.770321	0.808409	-0.127216	-0.115186	-0.568629	-0.644672	-0.426384	-0.296625	-0.317129	-0.77044	-0.522444	0.163057	0.120899	0.0707731	0.0562085	0.0708949
Gh_A01G0226	0.860595	0.637398	-0.387312	-0.271889	-0.443612	-0.393139	-0.366365	-0.447639	-0.0774611	-0.178677	-0.185854	-0.198777	-0.191164	-0.274767	-0.353319	-0.0245661
Gh_A01G0230	-0.510487	0.297135	0.94054	0.558721	-0.516222	0.160158	0.146226	0.0902412	-0.652801	-0.348406	-0.31917	0.616519	-0.440995	-0.0432472	0.371497	0.298557
Gh_A01G0231	0.94524	0.76988	-0.38015	-0.299368	-0.563841	-0.615146	-0.567669	-0.534517	-0.0936464	-0.440543	-0.364641	-0.0932944	0.0230652	-0.112664	-0.196017	-0.0578118
Gh_A01G0237	-0.449991	-0.49086	0.0994667	0.0526629	0.653333	0.364341	0.779202	0.859465	-0.167855	-0.0792902	0.102674	0.0273494	0.0779946	-0.0648618	-0.152361	0.272771
Gh_A01G0260	-0.101075	-0.630405	-0.516252	-0.351351	0.814516	-0.0474912	0.201312	0.45821	0.487291	0.0923832	0.344011	-0.159401	0.704435	0.42248	0.011023	-0.119207
Gh_A01G0265	-0.32342	0.482091	0.922887	0.524948	-0.524326	0.203558	0.286521	0.272969	-0.89957	-0.631546	-0.534868	0.465185	-0.552911	-0.117245	0.289474	0.31185
Gh_A01G0280	-0.326696	-0.452846	-0.00402629	0.0464767	0.607465	0.397159	0.905558	0.72056	-0.0982482	0.073323	0.153899	-0.091135	-0.03489	-0.0863856	-0.190045	0.000757552
Gh_A01G0291	-0.280848	-0.25439	0.13703	0.100152	0.385829	0.267953	0.906056	0.630892	-0.243732	-0.104231	0.00903465	0.0970028	-0.0673185	-0.0526685	-0.108366	0.201204
Gh_A01G0294	0.967768	0.695132	-0.484926	-0.378161	-0.464328	-0.558889	-0.422355	-0.465783	-0.0695167	-0.281151	-0.29451	-0.131181	-0.109099	-0.235814	-0.392335	-0.0757554
Gh_A01G0319	-0.471779	0.282167	0.880706	0.402352	-0.443796	0.195793	0.132412	0.180847	-0.682654	-0.395085	-0.372066	0.53208	-0.463442	-0.00971245	0.292716	0.274733
Gh_A01G0324	-0.379897	0.378955	0.86894	0.660705	-0.566118	0.391625	0.0407159	-0.0870266	-0.589287	-0.320603	-0.331013	0.0859043	-0.442539	-0.156348	0.428038	0.184656
Gh_A01G0328	-0.265087	-0.144726	0.233498	0.369761	0.241093	0.36074	0.934262	0.501293	-0.288817	-0.0817587	-0.0161901	-0.00554656	-0.165442	-0.125024	0.0283247	0.155116
Gh_A01G0331	0.955233	0.690378	-0.479404	-0.366234	-0.466613	-0.521516	-0.423139	-0.468062	-0.0791714	-0.258755	-0.306693	-0.172494	-0.151739	-0.272538	-0.411405	-0.0828598
Gh_A01G0343	-0.818655	-0.441383	0.573539	0.550038	0.310691	0.683029	0.60073	0.49555	-0.159716	0.221697	0.346368	0.0677035	-0.172421	0.00973572	0.288879	0.12325
Gh_A01G0344	-0.560385	0.234314	0.967809	0.742271	-0.368708	0.46947	0.321542	0.280641	-0.739889	-0.38573	-0.372482	0.259747	-0.510349	-0.174692	0.392588	0.233506
Gh_A01G0347	-0.423964	0.390549	0.934126	0.697214	-0.592397	0.320594	0.0850601	-0.0461605	-0.640282	-0.355251	-0.348715	0.277272	-0.459194	-0.0806415	0.485642	0.245428
Gh_A01G0356	-0.804615	-0.253651	0.768434	0.620872	0.143399	0.676352	0.707062	0.592151	-0.479419	0.0187719	0.0642183	0.201799	-0.439656	-0.136335	0.230929	0.248211
Gh_A01G0358	-0.590333	0.0151368	0.766404	0.342622	-0.0633308	0.247868	0.448201	0.607486	-0.692049	-0.362709	-0.314134	0.605557	-0.441306	-0.0160174	0.158847	0.337229
Gh_A01G0361	-0.584753	-0.615597	0.116392	0.207412	0.55648	0.93081	0.441242	0.454015	0.0471211	0.570239	0.255205	-0.65833	-0.384524	-0.415218	-0.214313	-0.0309824
Gh_A01G0370	-0.556455	-0.422654	0.296011	0.443815	0.426129	0.975975	0.549558	0.524604	-0.186105	0.294552	0.0919816	-0.65896	-0.426041	-0.41596	-0.04279	0.124419
Gh_A01G0372	-0.358553	-0.101377	0.389901	0.539046	0.129443	0.413312	0.917042	0.432716	-0.331845	-0.0440196	0.0454221	0.0807658	-0.243294	-0.109406	0.152749	0.151655
Gh_A01G0385	0.838665	0.781265	-0.246867	-0.0603554	-0.586205	-0.676114	-0.347948	-0.481508	-0.136953	-0.55411	-0.311103	0.13089	0.149679	0.104341	0.0834631	-0.0408186
Gh_A01G0386	-0.445643	-0.151328	0.449866	0.822701	0.141415	0.584012	0.81664	0.393522	-0.291451	0.0135244	0.0410452	-0.111698	-0.219125	-0.157888	0.328788	0.263685
Gh_A01G0388	-0.206262	-0.194513	0.10821	0.15854	0.309199	0.367646	0.899558	0.478165	-0.20213	-0.020308	0.0117045	-0.126296	-0.134762	-0.134402	-0.105163	0.0421868
Gh_A01G0389	-0.398489	-0.115706	0.433718	0.42599	0.178507	0.573105	0.904976	0.534429	-0.427273	-0.145055	-0.120105	-0.138575	-0.290524	-0.187063	0.0705695	0.12925
Gh_A01G0396	0.327533	0.398893	-0.013084	-0.318718	-0.329712	-0.697939	-0.17704	-0.0335547	-0.250219	-0.459738	-0.317237	0.745682	0.0356849	0.103298	-0.169374	0.0535126
Gh_A01G0397	0.973427	0.564292	-0.638744	-0.46434	-0.303069	-0.681055	-0.447937	-0.436108	0.113849	-0.318801	-0.214603	-0.125549	0.214848	-0.0408805	-0.304322	-0.0952447
Gh_A01G0398	0.967456	0.715041	-0.472573	-0.389482	-0.469633	-0.638947	-0.44533	-0.432799	-0.097623	-0.388893	-0.362726	-0.0544069	-0.0369141	-0.153338	-0.335507	-0.0506432
Gh_A01G0411	0.945929	0.674481	-0.47805	-0.363937	-0.452165	-0.486785	-0.41017	-0.467392	-0.0639437	-0.207214	-0.235403	-0.183892	-0.177236	-0.270085	-0.416236	-0.0918727
Gh_A01G0414	-0.46539	0.35441	0.949335	0.623549	-0.565054	0.296901	0.135687	-0.000866509	-0.648436	-0.365754	-0.342092	0.350383	-0.439724	-0.095703	0.418402	0.238217
Gh_A01G0415	0.433467	-0.274457	-0.861512	-0.496999	0.231982	-0.355229	-0.417374	-0.583849	0.913101	0.660946	0.581001	-0.314673	0.501755	0.182708	-0.206011	-0.386638
Gh_A01G0419	-0.448306	0.345868	0.921408	0.704263	-0.538572	0.411372	0.0973415	-0.0123869	-0.629932	-0.31906	-0.3295	0.162959	-0.478626	-0.145465	0.447336	0.220101
Gh_A01G0430	-0.449127	-0.17902	0.406062	0.808832	0.073659	0.420974	0.625725	0.151587	-0.0875663	0.111509	0.114619	0.00582387	-0.0599036	0.27691	0.668803	0.168473
Gh_A01G0432	0.977857	0.595537	-0.611491	-0.386547	-0.406002	-0.610435	-0.489134	-0.588302	0.148919	-0.135808	-0.114268	-0.166141	0.0603532	-0.172889	-0.34983	-0.0935582
Gh_A01G0450	-0.156353	-0.728012	-0.532898	-0.273418	0.837428	0.37315	0.506795	0.418218	0.478011	0.623872	0.576189	-0.478372	0.148697	-0.220028	-0.487707	-0.10874
Gh_A01G0453	-0.467465	0.361973	0.957769	0.6097	-0.572892	0.222842	0.130719	0.0342425	-0.67696	-0.372767	-0.344834	0.49557	-0.472896	-0.0565621	0.417719	0.305156
Gh_A01G0471	-0.0673856	-0.543433	-0.523883	-0.270432	0.41546	-0.0650028	-0.180992	-0.315331	0.872983	0.750978	0.926096	-0.151316	0.538986	0.287131	-0.0183346	-0.300478
Gh_A01G0483	-0.557947	-0.11284	0.615776	0.604428	0.100882	0.896179	0.451669	0.467551	-0.487122	-0.0658673	-0.159326	-0.464091	-0.484776	-0.369276	0.148338	0.199723
Gh_A01G0485	-0.45787	0.345369	0.938213	0.605421	-0.520005	0.362904	0.120154	0.0651216	-0.682179	-0.371371	-0.357287	0.27226	-0.49017	-0.0955478	0.402337	0.301052
Gh_A01G0487	-0.689332	-0.254454	0.644914	0.405711	0.288454	0.739685	0.798054	0.824766	-0.607045	-0.158439	-0.194057	-0.017781	-0.488546	-0.258606	0.00681835	0.255784
Gh_A01G0491	-0.271912	-0.239065	0.147394	0.21061	0.358292	0.393651	0.93698	0.560932	-0.227537	-0.0409862	0.00770459	-0.0885824	-0.124682	-0.108116	-0.0612652	0.080152
Gh_A01G0494	0.308775	-0.447805	-0.880626	-0.534206	0.444767	-0.295915	-0.305942	-0.378803	0.95144	0.660751	0.68137	-0.298947	0.614381	0.270107	-0.191317	-0.363157
Gh_A01G0495	0.79186	0.0937714	-0.917486	-0.584864	0.0203943	-0.592908	-0.513274	-0.582873	0.652182	0.238728	0.188898	-0.298915	0.453809	0.0839971	-0.3068	-0.294438
Gh_A01G0502	-0.846517	-0.312883	0.74678	0.589663	0.108103	0.544878	0.590911	0.434898	-0.310663	0.121213	0.224287	0.349542	-0.271804	-0.0635425	0.26391	0.266935
Gh_A01G0504	-0.602406	-0.610436	0.148397	0.215956	0.599011	0.936386	0.469524	0.587857	-0.0462352	0.468733	0.180259	-0.623675	-0.405356	-0.42387	-0.224731	-0.000743037
Gh_A01G0505	-0.692458	0.00815897	0.872317	0.48952	-0.193505	0.171948	0.268167	0.318351	-0.496808	-0.366357	-0.178992	0.643092	-0.111624	0.224813	0.504075	0.264164
Gh_A01G0514	0.886346	0.287669	-0.822471	-0.50481	-0.162545	-0.655099	-0.520238	-0.667199	0.539023	0.136018	0.176827	-0.204192	0.385347	0.0747637	-0.259635	-0.262221
Gh_A01G0515	-0.035251	-0.119557	-0.0920909	-0.0725796	0.0898738	-0.337042	-0.116663	-0.096321	0.264815	-0.0958204	0.0651796	0.301093	0.484558	0.952086	0.666392	-0.0332822
Gh_A01G0520	-0.262959	-0.369528	-0.0251167	0.198394	0.421869	0.386761	0.837063	0.328985	0.120435	0.313941	0.52814	-0.150431	0.0362064	-0.0579509	-0.0628378	0.0571287
Gh_A01G0524	-0.653822	-0.286385	0.558061	0.560303	0.246931	0.49824	0.757546	0.557588	-0.316809	-0.115242	-0.0700468	0.151301	-0.104503	0.337425	0.551557	0.237291
Gh_A01G0536	0.94779	0.689269	-0.469063	-0.361953	-0.470408	-0.535338	-0.422286	-0.464322	-0.0777992	-0.272131	-0.30338	-0.146084	-0.132736	-0.24666	-0.388638	-0.0457713
Gh_A01G0541	-0.318885	-0.275967	0.170685	0.323305	0.369988	0.509619	0.958483	0.546975	-0.202812	0.0960097	0.138863	-0.150285	-0.208087	-0.20908	-0.0869851	0.113838
Gh_A01G0547	0.212325	0.396988	0.181933	0.596443	-0.259694	0.119695	0.515029	0.0362865	-0.37594	-0.282143	-0.204373	-0.0922982	-0.23914	-0.244893	0.162654	0.302483
Gh_A01G0549	0.865874	0.614835	-0.43386	-0.0689749	-0.427777	-0.433903	-0.404707	-0.529869	0.0468703	-0.1699	-0.175538	-0.225393	-0.00755489	-0.0858432	-0.0790795	-0.0617793
Gh_A01G0553	-0.556556	-0.252007	0.465307	0.0974266	0.364352	0.322166	0.535011	0.909688	-0.545441	-0.362045	-0.270587	0.320804	-0.224143	-0.00300099	-0.0119011	0.30333
Gh_A01G0562	0.258338	-0.347545	-0.721173	-0.35282	0.274344	-0.448286	-0.362237	-0.51046	0.934819	0.452498	0.556348	-0.111388	0.831488	0.472946	0.131808	-0.313163
Gh_A01G0563	0.894168	0.649536	-0.452508	-0.310926	-0.435061	-0.483407	-0.396648	-0.453254	-0.0552119	-0.234391	-0.247266	-0.171185	-0.115745	-0.239314	-0.355328	-0.123966
Gh_A01G0564	0.903494	0.390763	-0.742632	-0.493193	-0.236382	-0.789805	-0.567864	-0.62826	0.434764	-0.128265	0.0189803	-0.0677693	0.511667	0.184313	-0.142299	-0.17316
Gh_A01G0568	-0.128109	-0.563225	-0.462431	-0.222152	0.483671	0.00267985	-0.0771167	-0.163175	0.795544	0.663518	0.946985	-0.147923	0.564049	0.240666	-0.0324561	-0.153088
Gh_A01G0571	0.271655	-0.318425	-0.686822	-0.34601	0.305669	-0.308704	-0.22845	-0.415127	0.855397	0.503442	0.709484	-0.179519	0.696318	0.380622	0.0202566	-0.256665
Gh_A01G0578	-0.536554	0.193527	0.887361	0.838306	-0.363528	0.467702	0.342204	0.150437	-0.584991	-0.219694	-0.205706	0.219018	-0.45729	-0.133494	0.469112	0.205279
Gh_A01G0581	-0.246156	-0.183492	0.0935621	0.234139	0.00101055	-0.0633926	0.0536241	-0.214276	0.319432	0.318389	0.697663	0.302577	0.301523	0.0742591	0.154493	0.168658
Gh_A01G0582	0.822211	0.598796	-0.389081	-0.30141	-0.396232	-0.427694	-0.345958	-0.385514	-0.0899317	-0.222888	-0.262597	-0.144588	-0.152894	-0.226406	-0.340512	-0.105807
Gh_A01G0595	0.680063	0.0106822	-0.867082	-0.516867	0.00247001	-0.539526	-0.465653	-0.658392	0.718986	0.424673	0.267873	-0.245024	0.385002	0.0225353	-0.31962	-0.331535
Gh_A01G0598	-0.568627	0.191831	0.921716	0.490381	-0.256133	0.27364	0.341073	0.483024	-0.784613	-0.532494	-0.362798	0.541779	-0.400807	-0.0391317	0.298912	0.387339
Gh_A01G0604	-0.572634	0.244644	0.978679	0.571484	-0.369015	0.315612	0.262137	0.349381	-0.785657	-0.47093	-0.406267	0.489731	-0.488611	-0.0784632	0.347557	0.290229
Gh_A01G0616	0.914693	0.85773	-0.252172	-0.192626	-0.666115	-0.524375	-0.435515	-0.501413	-0.263143	-0.427413	-0.433737	-0.0468051	-0.230209	-0.268737	-0.268759	0.0223398
Gh_A01G0618	0.981407	0.700214	-0.507577	-0.326463	-0.506177	-0.623389	-0.465188	-0.576425	0.0186387	-0.240043	-0.233697	-0.0932567	-0.0226244	-0.155364	-0.29847	-0.0903237
Gh_A01G0620	0.0651775	-0.557621	-0.681481	-0.339526	0.50962	-0.293036	-0.173567	-0.258197	0.925902	0.451269	0.562776	-0.162847	0.88938	0.553632	0.17917	-0.279804
Gh_A01G0622	-0.312389	-0.730587	-0.352607	-0.0874042	0.677637	0.43618	0.550379	0.216591	0.521432	0.832431	0.677534	-0.344222	0.0364476	-0.132273	-0.310124	-0.187762
Gh_A01G0627	0.872421	0.743864	-0.351205	-0.261759	-0.607258	-0.608968	-0.543913	-0.638691	-0.0262084	-0.324236	-0.31506	-0.0459205	0.0104802	-0.0103127	-0.106018	-0.246939
Gh_A01G0628	-0.699701	-0.0697807	0.821468	0.469122	-0.0381704	0.399275	0.641335	0.547029	-0.605	-0.229215	-0.148124	0.488489	-0.387258	-0.111222	0.166886	0.302901
Gh_A01G0629	0.470658	-0.199914	-0.844986	-0.501291	0.162176	-0.392306	-0.446908	-0.613293	0.866534	0.605562	0.513878	-0.292516	0.47948	0.154167	-0.225412	-0.376026
Gh_A01G0630	0.977404	0.513183	-0.703072	-0.474361	-0.334119	-0.652586	-0.530889	-0.622731	0.273712	-0.0727147	-0.0674163	-0.188708	0.175733	-0.0579197	-0.32411	-0.169918
Gh_A01G0634	0.861749	0.344583	-0.739314	-0.501214	-0.224944	-0.479653	-0.46003	-0.609109	0.369535	0.237379	0.10726	-0.271206	0.0124419	-0.200673	-0.484686	-0.278764
Gh_A01G0648	0.0539655	-0.197973	-0.31445	-0.27573	0.145904	-0.487093	-0.252652	-0.246157	0.546919	0.15551	0.495782	0.392672	0.639728	0.805792	0.38412	-0.319846
Gh_A01G0649	0.909613	0.477647	-0.667821	-0.46381	-0.304327	-0.598211	-0.481259	-0.566961	0.258635	-0.0515654	0.000669217	-0.180163	0.159009	-0.140178	-0.389821	-0.147278
Gh_A01G0651	-0.447755	0.386247	0.964166	0.654038	-0.559526	0.320065	0.128213	0.0573331	-0.712402	-0.429465	-0.397188	0.318519	-0.475945	-0.106319	0.431517	0.237723
Gh_A01G0657	0.461964	-0.287862	-0.902512	-0.58366	0.38537	-0.482968	-0.38568	-0.3134	0.810548	0.289765	0.332216	-0.264249	0.740648	0.391359	-0.0896326	-0.322301
Gh_A01G0658	0.220571	-0.420172	-0.737063	-0.327453	0.369546	-0.361376	-0.311155	-0.435696	0.948794	0.47952	0.576588	-0.209567	0.844007	0.497992	0.154566	-0.281522
Gh_A01G0669	-0.602394	0.217261	0.990913	0.614573	-0.344993	0.395968	0.28	0.351846	-0.771519	-0.448965	-0.384603	0.39364	-0.481592	-0.100048	0.368164	0.302041
Gh_A01G0670	-0.0878336	-0.280301	-0.204709	0.107732	0.155034	0.0457944	-0.0250767	-0.315326	0.557046	0.522532	0.834456	-0.11344	0.36931	0.110931	0.0995706	0.136465
Gh_A01G0675	-0.382594	0.275645	0.757961	0.210252	-0.454009	-0.0345687	0.0130729	0.108143	-0.587944	-0.364496	-0.329852	0.700168	-0.390366	-0.0271316	0.142417	-0.0661988
Gh_A01G0678	-0.388372	0.438019	0.945207	0.657099	-0.601997	0.30796	0.0842482	0.0181813	-0.724973	-0.436575	-0.417486	0.283792	-0.509924	-0.158047	0.398879	0.201419
Gh_A01G0683	-0.00479854	-0.176567	-0.188339	-0.123725	0.171923	-0.352754	-0.158577	-0.0887462	0.353777	-0.0942423	0.0899505	0.217602	0.602479	0.965793	0.65146	-0.194786
Gh_A01G0685	-0.628092	0.115614	0.916638	0.509017	-0.232883	0.261653	0.324341	0.441112	-0.70546	-0.438796	-0.332142	0.57275	-0.366623	-0.0356816	0.312598	0.282688
Gh_A01G0699	-0.428529	0.372235	0.910429	0.475631	-0.58364	0.102601	0.0467106	0.0177758	-0.65456	-0.379882	-0.351082	0.614327	-0.450667	0.00176471	0.366344	0.283113
Gh_A01G0714	-0.622798	0.101564	0.886868	0.731023	-0.314271	0.393685	0.193027	0.101254	-0.454451	-0.288714	-0.16025	0.235502	-0.164585	0.0209032	0.571146	0.247958
Gh_A01G0717	-0.273815	0.304252	0.654287	0.708579	-0.434478	0.0350984	0.0564526	-0.0971284	-0.364083	-0.387079	-0.260047	0.373462	-0.0444398	0.459856	0.874336	0.290608
Gh_A01G0720	-0.490126	0.266173	0.91138	0.641803	-0.355955	0.337314	0.509168	0.338357	-0.770842	-0.411952	-0.369868	0.445622	-0.523745	-0.112907	0.333276	0.35162
Gh_A01G0737	0.881562	0.274627	-0.840617	-0.535416	-0.149139	-0.611994	-0.537803	-0.659561	0.535922	0.180068	0.168489	-0.258359	0.323201	0.0339403	-0.31195	-0.256756
Gh_A01G0741	0.908725	0.816399	-0.283843	-0.141401	-0.562257	-0.589784	-0.370862	-0.406156	-0.221395	-0.565777	-0.392122	-0.0162567	0.0172193	-0.110785	-0.125053	0.0705609
Gh_A01G0742	0.9261	0.753413	-0.399717	-0.347062	-0.555383	-0.680825	-0.460392	-0.523093	-0.0792104	-0.397354	-0.307216	0.044645	0.0165849	-0.0689441	-0.238261	-0.119177
Gh_A01G0745	-0.465794	0.2381	0.820091	0.645595	-0.451147	0.352474	0.0501457	-0.0999467	-0.406913	-0.241927	-0.0889166	0.146415	-0.199202	-0.00362698	0.518092	0.224809
Gh_A01G0753	-0.510642	0.320894	0.969591	0.630392	-0.530445	0.252926	0.155591	0.0867341	-0.683377	-0.352047	-0.334873	0.507564	-0.490236	-0.0571014	0.420725	0.282515
Gh_A01G0765	-0.533212	0.18796	0.861433	0.362985	-0.30738	0.178386	0.319819	0.365136	-0.710121	-0.382084	-0.316781	0.655216	-0.469085	-0.033818	0.205903	0.376761
Gh_A01G0769	0.900494	0.546591	-0.558858	-0.306132	-0.325069	-0.462456	-0.241449	-0.438922	0.0574474	-0.111355	-0.162373	-0.222152	-0.0506017	-0.239268	-0.393057	-0.147
Gh_A01G0770	0.232868	-0.412231	-0.752041	-0.375213	0.359683	-0.317905	-0.281509	-0.460328	0.961617	0.576671	0.702821	-0.228433	0.759936	0.397127	0.0313901	-0.385442
Gh_A01G0781	0.140978	-0.42694	-0.645767	-0.301868	0.356113	-0.40316	-0.264544	-0.394735	0.908098	0.38943	0.553536	-0.0800677	0.914402	0.567484	0.227311	-0.220231
Gh_A01G0801	0.254962	0.196432	-0.0919905	0.371766	-0.112387	0.35765	0.117824	-0.203976	-0.00721217	0.152755	0.183567	-0.656726	-0.212239	-0.453655	-0.0974542	0.14491
Gh_A01G0802	-0.487512	-0.166791	0.466804	0.0825906	0.272344	0.144874	0.474638	0.828635	-0.538895	-0.476416	-0.285446	0.464523	-0.0997135	0.0522516	0.0310668	0.291132
Gh_A01G0805	-0.557499	0.279096	0.99706	0.65668	-0.42786	0.399586	0.25389	0.254986	-0.771333	-0.421578	-0.400863	0.358993	-0.530714	-0.138073	0.377284	0.274723
Gh_A01G0813	-0.349705	0.227464	0.681044	0.920547	-0.355038	0.204016	0.233377	0.0182776	-0.392856	-0.266878	-0.169215	0.305462	-0.152005	0.108667	0.702968	0.376985
Gh_A01G0821	0.513974	-0.310321	-0.974403	-0.624914	0.442464	-0.340524	-0.344402	-0.257319	0.778766	0.417538	0.325447	-0.448766	0.541362	0.150197	-0.319049	-0.26349
Gh_A01G0822	-0.708597	-0.0851401	0.820762	0.603728	0.00138193	0.636407	0.338509	0.479892	-0.542621	-0.328995	-0.252838	-0.0223275	-0.239491	-0.0651233	0.408957	0.233392
Gh_A01G0823	0.733647	0.0737343	-0.872008	-0.522864	0.00556649	-0.604891	-0.445691	-0.622045	0.703559	0.283733	0.342843	-0.195581	0.518659	0.154557	-0.22311	-0.255943
Gh_A01G0828	-0.256971	0.211231	0.557833	0.968018	-0.293726	0.372689	0.239914	-0.00756248	-0.346595	-0.142321	-0.136333	-0.0359126	-0.253293	-0.067325	0.599918	0.335571
Gh_A01G0842	-0.481964	0.352753	0.964856	0.623044	-0.558114	0.228461	0.149166	0.0659465	-0.692401	-0.362881	-0.341262	0.517913	-0.500308	-0.0712184	0.402623	0.235264
Gh_A01G0844	-0.72754	-0.372925	0.55816	0.662023	0.274761	0.897389	0.738482	0.478617	-0.261387	0.258782	0.185557	-0.283922	-0.405161	-0.256376	0.175086	0.0410972
Gh_A01G0846	0.236542	0.64179	0.39457	0.114786	-0.655662	-0.378897	-0.173288	-0.252917	-0.455414	-0.604394	-0.412407	0.480685	-0.0907012	0.184999	0.290928	0.337884
Gh_A01G0849	-0.781025	-0.556223	0.436651	0.487581	0.505451	0.937173	0.770916	0.67223	-0.206895	0.318283	0.194416	-0.319962	-0.378218	-0.233166	0.0593419	0.15489
Gh_A01G0861	-0.686352	-0.34303	0.535019	0.461452	0.338126	0.947128	0.542741	0.655407	-0.407158	0.0698388	-0.0607647	-0.432225	-0.468103	-0.382763	0.00501994	0.243485
Gh_A01G0862	-0.602159	0.00726066	0.762903	0.349496	-0.075669	0.394624	0.147107	0.517244	-0.642201	-0.303104	-0.31724	0.301143	-0.461547	-0.18767	0.109879	0.361211
Gh_A01G0863	-0.481643	-0.405696	0.236645	0.324846	0.600026	0.668342	0.613234	0.908917	-0.34398	-0.152448	-0.116528	-0.324406	-0.161435	-0.154353	0.0285534	0.285695
Gh_A01G0870	-0.114305	-0.711831	-0.597068	-0.262728	0.706288	-0.10746	0.00762958	0.0476441	0.807935	0.385838	0.465778	-0.228387	0.842851	0.465656	0.151105	-0.168622
Gh_A01G0871	-0.168759	-0.802183	-0.639522	-0.334813	0.6901	0.127455	-0.0207404	-0.0894831	0.895144	0.880237	0.692218	-0.380993	0.429089	0.169749	-0.158367	-0.32094
Gh_A01G0873	0.852241	0.567037	-0.489045	-0.221874	-0.415429	-0.766453	-0.532694	-0.609509	0.210712	-0.34758	-0.119544	0.0350744	0.437238	0.264202	0.103622	-0.111289
Gh_A01G0875	0.793714	0.291994	-0.671329	-0.386496	-0.0119559	-0.404526	0.0443408	-0.212555	0.185122	-0.100656	0.00139095	-0.282682	0.197727	-0.155122	-0.419307	-0.120704
Gh_A01G0880	0.086661	-0.108323	-0.230397	-0.153192	0.106358	-0.428544	-0.176745	-0.176389	0.390598	-0.0408687	0.215088	0.294414	0.597148	0.943839	0.595906	-0.109683
Gh_A01G0883	-0.29488	-0.634106	-0.298521	0.13391	0.4669	0.315739	0.314941	-0.106718	0.653797	0.847089	0.74694	-0.305102	0.213271	-0.0788238	-0.0696555	-0.000860849
Gh_A01G0896	0.93889	0.35477	-0.817132	-0.54638	-0.176736	-0.623226	-0.500604	-0.583798	0.411912	0.0528833	0.0353537	-0.255452	0.258378	-0.0215742	-0.360245	-0.238993
Gh_A01G0898	-0.323884	-0.723856	-0.354709	-0.060548	0.512978	0.302546	0.186342	-0.124453	0.714826	0.932505	0.675235	-0.303786	0.151503	0.00439121	-0.104294	-0.285463
Gh_A01G0902	-0.544871	-0.353591	0.300916	0.505771	0.0377238	0.333712	0.225116	-0.206452	0.305519	0.574873	0.626384	0.091267	0.0487249	0.0729468	0.342314	-0.0654527
Gh_A01G0912	0.0231906	-0.727832	-0.784765	-0.478315	0.815441	-0.0804106	0.0179562	0.137573	0.813099	0.483516	0.523259	-0.352289	0.70659	0.291583	-0.162052	-0.219426
Gh_A01G0914	-0.385406	0.358935	0.857661	0.652964	-0.533497	0.427635	0.0542289	-0.0588126	-0.58872	-0.320247	-0.332796	0.0340114	-0.441222	-0.17066	0.412748	0.181015
Gh_A01G0924	0.610706	0.382822	-0.373124	-0.133815	-0.258984	-0.669065	-0.206106	-0.388648	0.172944	-0.33406	-0.0750373	0.150291	0.509411	0.056913	-0.0312811	0.124561
Gh_A01G0925	-0.606505	-0.400273	0.386933	0.574994	0.394099	0.586882	0.934229	0.583408	-0.179638	0.136872	0.272935	0.0229166	-0.123384	0.0065349	0.237913	0.194455
Gh_A01G0933	-0.242653	-0.836204	-0.566189	-0.319952	0.852916	0.049838	0.101447	0.22582	0.77295	0.4746	0.572875	-0.268076	0.738558	0.448091	0.0659028	-0.148819
Gh_A01G0934	-0.780118	-0.724722	0.247833	0.198238	0.636186	0.800062	0.729648	0.647927	-0.00541203	0.534149	0.35615	-0.194729	-0.313076	-0.223103	-0.158382	0.0112554
Gh_A01G0937	0.765961	0.517813	-0.381209	-0.284081	-0.336533	-0.37446	-0.308724	-0.369291	-0.0310475	-0.131308	-0.128087	-0.145108	-0.131697	-0.216091	-0.331758	-0.03936
Gh_A01G0953	0.486253	0.0444622	-0.601145	-0.430724	-0.0695496	-0.353475	-0.353564	-0.552621	0.532423	0.503573	0.465946	-0.108836	0.106136	-0.0725326	-0.398045	-0.344031
Gh_A01G0957	-0.409718	-0.334135	0.222567	0.576532	0.419373	0.699995	0.649008	0.550315	-0.175121	0.0647998	0.0697014	-0.438287	-0.137091	-0.213299	0.138561	0.133102
Gh_A01G0959	0.86689	0.441418	-0.594245	-0.31247	-0.204828	-0.561919	-0.181614	-0.351366	0.134492	-0.147452	-0.032719	-0.0831265	0.140407	-0.0991676	-0.305941	0.0469715
Gh_A01G0965	-0.723884	-0.0127893	0.914073	0.81189	-0.155952	0.552051	0.549777	0.36813	-0.572461	-0.159912	-0.138383	0.293231	-0.424969	-0.0638499	0.462757	0.257874
Gh_A01G0969	-0.725322	-0.262763	0.653887	0.544695	0.156605	0.405364	0.652678	0.546619	-0.366096	-0.0735353	0.00674073	0.42333	-0.171623	0.107697	0.356654	0.503493
Gh_A01G0973	-0.336148	-0.512603	-0.063637	0.0188944	0.66373	0.480971	0.645373	0.739275	-0.0767087	0.11449	-0.0115865	-0.272991	-0.0837811	-0.186554	-0.250043	-0.0523309
Gh_A01G0975	0.346429	0.416103	0.0314437	-0.0097876	-0.359559	-0.385941	0.0242579	-0.131868	-0.241234	-0.204248	-0.188186	0.460916	-0.200488	0.0217252	-0.0356993	0.335632
Gh_A01G0984	-0.51741	-0.184019	0.494821	0.800246	0.200152	0.805887	0.687167	0.492196	-0.363086	0.0708451	0.0439068	-0.310353	-0.402425	-0.241503	0.273158	0.273376
Gh_A01G0985	-0.448346	0.359303	0.949375	0.76211	-0.482174	0.441347	0.233208	0.159888	-0.752552	-0.429048	-0.420094	0.181076	-0.528861	-0.179105	0.432211	0.285745
Gh_A01G0986	0.812394	0.181024	-0.856566	-0.527306	-0.0690804	-0.682447	-0.543304	-0.644541	0.639883	0.129857	0.217582	-0.192886	0.559424	0.221115	-0.156447	-0.274416
Gh_A01G0991	-0.412022	0.344591	0.869837	0.470144	-0.524691	0.354511	0.0200968	-0.0114813	-0.617761	-0.35633	-0.351998	0.157351	-0.445391	-0.150239	0.306609	0.145426
Gh_A01G0996	0.675554	-0.0894152	-0.961036	-0.584288	0.194409	-0.512809	-0.41979	-0.504646	0.778396	0.372441	0.373284	-0.329194	0.552899	0.163084	-0.277497	-0.312817
Gh_A01G1001	-0.0341885	-0.564426	-0.517851	-0.155394	0.606314	0.221449	0.472894	0.0859662	0.586314	0.655538	0.735659	-0.395199	0.267204	-0.0500544	-0.27809	-0.0586657
Gh_A01G1007	-0.194118	-0.730651	-0.542673	-0.287294	0.656064	0.124837	0.0802272	-0.0545482	0.842837	0.793206	0.88636	-0.271185	0.483999	0.331874	-0.0309834	-0.351406
Gh_A01G1016	0.899245	0.549164	-0.573931	-0.342298	-0.362615	-0.620794	-0.524271	-0.594236	0.217153	-0.266893	-0.138931	-0.210204	0.315506	0.129086	-0.0560421	-0.17155
Gh_A01G1018	-0.338699	-0.212947	0.235646	0.287948	0.274661	0.0451973	0.690755	0.470837	-0.13991	-0.24577	-0.0107534	0.365349	0.235318	0.533137	0.491756	0.226487
Gh_A01G1033	0.950433	0.762181	-0.389686	-0.331246	-0.525189	-0.677064	-0.428953	-0.455126	-0.12266	-0.48001	-0.334428	0.026524	0.0442804	-0.0701717	-0.220775	0.00240782
Gh_A01G1034	-0.637446	0.110489	0.934318	0.54139	-0.199393	0.441094	0.488013	0.503468	-0.769587	-0.403711	-0.359102	0.40306	-0.502884	-0.0934746	0.279383	0.290133
Gh_A01G1040	-0.468194	0.262238	0.863169	0.446223	-0.38298	0.088077	0.294027	0.307061	-0.720694	-0.429162	-0.340736	0.732918	-0.448466	-0.0141984	0.268038	0.338508
Gh_A01G1041	-0.349317	0.299341	0.770362	0.391653	-0.326945	0.341102	0.432379	0.371714	-0.792724	-0.37666	-0.359926	0.340824	-0.653951	-0.236688	0.0520583	0.295543
Gh_A01G1047	-0.145264	-0.764481	-0.638404	-0.363188	0.651844	-0.0632192	-0.120335	-0.147607	0.955054	0.738831	0.722382	-0.213558	0.671364	0.41239	0.0237231	-0.309373
Gh_A01G1050	0.990674	0.663709	-0.55969	-0.409548	-0.432812	-0.666101	-0.47656	-0.517496	0.0443483	-0.314157	-0.245423	-0.104847	0.0934978	-0.092659	-0.299463	-0.0979701
Gh_A01G1051	0.922125	0.774607	-0.344661	-0.300513	-0.554944	-0.579584	-0.423522	-0.446117	-0.191296	-0.411448	-0.405027	-0.0232853	-0.140367	-0.147733	-0.263487	-0.0387262
Gh_A01G1052	0.888043	0.766625	-0.327137	-0.296468	-0.55412	-0.51195	-0.4056	-0.432541	-0.212258	-0.384373	-0.405977	-0.0789853	-0.197568	-0.252737	-0.340329	-0.108201
Gh_A01G1063	-0.526091	0.308586	0.97627	0.675906	-0.510857	0.332335	0.161222	0.0837978	-0.671774	-0.350276	-0.32118	0.384364	-0.470853	-0.0796725	0.442723	0.202392
Gh_A01G1073	-0.620419	-0.0546854	0.734896	0.266368	0.0339787	0.241813	0.407688	0.68437	-0.655884	-0.415941	-0.280362	0.577679	-0.314938	0.0102249	0.146103	0.395033
Gh_A01G1076	-0.77515	-0.109072	0.86024	0.5512	-0.103358	0.521228	0.396383	0.347822	-0.48279	-0.0199907	0.00809023	0.347451	-0.437377	-0.126288	0.255994	0.302222
Gh_A01G1083	-0.379952	-0.152659	0.339237	0.222453	0.237001	0.806891	0.238717	0.530621	-0.418211	-0.0416102	-0.20348	-0.598666	-0.493123	-0.477963	-0.182776	0.111197
Gh_A01G1100	-0.695786	-0.199399	0.707043	0.585318	0.227233	0.773487	0.75009	0.771109	-0.617023	-0.184018	-0.148201	-0.0521336	-0.459785	-0.260274	0.1336	0.315963
Gh_A01G1110	0.833423	0.228206	-0.825866	-0.528158	-0.11229	-0.640722	-0.528352	-0.643272	0.585222	0.187131	0.263662	-0.176045	0.425372	0.0883468	-0.273413	-0.265009
Gh_A01G1111	0.63323	-0.0331798	-0.858283	-0.51466	0.0560703	-0.455468	-0.47578	-0.652701	0.781343	0.510379	0.512358	-0.286703	0.415945	0.0950311	-0.277712	-0.358936
Gh_A01G1112	0.663522	-0.0424218	-0.903455	-0.557662	0.110292	-0.551612	-0.486378	-0.595686	0.792953	0.377093	0.43372	-0.246729	0.564999	0.268768	-0.167989	-0.362034
Gh_A01G1113	0.962395	0.521689	-0.660845	-0.422591	-0.300193	-0.597593	-0.457337	-0.530742	0.209131	-0.126716	-0.0612291	-0.195581	0.153586	-0.0327285	-0.278844	-0.141674
Gh_A01G1119	-0.355826	0.449415	0.907595	0.570056	-0.646318	0.168877	-0.00281264	-0.087508	-0.640466	-0.461814	-0.400669	0.37478	-0.370182	-0.0512899	0.441283	0.197223
Gh_A01G1126	-0.769657	-0.559449	0.399406	0.338382	0.464965	0.961011	0.487831	0.554133	-0.136927	0.423322	0.250654	-0.422763	-0.429807	-0.328125	-0.0667145	0.0577524
Gh_A01G1130	-0.556491	-0.678014	-0.0314068	-0.0829244	0.472951	0.412319	0.241666	0.18253	0.356504	0.814922	0.601341	-0.00660348	-0.18334	-0.102175	-0.245902	-0.251403
Gh_A01G1134	-0.410171	0.336814	0.848777	0.341914	-0.538772	0.0177138	0.0517554	0.0490498	-0.626572	-0.351361	-0.307473	0.705426	-0.446672	0.00339157	0.25948	0.118718
Gh_A01G1138	-0.127479	-0.51426	-0.41227	-0.196081	0.42045	0.0342632	-0.0612986	-0.184129	0.741482	0.651075	0.906424	-0.153184	0.488019	0.130752	-0.0838352	-0.244588
Gh_A01G1148	-0.630515	-0.0157636	0.804351	0.692223	-0.0384511	0.824278	0.534717	0.481057	-0.636923	-0.166465	-0.232806	-0.197993	-0.566885	-0.336937	0.218671	0.248716
Gh_A01G1150	-0.80222	-0.169397	0.848463	0.602078	0.0472833	0.664313	0.569936	0.560105	-0.557375	-0.0885051	-0.067663	0.199012	-0.462833	-0.12951	0.263629	0.290707
Gh_A01G1157	-0.46973	0.338592	0.936546	0.474931	-0.53634	0.167675	0.132234	0.100703	-0.699034	-0.391359	-0.368217	0.574139	-0.489331	-0.0777975	0.301024	0.199048
Gh_A01G1163	0.490725	-0.117537	-0.749008	-0.434519	0.233919	-0.606092	-0.365157	-0.339595	0.694048	0.00453329	0.25552	-0.104841	0.900263	0.537897	0.137773	-0.171516
Gh_A01G1165	-0.498025	0.122705	0.785935	0.705088	-0.152931	0.754254	0.398957	0.388864	-0.675098	-0.276203	-0.324736	-0.240028	-0.556604	-0.351991	0.248229	0.328137
Gh_A01G1176	0.325884	0.269376	-0.114662	-0.171494	-0.256509	-0.67992	-0.229786	-0.268223	0.0855834	-0.300416	0.0173649	0.555788	0.416541	0.322463	0.129969	0.369247
Gh_A01G1183	0.040068	0.639906	0.630941	0.285647	-0.564543	0.0790731	-0.0940309	0.108911	-0.800398	-0.718357	-0.549243	0.15847	-0.450458	-0.201227	0.132345	0.280454
Gh_A01G1184	-0.370465	-0.467706	0.0277322	-0.0493869	0.707552	0.554176	0.620883	0.944955	-0.259236	-0.0622097	-0.0557852	-0.298131	-0.170321	-0.207555	-0.284837	0.179073
Gh_A01G1192	-0.432976	0.342576	0.906725	0.68394	-0.513929	0.435634	0.167471	0.0148891	-0.638078	-0.343179	-0.33202	0.11271	-0.461118	-0.164591	0.415768	0.206087
Gh_A01G1196	-0.589149	-0.162546	0.598176	0.63559	0.0966505	0.896666	0.617316	0.414297	-0.430294	0.128069	-0.0397783	-0.36708	-0.58719	-0.408218	0.0877073	0.0349277
Gh_A01G1199	-0.237346	0.212625	0.495104	0.0736943	-0.374933	-0.391643	-0.00983033	0.0110081	-0.330383	-0.286834	-0.160445	0.976102	-0.0966428	0.26463	0.219217	0.165504
Gh_A01G1201	0.160071	-0.460951	-0.704901	-0.387844	0.317127	-0.187235	-0.323189	-0.479692	0.885614	0.74558	0.459068	-0.300961	0.42488	0.177142	-0.122585	-0.403007
Gh_A01G1202	0.394351	0.246602	-0.256638	-0.264396	-0.217991	-0.878847	-0.360792	-0.356392	0.259273	-0.39184	-0.00447458	0.590948	0.728109	0.607536	0.304408	0.000760182
Gh_A01G1223	0.0499055	-0.578168	-0.69721	-0.375621	0.435458	-0.0786191	-0.233618	-0.397403	0.948897	0.869009	0.715376	-0.310241	0.448386	0.169323	-0.157472	-0.374529
Gh_A01G1227	-0.366599	-0.449714	-0.018441	0.339062	0.323237	0.0267873	0.274635	-0.00454186	0.456242	0.279171	0.44748	0.163356	0.537062	0.656304	0.655053	-0.237063
Gh_A01G1232	-0.65116	-0.460203	0.380102	0.238379	0.529288	0.833568	0.588155	0.854179	-0.389314	0.0430633	-0.0825482	-0.324481	-0.433212	-0.328761	-0.144304	0.0741904
Gh_A01G1234	-0.519499	-0.451848	0.205716	-0.0384334	0.548075	0.102951	0.508227	0.823193	-0.188623	-0.21829	0.0218505	0.424668	0.173766	0.239098	0.0470822	0.22461
Gh_A01G1243	0.59854	-0.177272	-0.946014	-0.557464	0.294717	-0.48926	-0.355344	-0.416784	0.808957	0.343009	0.396552	-0.313022	0.665477	0.275013	-0.177852	-0.324006
Gh_A01G1244	0.645735	-0.102185	-0.918394	-0.559775	0.25537	-0.590353	-0.375537	-0.362238	0.710047	0.154767	0.228927	-0.234644	0.70691	0.312783	-0.139744	-0.183095
Gh_A01G1247	-0.48044	-0.706073	-0.0934506	0.171629	0.712936	0.621707	0.79965	0.525577	0.213501	0.561634	0.42848	-0.339848	-0.0618175	-0.180116	-0.184049	-0.0588759
Gh_A01G1254	-0.614105	0.175209	0.966252	0.529965	-0.289646	0.403791	0.336745	0.423696	-0.788235	-0.425596	-0.380991	0.411967	-0.52824	-0.154362	0.252648	0.216151
Gh_A01G1257	-0.608127	0.160759	0.938062	0.46933	-0.266974	0.288426	0.306581	0.453692	-0.770959	-0.465627	-0.394086	0.551752	-0.459406	-0.0462534	0.285803	0.301289
Gh_A01G1259	-0.861069	-0.22486	0.86295	0.521283	0.0830616	0.650571	0.497423	0.607105	-0.5621	-0.113028	-0.105669	0.244685	-0.44683	-0.123173	0.232346	0.246062
Gh_A01G1265	-0.49925	0.320318	0.952811	0.522701	-0.5081	0.17629	0.157156	0.146765	-0.710789	-0.407993	-0.368754	0.605754	-0.473777	-0.0221268	0.365808	0.283885
Gh_A01G1269	-0.017543	-0.462372	-0.474663	-0.235649	0.40482	-0.255524	-0.0880456	-0.202704	0.742643	0.307973	0.481103	-0.0351796	0.763229	0.728104	0.389209	-0.360369
Gh_A01G1273	-0.264683	-0.2931	0.0820201	0.20523	0.414441	0.417694	0.951695	0.561348	-0.165755	0.0545286	0.0795685	-0.126344	-0.133698	-0.13174	-0.101829	0.0405538
Gh_A01G1278	-0.686453	0.0337874	0.918968	0.715095	-0.163868	0.706365	0.522439	0.402525	-0.666722	-0.184479	-0.228004	0.0544019	-0.574127	-0.260501	0.287981	0.236515
Gh_A01G1282	0.596531	0.905288	0.198786	0.0490832	-0.723167	-0.41475	-0.272449	-0.253517	-0.562063	-0.733028	-0.494029	0.235605	-0.221799	-0.0153895	0.08571	0.159489
Gh_A01G1285	-0.380128	0.39724	0.884705	0.552792	-0.61445	0.08605	0.035852	-0.0550182	-0.614462	-0.371882	-0.334513	0.561031	-0.412702	-0.0301426	0.403545	0.137584
Gh_A01G1287	-0.323766	0.199141	0.615464	0.765852	-0.327737	0.215963	0.0625452	-0.0918531	-0.275979	-0.294516	-0.163863	0.0963322	0.00899643	0.363134	0.848593	0.252062
Gh_A01G1291	0.418478	0.37765	-0.0736566	0.145092	-0.171714	0.00568831	0.408786	0.00241761	-0.26201	-0.212375	-0.128672	-0.194908	-0.220225	-0.297972	-0.17651	-0.00745944
Gh_A01G1292	0.33022	0.531141	0.144326	-0.0813945	-0.365904	-0.580494	-0.333032	0.0127961	-0.367355	-0.859422	-0.462693	0.468832	0.28961	0.311841	0.253177	0.148178
Gh_A01G1298	0.865707	0.589694	-0.456352	-0.299576	-0.38633	-0.353291	-0.292329	-0.419676	-0.0590748	-0.0775268	-0.203183	-0.251244	-0.282067	-0.315892	-0.427677	-0.0981815
Gh_A01G1299	0.866191	0.48971	-0.552858	-0.378418	-0.290076	-0.409814	-0.356014	-0.451633	0.110384	-0.0281002	-0.00859947	-0.25362	-0.0636478	-0.241088	-0.42337	-0.129829
Gh_A01G1300	-0.443035	0.327447	0.893747	0.621313	-0.505397	0.389685	0.108145	0.0129237	-0.61773	-0.34518	-0.35105	0.1737	-0.435195	-0.0677402	0.45231	0.270682
Gh_A01G1315	-0.351183	-0.716698	-0.279898	-0.275597	0.768059	0.425403	0.473866	0.600658	0.198126	0.513534	0.177409	-0.269306	-0.140366	-0.27749	-0.513434	-0.0947622
Gh_A01G1326	0.129188	-0.551132	-0.753851	-0.313892	0.495844	0.0263014	-0.00364873	-0.283324	0.868366	0.859481	0.696234	-0.454744	0.343274	-0.0126946	-0.296165	-0.374186
Gh_A01G1333	0.902586	0.614907	-0.502699	-0.381352	-0.421988	-0.674969	-0.459695	-0.490887	0.0508077	-0.319819	-0.229997	-0.0198231	0.137268	-0.0761019	-0.267107	-0.0409967
Gh_A01G1337	0.307579	0.590445	0.235908	0.0558359	-0.458142	-0.305689	0.0841597	0.0297435	-0.555532	-0.651071	-0.588516	0.347956	-0.196795	-0.0906858	-0.0197476	-0.000141726
Gh_A01G1344	-0.380437	0.112313	0.591718	0.374247	-0.214127	0.0748669	0.43814	0.250808	-0.469559	-0.16397	-0.114105	0.619682	-0.366925	-0.00496614	0.174374	0.0837981
Gh_A01G1349	-0.464065	0.314634	0.904974	0.64834	-0.514824	0.381766	0.0893237	-0.0197702	-0.582933	-0.312772	-0.259026	0.193495	-0.402164	-0.116972	0.436689	0.293412
Gh_A01G1354	-0.570165	-0.0920746	0.669589	0.80875	0.0707665	0.710589	0.783522	0.513001	-0.515656	-0.0724898	-0.0875805	-0.0521498	-0.455496	-0.168398	0.331669	0.252013
Gh_A01G1357	-0.474622	0.198333	0.799373	0.644197	-0.359449	0.169441	0.234384	0.173521	-0.557242	-0.255239	-0.204255	0.553234	-0.388357	-0.0706721	0.349931	0.0495262
Gh_A01G1358	-0.553682	0.0937293	0.773755	0.360819	-0.26036	0.257053	0.363872	0.252807	-0.5368	-0.104358	-0.0591554	0.573591	-0.483409	-0.0618436	0.147938	0.361774
Gh_A01G1359	-0.56548	0.168522	0.892162	0.569548	-0.311141	0.280702	0.500541	0.318282	-0.666752	-0.307591	-0.215499	0.572242	-0.44347	-0.0795582	0.287394	0.363621
Gh_A01G1360	-0.483782	0.26903	0.876144	0.405542	-0.429204	0.0539578	0.15228	0.225231	-0.681796	-0.417657	-0.352649	0.743784	-0.418586	0.0358756	0.302542	0.251025
Gh_A01G1362	-0.430439	0.235291	0.80526	0.853176	-0.342821	0.480172	0.212755	0.140729	-0.571861	-0.331832	-0.322637	0.0130249	-0.365269	-0.118858	0.528547	0.165897
Gh_A01G1367	-0.250411	0.211167	0.504794	0.107752	-0.381239	-0.385236	-0.0176199	-0.019322	-0.304765	-0.287551	-0.117534	0.960984	-0.0472404	0.315281	0.28441	0.247974
Gh_A01G1372	0.86843	0.663348	-0.407366	-0.228623	-0.494855	-0.723334	-0.492526	-0.543889	0.04071	-0.417141	-0.29633	0.0664982	0.227436	0.138329	0.0136936	-0.181472
Gh_A01G1376	-0.44965	-0.466317	0.1228	0.127868	0.641626	0.639703	0.731761	0.853511	-0.237865	0.0345946	0.049841	-0.300901	-0.207121	-0.211926	-0.169092	0.352141
Gh_A01G1378	0.0214594	0.672264	0.680855	0.587298	-0.719809	0.171881	-0.0400964	-0.19261	-0.664227	-0.525574	-0.490204	0.0299966	-0.444292	-0.243956	0.314645	0.173795
Gh_A01G1397	0.281103	-0.463328	-0.853811	-0.474716	0.448458	-0.35758	-0.311135	-0.377834	0.963057	0.541028	0.557537	-0.270316	0.76911	0.371746	-0.0488116	-0.325626
Gh_A01G1406	-0.339056	-0.827058	-0.439878	-0.19085	0.676016	0.314519	0.215576	0.0578072	0.705562	0.93122	0.627139	-0.316115	0.149406	-0.0305848	-0.243772	-0.262624
Gh_A01G1408	-0.53481	0.30129	0.982885	0.566424	-0.480522	0.297399	0.195125	0.181264	-0.736638	-0.405366	-0.379774	0.472047	-0.506932	-0.0844641	0.362765	0.307429
Gh_A01G1413	-0.261072	0.235123	0.559045	0.252344	-0.392512	-0.174599	0.0179109	0.0211598	-0.400729	-0.258902	-0.216027	0.72029	-0.241876	0.0796973	0.200415	-0.0343442
Gh_A01G1422	0.423621	-0.360006	-0.895197	-0.419428	0.49869	-0.0873682	0.0348949	-0.173375	0.730135	0.570503	0.559489	-0.561368	0.380705	-0.049387	-0.395634	-0.246149
Gh_A01G1435	-0.491489	0.325382	0.956398	0.628553	-0.504937	0.386465	0.160402	0.0841172	-0.68553	-0.378478	-0.369773	0.265536	-0.48122	-0.089116	0.427996	0.264884
Gh_A01G1436	0.664229	0.647441	-0.109944	0.135203	-0.467482	-0.113547	0.0903841	-0.288017	-0.302535	-0.286497	-0.356875	-0.276783	-0.312469	-0.418071	-0.206729	0.0847936
Gh_A01G1439	-0.143252	-0.553897	-0.418156	-0.194938	0.357196	0.170352	-0.0425913	-0.277917	0.707892	0.963123	0.707868	-0.247791	0.0660638	-0.0651812	-0.256425	-0.277787
Gh_A01G1443	-0.177146	-0.253989	0.0160301	0.0585498	0.417553	0.36145	0.883452	0.572483	-0.182668	-0.0136111	0.0125977	-0.162858	-0.123761	-0.152708	-0.19319	0.0900204
Gh_A01G1456	0.88067	0.261025	-0.850817	-0.539204	-0.135629	-0.590056	-0.527592	-0.641265	0.524096	0.193252	0.126495	-0.286417	0.286383	-0.028478	-0.359965	-0.263903
Gh_A01G1459	0.0273966	-0.136015	-0.205441	-0.129956	0.049187	-0.54665	-0.254823	-0.296704	0.508207	-0.0714803	0.310551	0.389024	0.880611	0.563254	0.368965	-0.0273426
Gh_A01G1480	0.708161	0.421968	-0.472089	-0.260256	-0.277598	-0.789676	-0.367231	-0.478213	0.266527	-0.279044	0.0112781	0.245274	0.515271	0.411642	0.151973	-0.089877
Gh_A01G1485	0.936186	0.488731	-0.682543	-0.46424	-0.282354	-0.761074	-0.496535	-0.535838	0.275099	-0.243028	-0.0844893	-0.0596316	0.395565	0.060332	-0.227076	-0.136706
Gh_A01G1490	-0.647935	0.0125142	0.853211	0.889475	-0.145069	0.619701	0.522948	0.327288	-0.539973	-0.183348	-0.161641	0.0899153	-0.375984	-0.0621519	0.536527	0.338493
Gh_A01G1495	-0.698173	0.0356041	0.922817	0.649013	-0.172204	0.362051	0.316796	0.398829	-0.59306	-0.417262	-0.242759	0.423302	-0.1979	0.0987175	0.528749	0.347084
Gh_A01G1507	0.402199	-0.398941	-0.934833	-0.582896	0.534398	-0.380096	-0.166603	-0.146881	0.804277	0.385636	0.485272	-0.278255	0.688773	0.232184	-0.275389	-0.290937
Gh_A01G1508	0.218966	-0.359657	-0.672137	-0.335134	0.343076	-0.466375	-0.288721	-0.358309	0.863696	0.284264	0.527378	-0.0544578	0.948841	0.519573	0.172961	-0.18675
Gh_A01G1518	-0.648169	0.0269775	0.8462	0.772042	-0.220322	0.481857	0.525834	0.230439	-0.490242	-0.0514883	-0.0298436	0.343274	-0.439867	-0.0379443	0.452399	0.364364
Gh_A01G1519	-0.431849	0.381566	0.930542	0.597573	-0.612679	0.266897	0.0520695	-0.0716586	-0.623766	-0.296091	-0.28661	0.379275	-0.495651	-0.118937	0.378914	0.192427
Gh_A01G1527	0.900739	0.827447	-0.264386	-0.242213	-0.567934	-0.501042	-0.39954	-0.354361	-0.313111	-0.548695	-0.490757	-0.0947746	-0.167333	-0.238146	-0.276391	0.0189256
Gh_A01G1529	-0.319028	-0.310371	0.122074	0.140844	0.424135	0.227167	0.842826	0.575652	-0.125725	-0.130951	0.01743	0.0992394	0.129793	0.279172	0.194263	0.092479
Gh_A01G1533	0.969656	0.571211	-0.627927	-0.388855	-0.374851	-0.560491	-0.428424	-0.561762	0.140917	-0.093895	-0.126552	-0.220285	0.00920602	-0.214119	-0.398469	-0.113312
Gh_A01G1534	-0.689418	-0.130214	0.759008	0.400412	0.15552	0.536506	0.524259	0.820551	-0.713895	-0.371833	-0.321997	0.253109	-0.436109	-0.128001	0.132238	0.337421
Gh_A01G1537	0.00953279	0.246872	0.218049	-0.0903899	-0.344897	-0.631463	-0.168433	-0.130108	-0.121275	-0.34872	-0.11393	0.908837	0.217858	0.342694	0.178597	0.0677673
Gh_A01G1540	-0.206852	-0.700522	-0.491336	-0.181405	0.51758	0.180209	-0.0134683	-0.203443	0.816864	0.945685	0.734991	-0.320561	0.265757	0.0585974	-0.151689	-0.254066
Gh_A01G1549	-0.399396	-0.439958	0.0504777	0.522862	0.224006	0.512048	0.2716	-0.0680955	0.29422	0.670352	0.334854	-0.317213	-0.16452	-0.200345	0.152831	-0.0201822
Gh_A01G1550	-0.480515	-0.0647267	0.569074	0.90457	0.0183775	0.660465	0.679809	0.312742	-0.351189	0.0266128	0.0658418	-0.133372	-0.332671	-0.156071	0.412961	0.263704
Gh_A01G1555	-0.177059	-0.0905248	0.0946411	-0.0753473	-0.0430543	-0.460504	-0.118698	-0.0821763	0.163247	-0.106154	-0.00183971	0.717946	0.417668	0.728298	0.490009	0.114148
Gh_A01G1556	0.629073	0.261651	-0.538284	-0.329908	-0.137863	-0.788689	-0.439313	-0.446476	0.397241	-0.317684	-0.0013651	0.134191	0.759781	0.505145	0.205814	-0.0761372
Gh_A01G1559	-0.321576	-0.337153	0.107754	0.0926031	0.499985	0.372831	0.90205	0.712404	-0.220402	-0.0928502	-0.00188461	-0.0516119	-0.0540934	0.0334816	-0.0391626	0.0917602
Gh_A01G1567	-0.83849	-0.406495	0.621296	0.451345	0.20159	0.382064	0.34379	0.338962	-0.0669908	-0.00549793	0.221839	0.315654	0.193705	0.385548	0.5882	0.181313
Gh_A01G1574	-0.220091	0.600392	0.904851	0.611314	-0.670827	0.140902	0.0989568	0.070608	-0.850237	-0.647383	-0.558214	0.393755	-0.505542	-0.159168	0.352735	0.254628
Gh_A01G1575	0.839053	0.512272	-0.500082	-0.231368	-0.305258	-0.410939	-0.0938859	-0.371098	0.00988568	-0.104146	-0.173358	-0.190243	-0.103943	-0.26321	-0.383867	-0.0520436
Gh_A01G1576	0.581613	-0.0436816	-0.758372	-0.367171	0.269004	-0.336968	0.192222	-0.126649	0.442641	0.114206	0.231469	-0.28395	0.426089	0.0323326	-0.296482	-0.138757
Gh_A01G1586	-0.215057	-0.498377	-0.194137	-0.0161931	0.636852	0.363181	0.830152	0.51742	0.151067	0.288446	0.413449	-0.22548	0.0843243	-0.0376394	-0.198539	-0.0212522
Gh_A01G1592	0.581241	0.411156	-0.326111	-0.341366	-0.336623	-0.953136	-0.449222	-0.432258	0.191764	-0.44685	-0.109678	0.553326	0.614755	0.50429	0.185648	-0.00538259
Gh_A01G1594	0.00162001	0.278599	0.25685	-0.0833259	-0.388713	-0.664061	-0.172726	-0.143174	-0.15671	-0.375391	-0.138483	0.973698	0.1916	0.385989	0.22099	0.0889348
Gh_A01G1596	0.435397	-0.10951	-0.686349	-0.376943	0.174785	-0.630156	-0.313435	-0.409386	0.726466	0.0657059	0.408746	0.0190181	0.923353	0.5395	0.160272	-0.147651
Gh_A01G1602	-0.23682	-0.121342	0.138125	0.0410357	0.000414499	-0.403643	-0.0219032	-0.032401	0.172954	-0.129957	0.156985	0.7089	0.506134	0.67792	0.52068	0.218993
Gh_A01G1605	-0.36646	-0.412941	0.0900546	0.35802	0.499282	0.640526	0.921258	0.568658	-0.103544	0.212376	0.110609	-0.359197	-0.192817	-0.223833	-0.0626725	-0.000983817
Gh_A01G1615	-0.573348	0.252671	0.986089	0.665465	-0.427105	0.359122	0.237267	0.222848	-0.720843	-0.360148	-0.318923	0.431905	-0.512597	-0.109588	0.388037	0.239608
Gh_A01G1635	0.900989	0.391141	-0.730662	-0.52166	-0.173931	-0.432478	-0.399142	-0.426015	0.20674	0.0475108	-0.0849256	-0.361418	-0.044251	-0.280207	-0.549163	-0.19968
Gh_A01G1637	-0.0595807	0.266743	0.335695	0.587707	-0.41145	-0.186887	-0.143709	-0.354063	-0.0454355	-0.269348	-0.204679	0.269762	0.233402	0.534222	0.864464	0.256684
Gh_A01G1639	-0.686497	-0.13726	0.748494	0.846286	0.0246336	0.603472	0.718417	0.413998	-0.415892	-0.0817627	0.00754774	0.138696	-0.258518	-0.00243928	0.500827	0.250837
Gh_A01G1640	0.324406	0.74298	0.347878	0.252541	-0.773536	-0.276882	-0.139967	-0.314671	-0.541785	-0.336033	-0.419903	0.423882	-0.559114	-0.254385	-0.00995931	0.229513
Gh_A01G1646	-0.892978	-0.304447	0.795224	0.574232	0.042593	0.656299	0.351093	0.308633	-0.277901	0.13587	0.0942585	0.153131	-0.29053	0.0239212	0.405302	0.16023
Gh_A01G1652	-0.595848	0.142322	0.893977	0.507759	-0.308736	0.111599	0.243419	0.266655	-0.5773	-0.470903	-0.273774	0.659628	-0.146478	0.162209	0.482677	0.29223
Gh_A01G1662	-0.561504	0.270263	0.991461	0.613799	-0.433191	0.377011	0.217771	0.224461	-0.741274	-0.425648	-0.392022	0.366425	-0.487024	-0.0979977	0.393069	0.254904
Gh_A01G1666	-0.428406	-0.762424	-0.270299	0.0588091	0.61782	0.375703	0.279112	0.0527513	0.674776	0.85308	0.816053	-0.251301	0.274073	0.140419	0.0274036	-0.182793
Gh_A01G1667	0.834688	0.500016	-0.527939	-0.461639	-0.218263	-0.39688	-0.430071	-0.22496	-0.0519162	-0.190524	-0.184229	-0.236324	-0.137033	-0.314132	-0.524429	0.105442
Gh_A01G1668	0.93702	0.682137	-0.446545	-0.344994	-0.459122	-0.492608	-0.39755	-0.442813	-0.0984709	-0.254021	-0.29911	-0.162179	-0.173373	-0.266048	-0.39403	-0.053685
Gh_A01G1669	0.839253	0.622903	-0.377885	-0.255637	-0.418195	-0.420956	-0.341293	-0.397977	-0.102628	-0.230383	-0.268279	-0.154474	-0.165045	-0.23883	-0.318777	-0.0669582
Gh_A01G1675	0.81266	0.598605	-0.355267	-0.244902	-0.412753	-0.404923	-0.329225	-0.392325	-0.0952723	-0.208398	-0.248383	-0.1406	-0.165454	-0.248879	-0.318041	0.00475226
Gh_A01G1682	0.110855	-0.525969	-0.716005	-0.390034	0.408435	-0.196739	-0.287659	-0.430735	0.972486	0.753816	0.686908	-0.246711	0.598017	0.323929	-0.0382298	-0.393378
Gh_A01G1684	-0.528396	0.301247	0.973552	0.690944	-0.500758	0.276349	0.19396	0.112741	-0.675721	-0.35783	-0.307018	0.488697	-0.457528	-0.0467754	0.463631	0.325757
Gh_A01G1687	-0.4187	0.227997	0.744849	0.455942	-0.445509	0.316279	0.0103455	-0.130475	-0.363393	-0.15091	-0.00612349	0.178191	-0.262774	-0.0212722	0.365294	0.115463
Gh_A01G1691	0.839352	0.553262	-0.442554	-0.32352	-0.355895	-0.502072	-0.376763	-0.412894	0.00337227	-0.236631	-0.238953	-0.119766	-0.0128305	0.00770275	-0.173892	-0.0379767
Gh_A01G1697	-0.313089	-0.510275	-0.0850896	-0.0110091	0.700442	0.376249	0.7263	0.741535	-0.00579735	0.0402429	0.288285	-0.165762	0.129514	-0.0192842	-0.157066	0.0537314
Gh_A01G1702	0.352892	0.549675	0.0910784	-0.0401244	-0.702516	-0.611151	-0.344765	-0.661548	-0.0202058	-0.12031	-0.0232076	0.579213	-0.0114031	0.179168	0.127004	-0.10814
Gh_A01G1710	-0.238443	-0.598022	-0.352129	-0.112168	0.518807	0.28622	0.0258935	-0.0254373	0.641127	0.790889	0.934236	-0.298924	0.216967	-0.00207252	-0.165799	-0.0915777
Gh_A01G1719	-0.437938	0.358489	0.923107	0.691539	-0.544613	0.389511	0.0924697	-0.00865829	-0.638833	-0.35673	-0.353924	0.173482	-0.455157	-0.121926	0.459839	0.217587
Gh_A01G1722	-0.434891	-0.0756816	0.504722	0.562355	0.103261	0.260269	0.825579	0.516669	-0.406079	-0.269135	-0.0524782	0.33539	-0.0697029	0.0126842	0.286263	0.409549
Gh_A01G1726	-0.289619	-0.649687	-0.290803	0.0109276	0.643553	0.227259	0.635827	0.291073	0.449785	0.513196	0.634512	-0.122296	0.311812	-0.0836324	-0.202993	-0.0411297
Gh_A01G1731	-0.447343	0.316359	0.885128	0.568928	-0.544625	0.376642	0.0394785	-0.0733355	-0.570294	-0.255644	-0.297859	0.175002	-0.472329	-0.159508	0.360117	0.135025
Gh_A01G1732	-0.336785	0.300032	0.730523	0.282877	-0.491794	0.311946	-0.0718765	-0.0973334	-0.497109	-0.273569	-0.324272	0.0624656	-0.400377	-0.186882	0.173376	-0.0301922
Gh_A01G1744	0.328501	0.041199	-0.351359	-0.142303	0.180205	-0.0647249	0.445775	0.133138	0.0299314	-0.0826193	-0.0671357	-0.200107	0.0675463	0.0460892	-0.126028	-0.134109
Gh_A01G1745	-0.0832626	-0.409985	-0.310858	-0.189705	0.541381	-0.166065	-0.0106565	0.292458	0.352836	-0.1675	0.072602	-0.0390809	0.731928	0.740046	0.427877	-0.108348
Gh_A01G1752	-0.0159915	0.0275347	0.0399943	0.14566	-0.0439863	-0.486801	-0.114405	-0.101873	0.173099	-0.422132	-0.0327589	0.454283	0.748677	0.775708	0.710768	-0.0178484
Gh_A01G1757	-0.502451	0.278926	0.921442	0.635345	-0.457257	0.41791	0.104349	0.0821668	-0.635639	-0.357461	-0.348829	0.167674	-0.433105	-0.147848	0.406404	0.174152
Gh_A01G1759	0.180909	-0.417553	-0.67869	-0.234797	0.29574	-0.204587	-0.163753	-0.510486	0.922286	0.712415	0.710282	-0.266626	0.578087	0.17502	-0.060034	-0.278319
Gh_A01G1768	-0.370284	0.0219326	0.514228	0.83801	-0.0826466	0.73226	0.441822	0.154443	-0.34532	0.0663676	-0.0618425	-0.411212	-0.44008	-0.371468	0.269048	0.198443
Gh_A01G1779	-0.713416	-0.0846419	0.835584	0.654403	-0.00365634	0.573297	0.7506	0.556103	-0.605185	-0.176126	-0.0934675	0.293381	-0.433724	-0.117249	0.281086	0.347742
Gh_A01G1780	-0.491824	-0.329864	0.266061	0.626099	0.15309	0.428285	0.292622	-0.0439272	0.248964	0.362329	0.607273	-0.111353	0.209461	0.173222	0.497708	0.182265
Gh_A01G1786	-0.569879	0.224728	0.94832	0.48207	-0.380113	0.222948	0.242852	0.306193	-0.734407	-0.41822	-0.361938	0.614224	-0.470687	-0.0241458	0.318852	0.28862
Gh_A01G1787	-0.369067	-0.371124	0.130306	0.179301	0.501076	0.489402	0.960321	0.690436	-0.201474	0.055014	0.108004	-0.102254	-0.158919	-0.0982983	-0.101551	0.102084
Gh_A01G1795	-0.365813	0.251579	0.706334	0.315989	-0.431821	-0.134862	0.107401	0.0779827	-0.503867	-0.311927	-0.245839	0.822167	-0.298638	0.0820941	0.257194	0.0275524
Gh_A01G1797	-0.48539	0.220979	0.842886	0.900361	-0.37973	0.485389	0.247393	0.0613522	-0.520334	-0.230551	-0.221334	0.0812977	-0.365445	-0.0656391	0.594247	0.265993
Gh_A01G1800	-0.0534836	-0.111828	-0.0612109	-0.0416932	0.0768452	-0.415922	-0.13713	-0.0843218	0.262076	-0.19322	0.0119344	0.394913	0.596605	0.962608	0.713987	-0.129101
Gh_A01G1805	-0.513725	0.243988	0.891773	0.593052	-0.477281	0.324098	0.152853	-0.0214946	-0.523392	-0.227631	-0.169292	0.329286	-0.376671	-0.0174011	0.443374	0.268797
Gh_A01G1806	0.968729	0.691168	-0.496216	-0.394087	-0.46674	-0.592576	-0.450629	-0.484403	-0.0440329	-0.279788	-0.280771	-0.0994557	-0.0731952	-0.198238	-0.374855	-0.0975372
Gh_A01G1821	-0.569143	0.24565	0.975967	0.51254	-0.379063	0.327694	0.249902	0.324987	-0.77721	-0.46305	-0.403639	0.460291	-0.490057	-0.0861634	0.31768	0.32355
Gh_A01G1825	-0.621745	0.164864	0.96127	0.628907	-0.291145	0.411256	0.309762	0.358154	-0.711539	-0.42374	-0.307077	0.369121	-0.399428	-0.0540443	0.409101	0.391295
Gh_A01G1829	-0.596431	0.0256119	0.813544	0.832056	-0.0691754	0.694309	0.690119	0.485926	-0.649325	-0.233576	-0.234169	-0.0082347	-0.491507	-0.219066	0.356955	0.276543
Gh_A01G1839	-0.425174	0.321049	0.86371	0.72953	-0.508626	0.112979	0.205505	0.0539762	-0.595147	-0.320786	-0.256278	0.618232	-0.389096	0.0168371	0.49831	0.330196
Gh_A01G1843	-0.475856	0.248282	0.840293	0.417051	-0.471624	-0.00848962	0.101209	0.0768324	-0.554898	-0.312204	-0.249306	0.782725	-0.337442	0.0518226	0.323661	0.192981
Gh_A01G1844	-0.399246	0.317749	0.80867	0.283654	-0.510987	-0.0597301	0.0341877	0.0593902	-0.590914	-0.384621	-0.310346	0.768042	-0.348235	0.0555296	0.259713	0.261245
Gh_A01G1850	-0.496111	0.152042	0.774137	0.329312	-0.261528	0.114118	0.26335	0.368373	-0.64825	-0.333235	-0.292429	0.69231	-0.440209	-0.021843	0.182942	0.412718
Gh_A01G1855	-0.620104	0.195932	0.986059	0.598318	-0.369917	0.472294	0.251026	0.262454	-0.720448	-0.326944	-0.339042	0.301641	-0.547245	-0.152091	0.333221	0.25119
Gh_A01G1857	-0.151871	-0.825289	-0.670553	-0.370825	0.785637	0.161147	0.0396755	0.0780655	0.805994	0.760839	0.524616	-0.456281	0.406363	0.117924	-0.213875	-0.299422
Gh_A01G1860	-0.588127	-0.437924	0.277691	0.30313	0.273985	0.059096	0.378748	0.17943	0.214876	0.0541009	0.388084	0.362434	0.515102	0.43909	0.479618	-0.0650458
Gh_A01G1864	-0.0392695	-0.62945	-0.633021	-0.310859	0.549295	-0.232379	-0.122876	-0.221593	0.94393	0.55639	0.694582	-0.101769	0.843894	0.547686	0.170802	-0.259371
Gh_A01G1870	0.920491	0.400717	-0.756645	-0.490892	-0.230605	-0.720421	-0.537413	-0.602845	0.396131	-0.10569	-0.0102866	-0.159821	0.41997	0.0555944	-0.240807	-0.151927
Gh_A01G1872	0.381968	-0.14687	-0.677548	-0.426583	0.194407	-0.460822	-0.418036	-0.42886	0.753435	0.246056	0.576127	-0.114796	0.757582	0.474625	0.076298	-0.333346
Gh_A01G1873	0.496838	-0.223974	-0.883986	-0.574864	0.275305	-0.576896	-0.413642	-0.453238	0.863452	0.330069	0.463794	-0.140827	0.792647	0.382885	-0.0981189	-0.247117
Gh_A01G1875	0.360347	-0.162854	-0.639784	-0.301168	0.186399	-0.511808	-0.326146	-0.45074	0.77036	0.196129	0.541452	-0.0618585	0.876177	0.542011	0.20449	-0.120225
Gh_A01G1884	-0.329449	-0.521659	-0.140049	-0.173279	0.523626	-0.191057	0.0537961	0.294586	0.394583	0.0364852	0.404118	0.354815	0.698653	0.716698	0.374345	0.195664
Gh_A01G1895	-0.343652	-0.220132	0.258099	0.524786	0.265652	0.585636	0.928717	0.461422	-0.246141	0.129794	0.0559284	-0.199373	-0.321602	-0.252414	0.0381761	0.130062
Gh_A01G1905	-0.664622	-0.900155	-0.0985889	-0.127489	0.804333	0.346447	0.212958	0.448067	0.474037	0.405164	0.439925	-0.125604	0.473998	0.364697	0.14938	-0.131411
Gh_A01G1914	-0.543531	0.236541	0.942976	0.806224	-0.374148	0.523251	0.345417	0.225709	-0.694287	-0.328321	-0.317865	0.173444	-0.506144	-0.164964	0.450775	0.379728
Gh_A01G1916	0.419536	0.894246	0.407503	0.166745	-0.804295	-0.425298	-0.304102	-0.258348	-0.63134	-0.87382	-0.628334	0.365782	-0.134195	0.0198014	0.240997	0.218487
Gh_A01G1917	0.97094	0.743652	-0.444225	-0.329619	-0.519586	-0.556441	-0.460822	-0.501439	-0.0951175	-0.334985	-0.33215	-0.151695	-0.0944878	-0.240624	-0.344695	-0.0590589
Gh_A01G1920	-0.41553	-0.144337	0.408171	0.618007	0.200835	0.676257	0.649323	0.493147	-0.368284	-0.0200364	-0.0982815	-0.306648	-0.3437	-0.273786	0.154345	0.380713
Gh_A01G1928	-0.462607	0.306195	0.912022	0.522034	-0.397874	0.486721	0.222787	0.266449	-0.787047	-0.428158	-0.4358	0.130581	-0.596106	-0.254443	0.218385	0.090235
Gh_A01G1937	-0.308893	0.240257	0.649043	0.791928	-0.318111	0.565846	0.0920889	0.0192883	-0.452343	-0.218642	-0.248755	-0.298942	-0.356765	-0.220418	0.451269	0.305729
Gh_A01G1944	-0.292543	0.376757	0.757841	0.803974	-0.549708	0.197809	0.106306	-0.118969	-0.491543	-0.245568	-0.237529	0.318376	-0.371319	0.0316924	0.57899	0.259529
Gh_A01G1948	0.0531214	-0.304604	-0.403922	-0.167769	0.280573	-0.400466	-0.17548	-0.213325	0.65279	0.0685689	0.462275	0.0804819	0.950297	0.454147	0.239786	0.0128735
Gh_A01G1949	-0.513057	0.233184	0.88662	0.795483	-0.464021	0.358259	0.19108	-0.024904	-0.50016	-0.208549	-0.143578	0.27505	-0.343784	-0.113467	0.49077	0.319971
Gh_A01G1955	-0.385175	-0.197966	0.335353	0.532967	0.282253	0.572081	0.957041	0.574254	-0.339855	-0.0258075	-0.00209168	-0.137426	-0.267092	-0.207551	0.0773498	0.135582
Gh_A01G1957	0.952805	0.59964	-0.572709	-0.425601	-0.389146	-0.621864	-0.477296	-0.519737	0.0861313	-0.241283	-0.192674	-0.14956	0.08865	-0.0846452	-0.302612	0.0480671
Gh_A01G1969	-0.445165	-0.360431	0.200015	0.417649	0.328991	0.415484	0.785826	0.311468	0.063968	0.301915	0.601438	0.0428155	0.027465	0.0433353	0.164542	0.231141
Gh_A01G1981	-0.429211	-0.0671771	0.514199	0.464184	0.10378	0.340355	0.892472	0.560657	-0.483388	-0.232114	-0.130386	0.276779	-0.244979	-0.0315992	0.177304	0.376152
Gh_A01G1989	-0.46226	0.305647	0.904854	0.711127	-0.448578	0.445944	0.229331	0.112377	-0.666014	-0.35823	-0.356647	0.144528	-0.474603	-0.126812	0.435003	0.153699
Gh_A01G1994	0.838915	0.195418	-0.863588	-0.561333	-0.0581622	-0.676216	-0.541293	-0.584845	0.57007	0.0953333	0.0774818	-0.212912	0.47631	0.203447	-0.195615	-0.230202
Gh_A01G1998	0.472914	0.279986	-0.281633	-0.173336	-0.159082	-0.511853	-0.328985	-0.249659	0.102142	-0.27557	-0.175754	0.130158	0.277293	0.596989	0.357859	-0.12493
Gh_A01G2002	0.875264	0.635907	-0.402417	-0.289985	-0.428814	-0.447461	-0.357091	-0.411162	-0.094652	-0.232774	-0.267193	-0.151353	-0.162576	-0.25246	-0.349849	-0.00592352
Gh_A01G2003	0.70606	0.491173	-0.322029	-0.244525	-0.322789	-0.35683	-0.274433	-0.318476	-0.0653008	-0.172866	-0.187388	-0.110887	-0.118128	-0.199318	-0.286773	0.0227564
Gh_A01G2007	0.765403	0.530521	-0.38512	-0.290257	-0.34451	-0.379164	-0.319298	-0.373783	-0.0402458	-0.143816	-0.152001	-0.1515	-0.138663	-0.211456	-0.33214	-0.112491
Gh_A01G2008	0.880378	0.597575	-0.464911	-0.345156	-0.398256	-0.435813	-0.375738	-0.447657	-0.0146823	-0.12994	-0.125117	-0.182412	-0.158148	-0.257186	-0.403117	-0.0387635
Gh_A01G2016	0.715329	-0.0559836	-0.967036	-0.617151	0.222793	-0.527431	-0.421159	-0.401729	0.693112	0.228706	0.244847	-0.350412	0.560198	0.153614	-0.291548	-0.278501
Gh_A01G2029	-0.486646	0.297388	0.921705	0.468906	-0.398052	0.14045	0.211521	0.305921	-0.750064	-0.573262	-0.432619	0.606191	-0.346913	0.0868908	0.415903	0.347242
Gh_A01G2034	0.927713	0.514663	-0.630176	-0.434336	-0.306091	-0.736957	-0.491356	-0.509736	0.211823	-0.304052	-0.180948	-0.0677424	0.354225	0.106236	-0.158914	-0.124096
Gh_A01G2039	-0.248474	-0.657118	-0.343217	-0.295997	0.730291	0.264145	0.453631	0.47914	0.313878	0.468392	0.512607	-0.168912	0.0823013	-0.132824	-0.418084	-0.00795891
Gh_A01G2049	-0.383331	-0.359245	0.129945	0.111666	0.500848	0.219001	0.624885	0.717039	-0.150673	-0.141519	0.121385	0.194209	0.140797	0.0477796	-0.0014406	0.181133
Gh_A01G2050	-0.452344	0.351615	0.938645	0.796105	-0.532712	0.391856	0.205313	0.0244518	-0.652187	-0.344989	-0.330879	0.227396	-0.461806	-0.127947	0.496195	0.278367
Gh_A01G2056	-0.555879	0.0660916	0.800237	0.539082	-0.174288	0.404033	0.595202	0.420263	-0.659305	-0.216789	-0.251865	0.397288	-0.554151	-0.16265	0.176227	0.0872544
Gh_A01G2058	-0.487385	0.327006	0.955653	0.637203	-0.513611	0.375302	0.176994	0.0769658	-0.684954	-0.36387	-0.350747	0.286454	-0.493051	-0.131702	0.396415	0.217688
Gh_A01G2059	-0.454029	0.373869	0.950305	0.536984	-0.586154	0.194958	0.0867419	0.0241825	-0.681428	-0.386283	-0.367564	0.511635	-0.477978	-0.0502343	0.380285	0.234286
Gh_A01G2063	0.722538	0.659038	-0.257248	-0.35341	-0.686244	-0.874844	-0.649604	-0.765034	0.105634	-0.249096	-0.123905	0.446976	0.186416	0.131994	-0.065887	-0.0940987
Gh_A01G2064	0.272552	-0.145228	-0.462428	-0.226112	0.331684	-0.0031695	0.552796	0.117586	0.224427	0.149523	0.243233	-0.284532	0.179551	-0.0741658	-0.317427	-0.0137708
Gh_A01G2077	-0.098953	-0.547285	-0.47836	-0.23272	0.454471	-0.102107	-0.127563	-0.198041	0.805627	0.573071	0.870863	-0.102943	0.66798	0.217853	-0.0327213	-0.00264922
Gh_A01G2084	-0.641715	-0.168255	0.624778	0.625736	-0.0547495	0.754255	0.270828	0.0707938	-0.181306	0.299532	0.291934	-0.215439	-0.386546	-0.262659	0.229195	0.138215
Gh_A01G2093	-0.631312	-0.339097	0.459788	0.579895	0.205743	0.917013	0.409439	0.323455	-0.201667	0.347324	0.0494621	-0.478006	-0.502048	-0.396749	0.0818481	0.0888975
Gh_A01G2095	-0.618169	0.0985627	0.890876	0.829694	-0.294382	0.603193	0.431908	0.19075	-0.569776	-0.0667605	-0.152753	0.142229	-0.571746	-0.229537	0.375311	0.220789
Gh_A01G2099	-0.340388	0.325355	0.765575	0.622676	-0.471607	0.465051	0.0326891	-0.0678656	-0.523346	-0.279291	-0.30554	-0.106749	-0.404431	-0.18733	0.383466	0.115707
Gh_A01G2102	-0.728743	-0.54986	0.332082	0.461464	0.331341	0.685083	0.30138	0.253489	0.0932889	0.580762	0.351281	-0.131683	-0.256674	-0.105414	0.171631	0.144875
Gh_A01G2116	-0.437047	0.234576	0.806324	0.681338	-0.343058	0.619691	0.185606	0.123727	-0.595716	-0.281806	-0.319275	-0.18241	-0.471537	-0.253989	0.354773	0.228846
Gh_A01G2117	-0.242265	0.188244	0.478228	0.0604524	-0.349129	-0.406676	0.00409454	0.0198201	-0.310096	-0.294481	-0.15921	0.974707	-0.0538286	0.280344	0.223512	0.158911
Gh_A01G2120	-0.655414	0.0680025	0.911943	0.516615	-0.118582	0.451325	0.442444	0.613595	-0.796057	-0.434487	-0.385619	0.393145	-0.506475	-0.118594	0.244698	0.366898
Gh_A01G2126	0.987711	0.618958	-0.597209	-0.406654	-0.416551	-0.657051	-0.486219	-0.573691	0.128483	-0.197161	-0.131846	-0.112814	0.101228	-0.105741	-0.317014	-0.09245
Gh_A01G2128	0.0572454	-0.615996	-0.730653	-0.405302	0.513912	0.0153847	-0.157626	-0.270488	0.870793	0.864674	0.581437	-0.427879	0.318486	0.0134983	-0.297135	-0.359531
Gh_A01G2129	-0.46577	-0.828813	-0.258422	-0.0467865	0.893101	0.267492	0.364362	0.562695	0.452345	0.27544	0.417333	-0.186544	0.567875	0.437457	0.20386	-0.033935
Gh_A01G2141	-0.227363	0.157229	0.462158	0.194865	-0.242701	-0.131386	0.416973	0.187323	-0.422104	-0.216735	-0.21051	0.709529	-0.291183	0.0180392	0.0595505	0.0214763
Gh_A01G2152	0.938404	0.685788	-0.469547	-0.325389	-0.45636	-0.509567	-0.382077	-0.457072	-0.0779034	-0.276224	-0.312762	-0.178019	-0.126274	-0.211525	-0.341342	-0.116142
Gh_A01G2155	0.594561	0.586272	-0.0941959	0.272327	-0.396592	-0.0839068	-0.171453	-0.227002	-0.273772	-0.315444	-0.344353	-0.302157	-0.253191	-0.210054	0.053379	0.122172
Gh_A01G2158	0.862482	0.568758	-0.47824	-0.215865	-0.333194	-0.567713	-0.174916	-0.385514	0.0334732	-0.23166	-0.0203869	-0.00897396	0.0879762	-0.100099	-0.257463	-0.092169
Gh_A01G2159	0.428974	-0.246169	-0.764004	-0.47721	0.529402	-0.0911766	0.296635	0.18821	0.372253	0.223504	0.26575	-0.407725	0.235374	-0.076865	-0.486037	-0.205634
Gh_A02G0006	-0.443153	0.330329	0.895118	0.668155	-0.509272	0.35767	0.0487752	-0.000931266	-0.604514	-0.362487	-0.361041	0.185517	-0.40685	0.00187452	0.543054	0.257052
Gh_A02G0017	0.187638	0.267628	0.0824548	0.0960979	-0.00252493	0.101847	0.582424	0.445498	-0.531937	-0.417439	-0.394058	-0.036936	-0.355645	-0.232161	-0.194881	0.151983
Gh_A02G0018	-0.60696	-0.355043	0.440459	0.638078	0.368815	0.727285	0.807608	0.638552	-0.319299	0.0457381	-0.0305828	-0.198933	-0.310355	-0.0863357	0.279468	0.108141
Gh_A02G0033	-0.137782	-0.657509	-0.528456	-0.17412	0.595349	0.0662585	0.0926824	-0.104422	0.836828	0.726122	0.90069	-0.250234	0.583322	0.264229	-0.0156638	-0.111923
Gh_A02G0044	-0.222983	-0.455802	-0.147346	-0.00103844	0.56302	0.374849	0.863929	0.478559	0.0930072	0.237316	0.23878	-0.252017	0.0316506	-0.0736158	-0.191426	-0.0582368
Gh_A02G0045	0.097776	-0.522405	-0.679128	-0.380692	0.384232	-0.0660057	-0.227716	-0.382988	0.853567	0.835467	0.587986	-0.331983	0.318602	-0.0083447	-0.280277	-0.265735
Gh_A02G0048	-0.779214	-0.280536	0.716617	0.436724	0.26575	0.780813	0.558347	0.786181	-0.582904	-0.140542	-0.160976	-0.0322053	-0.469382	-0.229814	0.0833949	0.270499
Gh_A02G0052	-0.248379	0.26347	0.585042	0.70647	-0.365809	0.412785	0.0700298	-0.0964473	-0.365144	-0.191656	-0.189452	-0.184314	-0.263462	-0.15412	0.431241	0.145693
Gh_A02G0053	0.934822	0.522887	-0.62876	-0.441412	-0.343044	-0.561252	-0.454867	-0.565711	0.184162	-0.0290544	-0.0751047	-0.18249	0.00972768	-0.0709541	-0.334896	-0.179446
Gh_A02G0054	-0.444099	0.3975	0.966975	0.613155	-0.58955	0.220299	0.110014	0.0415843	-0.708527	-0.427862	-0.383387	0.470046	-0.470583	-0.0644243	0.422298	0.242023
Gh_A02G0058	-0.606119	-0.327341	0.457817	0.172097	0.461144	0.55052	0.544502	0.965491	-0.532909	-0.303758	-0.237832	0.0248731	-0.259909	-0.130565	-0.0361482	0.329076
Gh_A02G0092	0.645302	-0.059952	-0.897293	-0.530602	0.106503	-0.602275	-0.498683	-0.609311	0.808719	0.319282	0.34268	-0.224562	0.656231	0.285628	-0.121456	-0.30316
Gh_A02G0095	-0.293655	-0.398695	-0.0665002	0.170409	0.199647	0.270455	0.115224	-0.213828	0.484755	0.76527	0.8272	-0.0700534	0.0488064	0.0191067	0.042254	0.0485446
Gh_A02G0104	-0.41675	0.00012333	0.523448	0.677867	-0.179365	0.712819	0.150434	-0.0938531	-0.184406	0.206944	0.0580921	-0.43781	-0.38644	-0.278642	0.300924	0.0655434
Gh_A02G0109	0.533337	0.0708894	-0.628322	-0.218218	-0.0666116	-0.660108	-0.41672	-0.642373	0.69544	0.162403	0.462124	0.0540106	0.753535	0.383135	0.138961	-0.0935362
Gh_A02G0125	0.0257061	-0.611935	-0.675492	-0.390507	0.661964	-0.229253	-0.0689077	0.00357696	0.816799	0.319824	0.511592	-0.180528	0.887474	0.547321	0.124143	-0.245049
Gh_A02G0134	-0.565121	-0.253243	0.478612	0.156424	0.378867	0.375323	0.427253	0.905831	-0.533687	-0.428327	-0.292498	0.188112	-0.140596	0.00646863	0.0663061	0.227054
Gh_A02G0136	-0.0413335	-0.59526	-0.584778	-0.288138	0.467742	0.0944627	-0.148689	-0.195425	0.724284	0.747516	0.33536	-0.429968	0.228321	-0.0387118	-0.222238	-0.267375
Gh_A02G0153	-0.57996	0.243576	0.989932	0.633751	-0.379823	0.460114	0.260466	0.296165	-0.770229	-0.413971	-0.394918	0.285339	-0.534532	-0.155096	0.3558	0.300925
Gh_A02G0154	-0.590392	0.189162	0.945117	0.468699	-0.281877	0.330819	0.28803	0.447399	-0.797327	-0.498848	-0.436036	0.462269	-0.473645	-0.07924	0.277675	0.335916
Gh_A02G0157	-0.195935	-0.131609	0.0930184	0.210273	0.0782418	-0.275665	-0.0221404	-0.0254318	0.211096	-0.186699	0.119962	0.406413	0.588772	0.939991	0.850105	0.0909687
Gh_A02G0163	-0.501463	0.334243	0.970249	0.595108	-0.527918	0.226618	0.0992791	0.105355	-0.698556	-0.410629	-0.360094	0.513399	-0.459159	-0.0191649	0.435781	0.281449
Gh_A02G0164	-0.580062	0.214715	0.94901	0.54198	-0.404424	0.242561	0.276832	0.233651	-0.681771	-0.325323	-0.274018	0.610122	-0.480669	-0.0408321	0.332874	0.248757
Gh_A02G0165	-0.571383	0.252907	0.981171	0.558269	-0.416034	0.283056	0.240996	0.26205	-0.737966	-0.427391	-0.35505	0.52664	-0.46292	-0.0556165	0.361436	0.319532
Gh_A02G0166	-0.545667	0.271196	0.970321	0.547644	-0.430138	0.266864	0.276189	0.255366	-0.749562	-0.426015	-0.373727	0.54238	-0.489359	-0.0550928	0.350599	0.316026
Gh_A02G0172	0.258623	-0.129	-0.456888	-0.22409	0.149365	-0.445391	-0.227139	-0.260258	0.510227	0.00025012	0.283606	-0.00200651	0.734919	0.198258	0.0173656	0.150746
Gh_A02G0175	0.947705	0.681978	-0.467216	-0.365642	-0.44965	-0.506035	-0.417566	-0.434008	-0.0926607	-0.270072	-0.310004	-0.170237	-0.155023	-0.268994	-0.406263	-0.0371653
Gh_A02G0177	-0.0485294	0.673292	0.775025	0.6678	-0.720734	0.205201	0.197266	-0.0821596	-0.780381	-0.520276	-0.501658	0.167295	-0.58368	-0.271978	0.294774	0.146712
Gh_A02G0178	0.843592	0.365801	-0.676772	-0.459859	-0.20613	-0.414825	-0.350761	-0.500181	0.269029	0.168258	0.143937	-0.280387	-0.0355806	-0.283904	-0.532401	-0.10941
Gh_A02G0179	-0.433447	-0.507412	0.0460166	0.221861	0.473997	0.469336	0.873935	0.36549	0.139753	0.451547	0.494786	-0.0948001	-0.0454118	-0.0679532	-0.0587179	0.0945871
Gh_A02G0183	-0.51289	0.250885	0.892736	0.608974	-0.495571	0.287616	0.135669	-0.022637	-0.532796	-0.241735	-0.238073	0.37467	-0.371358	-0.0750899	0.410721	0.326893
Gh_A02G0186	-0.507904	0.313164	0.962826	0.572926	-0.502117	0.201191	0.2208	0.147263	-0.707195	-0.399111	-0.34527	0.580912	-0.464784	-0.049892	0.370769	0.229816
Gh_A02G0188	-0.519447	0.314992	0.981246	0.701534	-0.50808	0.372469	0.218562	0.100458	-0.694964	-0.349695	-0.337073	0.344238	-0.504816	-0.124149	0.426107	0.255138
Gh_A02G0198	-0.10267	-0.305595	-0.222693	-0.166441	0.222368	-0.293693	-0.15492	-0.167085	0.517153	0.217545	0.420058	0.272878	0.554402	0.911098	0.545363	-0.244463
[truncated: 11,440 more rows]
