# Supplementary material for: Transcriptome Sequencing and Metabolome Analysis Reveal Genes Involved in Pigmentation of Green-Colored Cotton Fibers
Source: Int J Mol Sci. 2019 Sep 29;20(19):4838. doi: 10.3390/ijms20194838 (PMC6801983; doi:10.3390/ijms20194838)
Supplement: Supplementary file 1 [file ijms-20-04838-s001.zip › ijms-579638-supplementary/Supplementary Files/Table S2.xls]

## Sheet: Sheet1
Table S2. Primers used in qPCR analysis.
Gene name	Accession ID	Sense primer 5’-3’	Antisense primer 5’-3’
GhPAL1	Gh_A10G1835	TACAAGAAGCCGGTGGTTCG	CCATAGCTGTCCGTACCTCG
GhPAL2	Gh_D10G2528	GCTGTTGGGTCTGGGTTAGCTT	CTTGCTTTGGCTTCTGCAACGG
GhF5H1	Gh_D11G1805	TCATGGATGTGATGTTCGGCGG	ATCGGATTCTTCCACACGGCTG
GhALDH	Gh_D07G0047	TGACACAACTTACGGCCTAGCG	ACAATTCATCCACACGACCCCG
GhCCoAOMT1	Gh_D04G1818	GACGGACTGCTCAATGCGTTTG	CCGTACCATAGCGTGTTGTCGT
GhHCT1	Gh_A05G1005	CCACCGGTTCTGAAAGCACAGA	ACGTGCCTTGCAGACTGATCTC
GhCHS1	Gh_D05G2280	AACATGTGGAGTCCAAGCGTCC	AATGCTACGAAGCACCACGGTC
GhF3H	Gh_D09G1969	CGGCTACTGCTGGTTGTGTTGT	CGAAGCGTAGCTTTGAACCCCT
GhF3'5'H	Gh_A05G0557	TGTTTCAGGGTCCACGGTCTTG	GTGGAAGGCTGCCAAGGATAGG
GhF3'H	Gh_A10G0500	TGGATGAACACAACGCCAGGAG	TTGCCCATTCTACAGTCACGGC
GhLAR	Gh_D12G1686	GGCAGCGTCAAAGCTTACTTCG	GTAACTCGAGGGAGTGTTCGCC
GhFLS	Gh_D04G1957	CGAATGGCTGTCAATGGGGCTA	CAAGGGTAAGATCAGGGCGTGG
GhUBQ7	DQ116441	TATGCCCAAGGACATCCAGTT	TATCAGACGCCCCACTTCATC
