# Supplementary material for: Transcriptome Sequencing and Metabolome Analysis Reveal Genes Involved in Pigmentation of Green-Colored Cotton Fibers
Source: Int J Mol Sci. 2019 Sep 29;20(19):4838. doi: 10.3390/ijms20194838 (PMC6801983; doi:10.3390/ijms20194838)
Supplement: Supplementary file 1 [file ijms-20-04838-s001.zip › ijms-579638-supplementary/Supplementary Files/Table S3.xls]

## Sheet: Sheet1
Table S3. List of differentially accumulated phenylpropanoids in the GCF and WCF.
Metabolite name	Exact mass
Ferulic acid	5.17_193.0491m/z
3,4-Dihydroxystyrene	4.23_136.0529n
Coniferyl aldehyde	4.73_161.0601m/z
5-Hydroxyconiferaldehyde	6.49_177.0550m/z
Caffeic acid	4.16_179.0336m/z
Scopoletin	5.07_193.0496m/z
Estragole	7.32_148.0892n
Cinnamaldehyde	8.66_115.0547m/z
Anethole	8.66_131.0860m/z
p-Coumaraldehyde	3.66_147.0437m/z
Syringin	4.89_371.1335m/z
Coniferyl acetate	4.22_221.0805m/z
Coniferyl alcohol	3.83_181.0862m/z
4-Hydroxystyrene	4.32_103.0546m/z
Sinapoyl aldehyde	5.31_209.0805m/z
(+)-Catechin	6.08_273.0746m/z
Quercetin	4.55_301.0340m/z
Aureusidin 6-O-glucoside	4.47_449.1087m/z
Leucocyanidin	2.69_305.0660m/z
Dihydromyricetin	4.57_320.0529n
Naringenin chalcone	5.31_273.0760m/z
Bracteatin 6-O-glucoside	3.87_463.0897m/z
2',3,4,4',6'-Peptahydroxychalcone 4'-O-glucoside	4.45_450.1158n
Quercetin 3-sulfate	0.52_420.9655m/z
Quercitrin	4.47_449.1087m/z
Quercetin 3-(2G-xylosylrutinoside)	5.27_742.1980n
Afzelin	5.54_431.0984m/z
Genistein	0.68_467.0774m/z
Rotenone	8.16_394.1432n
Calycosin	6.97_267.0652m/z
