# Supplementary material for: Transcriptome Sequencing and Metabolome Analysis Reveal Genes Involved in Pigmentation of Green-Colored Cotton Fibers
Source: Int J Mol Sci. 2019 Sep 29;20(19):4838. doi: 10.3390/ijms20194838 (PMC6801983; doi:10.3390/ijms20194838)
Supplement: Supplementary file 1 [file ijms-20-04838-s001.zip › ijms-579638-supplementary/Supplementary Files/Table S4.xls]

## Sheet: Sheet1
Table S4. Throughput and quality of RNA-Seq results of DEG libraries.
Sample	Raw reads	Clean reads	Q20(%)	Q30(%)	GC(%)	Multiple mapped (%)	Uniquely mapped (%)
W12A	59264564	57467884	97.35	93.59	44.52	7.66	85.31
W12B	57261376	55381498	97.47	93.84	44.69	8.13	85.27
W12C	58036170	56347244	97.55	93.97	44.52	8.04	85.52
W18A	59546232	57480768	97.39	93.67	44.69	7.67	85.48
W18B	51075994	49238774	97.26	93.41	44.89	7.97	84.46
W18C	53186820	51336584	97.35	93.62	45.03	8.23	84.41
W24A	52804876	51111198	97.15	93.29	44.4	6.47	86.28
W24B	47749390	45893164	97.17	93.3	44.85	7	86.11
W24C	52833010	51008248	97.42	93.63	43.55	6.11	88.81
G12A	52169812	50605174	97.43	93.77	44.72	8.06	85.15
G12B	48041034	46461736	97.4	93.71	44.62	7.82	85.33
G12C	56056762	54332258	97.47	93.81	44.62	8.31	84.83
G18A	49377632	47478998	97.14	93.24	44.84	7.45	84.91
G18B	44498854	42965480	96.51	91.38	45.02	8.08	84.1
G18C	49158218	47610946	96.44	91.26	44.55	7.6	84.41
G24A	49427032	47957880	96.26	91.02	45.01	7.11	83.78
G24B	48097868	46565714	95.97	90.48	45.11	6.82	83.6
G24C	42603788	41267212	96.13	90.72	45.05	6.99	83.55
