# Supplementary material for: Transcriptome Sequencing and Metabolome Analysis Reveal Genes Involved in Pigmentation of Green-Colored Cotton Fibers
Source: Int J Mol Sci. 2019 Sep 29;20(19):4838. doi: 10.3390/ijms20194838 (PMC6801983; doi:10.3390/ijms20194838)
Supplement: Supplementary file 1 [file ijms-20-04838-s001.zip › ijms-579638-supplementary/Supplementary Files/Table S5.xls]

## Sheet: Sheet1
Table S5. 13438 non-redundant DEGs in comparison group used for WGCNA.
G12 VS W12	G18 VS W18	G24 VS W24	G18 VS G12	G24 VS G18	W18 VS W12	W24 VS W18
Gh_A06G1157	Gh_A05G1996	Gh_A04G0930	Gh_A11G0100	Gh_A12G2516	Gh_D06G0284	Gh_D13G2307
Gh_A05G3473	Gh_D02G0380	Gh_A05G3997	Gh_D03G0971	Gh_A08G1990	Gh_D05G1152	Gh_D10G1769
Gh_A06G1799	Gh_D10G1769	Gh_A09G1904	Gh_A06G1290	Gh_D12G0033	Gh_A02G1653	Gh_D05G1879
Gh_A01G1202	Gh_D13G2307	Gh_A10G0839	Gh_A03G1978	Gh_A09G1473	Gh_D08G2174	Gh_D12G1470
Gh_D06G2371	Gh_D05G1879	Gh_A11G2903	Gh_A08G0877	Gh_D04G0605	Gh_A05G2165	Gh_A03G0465
Gh_A06G1256	Gh_D11G0177	Gh_A12G2515	Gh_A11G2095	Gh_D06G1104	Gh_D05G2420	Gh_A06G0351
Gh_A07G0026	Gh_A08G2570	Gh_A13G0445	Gh_D04G1243	Gh_A12G2515	Gh_A10G1158	Gh_A11G1695
Gh_A01G0005	Gh_D11G1294	Gh_D02G0380	Gh_D06G1953	Gh_D13G0494	Gh_A13G1753	Gh_A08G2358
Gh_D02G0833	Gh_A03G0465	Gh_D04G1447	Gh_D08G2174	Gh_D08G0759	Novel02841	Gh_A10G1518
Gh_D10G1920	Gh_A11G1695	Gh_D09G2101	Gh_A02G1000	Gh_D05G3800	Gh_D11G2401	Gh_A06G1736
Gh_D01G2344	Gh_A08G2358	Gh_D10G0915	Gh_A02G0694	Gh_D02G2413	Gh_Sca012883G01	Gh_D07G1165
Gh_A06G1257	Gh_A03G2181	Gh_D11G0942	Gh_A02G1492	Gh_A05G3037	Gh_D11G3281	Gh_A12G2197
Gh_A06G1849	Novel05679	Gh_D11G1294	Gh_D03G0975	Gh_D13G2478	Gh_A11G0965	Gh_A05G1996
Gh_D05G0266	Gh_D11G1805	Gh_D11G3277	Gh_D10G0307	Gh_A04G0983	Gh_A10G1905	Gh_A04G0527
Gh_D06G0284	Gh_A06G1736	Gh_D11G3289	Gh_D05G1169	Novel05679	Gh_A08G0993	Gh_D06G0908
Gh_D07G1281	Gh_D02G2413	Gh_D13G2478	Gh_A01G0871	Gh_D10G2294	Gh_D13G0016	Gh_D05G0020
Gh_A01G1199	Gh_D11G1853	Gh_A11G1143	Gh_A12G2428	Novel05148	Gh_D09G1062	Gh_A10G0734
Gh_Sca005165G01	Gh_A01G1202	Gh_D02G2148	Gh_D13G0974	Gh_A10G1987	Gh_D11G0944	Gh_D12G1931
Gh_D08G2441	Gh_D12G2502	Gh_D03G1324	Gh_D11G2766	Gh_A09G1904	Gh_D11G2400	Gh_A06G0785
Gh_D12G2681	Gh_A05G2241	Gh_A12G2516	Gh_A10G1331	Gh_A06G2052	Gh_A11G2895	Gh_D10G1461
Gh_D03G0975	Gh_A10G0734	Gh_A11G0804	Gh_A05G0391	Gh_D09G2101	Gh_D13G1237	Gh_A13G1673
Gh_A05G1118	Novel04930	Gh_D11G1853	Gh_A03G0560	Gh_D09G2051	Gh_A11G0727	Gh_A03G1031
Gh_D03G1708	Gh_A07G0026	Gh_D08G1326	Gh_D04G0942	Gh_D12G1636	Gh_D12G0097	Gh_A09G0630
Gh_D02G0382	Gh_A10G0456	Gh_D12G0033	Gh_A10G2254	Gh_D03G1324	Gh_A01G0914	Gh_D12G2537
Gh_A03G1933	Gh_A10G1518	Gh_A04G0983	Gh_D06G0296	Gh_A11G0965	Gh_A02G0316	Gh_A03G2181
Gh_A12G2345	Gh_D08G0018	Gh_A06G1257	Gh_Sca005193G02	Gh_A09G2303	Gh_D06G0142	Gh_D12G2502
Gh_D10G0438	Gh_A04G0527	Gh_D12G1163	Gh_D06G0284	Gh_A04G0982	Gh_A11G1143	Gh_D11G1805
Gh_D13G2344	Gh_D12G1470	Gh_A01G1527	Gh_D05G3462	Gh_A08G0044	Gh_A06G1849	Gh_A01G1111
Gh_A03G1343	Gh_A12G2197	Gh_A12G1044	Gh_A10G2268	Gh_Sca004809G01	Gh_D01G1328	Novel05679
Gh_A03G0493	Gh_D07G1165	Gh_D11G0944	Gh_D03G0222	Gh_A12G0142	Gh_D03G1382	Gh_A08G2570
Gh_A11G2545	Gh_A12G1049	Gh_A13G2112	Gh_D10G0552	Gh_D04G1614	Gh_A09G1349	Gh_A12G1049
Gh_A10G0141	Gh_A09G0630	Gh_D07G2376	Gh_A13G2032	Gh_A05G3996	Gh_D12G2171	Gh_A05G0289
Gh_A07G1015	Gh_D10G0915	Gh_A06G1256	Gh_D12G1979	Gh_A09G2191	Gh_A05G0889	Gh_D08G0544
Gh_A06G1783	Gh_A03G1031	Gh_D05G3800	Gh_A03G0786	Gh_A12G1062	Gh_A06G0022	Gh_D01G0093
Gh_A11G0965	Gh_A05G2945	Gh_D10G1468	Gh_A07G0152	Gh_D08G1056	Gh_A13G2032	Gh_D04G0984
Novel01278	Gh_A12G1694	Gh_D09G1140	Gh_A07G1479	Gh_A05G0748	Gh_D12G0771	Gh_D11G0177
Gh_D06G0237	Gh_A06G1799	Gh_A05G2945	Gh_D12G0566	Gh_A02G0316	Gh_A02G0694	Gh_D02G2413
Gh_D10G1782	Gh_A06G1256	Gh_D01G2301	Gh_A10G1905	Gh_A03G1547	Novel06098	Gh_A12G1694
Gh_A05G1489	Gh_D06G0908	Gh_A08G1990	Gh_A02G1320	Gh_D06G0355	Gh_D03G0975	Novel04930
Gh_A10G1661	Gh_D10G2292	Gh_A07G1227	Gh_D13G1237	Gh_A06G0045	Gh_A01G1163	Gh_A13G0879
Gh_D06G0183	Gh_D05G3800	Gh_D12G0452	Gh_D03G1452	Gh_A05G1924	Gh_A05G1847	Gh_D13G0151
Gh_A01G2116	Gh_D06G2242	Gh_D07G1281	Gh_D03G0408	Gh_A13G1813	Gh_A13G0989	Gh_A11G0084
Gh_A13G1570	Gh_A06G0351	Gh_D08G1424	Gh_A13G0989	Gh_D02G2148	Gh_A12G1512	Gh_D07G0144
Gh_D09G1373	Gh_A10G1987	Gh_A12G0165	Gh_A03G1031	Gh_A11G0804	Gh_A10G0567	Gh_D11G1615
Gh_D05G1638	Gh_D07G1264	Gh_D08G0759	Gh_D06G1406	Gh_A03G0417	Gh_D04G0815	Gh_A05G2599
Novel02401	Gh_D02G2100	Gh_A10G0456	Gh_A06G2052	Gh_D01G1675	Gh_A01G0005	Gh_A13G0446
Gh_D12G1182	Gh_D05G0021	Gh_A03G1680	Gh_D07G1517	Gh_A10G2323	Gh_A09G0350	Gh_D09G0628
Gh_A05G3493	Gh_A06G0785	Gh_A09G1935	Novel01268	Gh_D01G2301	Gh_D04G1243	Gh_D05G0021
Gh_D01G1328	Gh_D11G3289	Gh_D10G1707	Gh_A10G1075	Gh_D01G0177	Gh_D03G1452	Gh_A08G0129
Gh_A05G3491	Gh_A13G0446	Gh_A09G1135	Gh_D02G1202	Gh_D01G0018	Gh_D10G1564	Gh_A07G1070
Gh_D04G1562	Gh_D12G2828	Gh_A09G1215	Gh_A10G2299	Gh_D13G0495	Gh_A12G2512	Gh_D08G0018
Gh_A05G0709	Gh_D04G0984	Gh_D08G1056	Gh_D06G0809	Gh_A07G1684	Gh_D03G1643	Gh_D05G0390
Gh_D05G1005	Novel05148	Gh_D10G2075	Gh_A06G1599	Gh_D11G1294	Gh_D04G1542	Gh_D01G0906
Gh_D05G0626	Gh_D13G0494	Gh_D09G1048	Gh_A09G1746	Gh_D02G0215	Gh_D08G1463	Gh_A04G0228
Gh_A04G0087	Gh_A11G2903	Gh_A01G0397	Gh_D09G1855	Gh_D05G2161	Gh_D13G2126	Gh_A05G2241
Gh_D10G1266	Gh_A08G0474	Gh_D02G0459	Gh_A02G0294	Gh_D11G0944	Gh_A08G1938	Gh_A03G2172
Gh_A03G1681	Gh_D12G2537	Gh_A10G1051	Gh_A02G0318	Gh_A11G1143	Gh_A03G0166	Gh_A05G2242
Gh_Sca032584G01	Gh_A10G2253	Gh_D13G2037	Gh_A05G0509	Gh_A02G1203	Gh_D04G1841	Gh_D10G1969
Gh_A05G0415	Gh_A13G2135	Gh_D09G2145	Gh_D13G0598	Gh_D02G0380	Gh_A01G0871	Gh_D12G2377
Gh_D13G0445	Gh_A04G0228	Gh_D08G0086	Gh_A01G0914	Gh_A11G2903	Gh_D11G0688	Gh_A05G2177
Gh_A09G2422	Gh_A04G0930	Gh_D05G1364	Gh_A07G0534	Novel04163	Gh_D05G1600	Novel05148
Gh_A05G1734	Gh_D01G0906	Gh_D08G0472	Gh_D11G0237	Gh_A03G0793	Gh_A08G1098	Gh_D01G1270
Gh_A13G0180	Gh_D11G0603	Gh_D10G0473	Gh_D02G1423	Gh_A03G1549	Gh_A08G1000	Gh_A03G1549
Gh_A05G0454	Gh_A12G1000	Gh_D04G1614	Gh_A08G0993	Gh_A10G0839	Gh_D11G2766	Gh_A04G0725
Gh_A11G3028	Gh_A01G1111	Gh_A12G2301	Gh_A04G0787	Gh_D10G0915	Gh_A01G0397	Gh_A13G2135
Novel04485	Gh_D08G0544	Gh_A05G1924	Gh_A12G2130	Gh_D08G0544	Gh_A08G0457	Gh_D11G1853
Gh_A03G0507	Gh_A05G1340	Gh_A06G1799	Gh_D06G0883	Gh_D08G1326	Gh_D02G0248	Gh_A05G3965
Gh_D06G2265	Gh_A03G1548	Gh_D11G1293	Gh_D10G0078	Gh_A05G2945	Gh_D08G1950	Gh_D05G2436
Gh_D01G1418	Gh_A11G0167	Gh_D02G1211	Gh_D08G1096	Gh_D11G3289	Gh_D10G0607	Gh_D02G0380
Gh_D02G0380	Gh_A06G1257	Gh_A03G0493	Gh_D07G0974	Gh_D05G1364	Gh_A10G2268	Gh_D10G2153
Gh_D11G3281	Gh_D05G3908	Gh_A12G0923	Gh_A12G0222	Gh_A06G0785	Gh_A10G0141	Gh_D11G0603
Gh_A07G0682	Gh_D10G1461	Gh_D02G2413	Gh_A09G0848	Gh_D08G1424	Gh_D06G0296	Gh_A10G0456
Gh_D11G0002	Gh_A13G2017	Gh_D10G1040	Gh_D09G1426	Gh_A08G1366	Gh_D02G2177	Gh_D03G1074
Gh_A13G1008	Gh_A07G1070	Gh_A08G0044	Gh_D13G0016	Gh_D11G0942	Gh_D01G0066	Gh_A12G1571
Gh_D08G1061	Gh_A12G2345	Gh_A11G3137	Gh_D01G1291	Gh_D10G1882	Gh_D12G1129	Gh_D10G0078
Gh_A06G0676	Gh_A12G0165	Gh_D05G2554	Gh_D08G0880	Gh_D08G0086	Gh_A09G1566	Gh_D03G1078
Gh_A08G2297	Gh_D09G0628	Gh_A05G1996	Gh_D13G2434	Gh_D06G1406	Gh_A11G1158	Gh_A11G1648
Gh_A11G0692	Novel00789	Gh_A01G1202	Gh_D05G0351	Gh_A05G1996	Gh_D06G1766	Gh_A12G1000
Gh_A11G1143	Gh_A11G1143	Gh_D06G2182	Gh_D03G1138	Gh_D10G0576	Gh_A05G1734	Gh_A01G0415
Gh_A13G1728	Gh_D10G2027	Novel02401	Gh_A09G0009	Gh_A05G3997	Gh_A02G0318	Gh_D02G0507
Gh_D10G2354	Gh_A08G0129	Gh_A03G0944	Gh_D05G1729	Gh_A03G0561	Gh_D06G1104	Gh_D07G1842
Gh_A08G1990	Gh_D05G0020	Gh_A09G1027	Gh_A06G0736	Gh_D05G0879	Gh_D01G1401	Gh_D11G1294
Gh_D02G0127	Gh_D09G0732	Gh_A11G2891	Novel03391	Gh_D11G3277	Gh_A07G1894	Gh_A05G2403
Gh_D04G0419	Gh_A05G3965	Gh_A10G1465	Gh_D08G1463	Gh_A04G0930	Gh_D02G0382	Gh_D12G2828
Novel02259	Gh_A09G2191	Gh_A03G0793	Gh_A12G1637	Gh_D08G0472	Gh_D09G0870	Gh_A09G2191
Gh_D11G0625	Gh_A03G2172	Gh_A05G2294	Gh_A01G2016	Gh_A12G2197	Gh_D09G1351	Gh_D05G1785
Gh_D01G0404	Gh_Sca005714G01	Gh_A07G0108	Gh_D05G1231	Gh_A07G0108	Gh_A06G1290	Gh_A01G0132
Gh_D13G0202	Gh_D11G3277	Gh_A09G2303	Gh_A13G1426	Gh_A12G1044	Gh_A04G1207	Gh_D10G2027
Gh_D11G2401	Gh_A05G2177	Gh_A06G0454	Gh_D13G1063	Gh_A05G1930	Gh_D01G0423	Gh_A08G0474
Gh_D12G1712	Gh_A05G0289	Gh_D07G0034	Gh_A09G1803	Gh_D10G1737	Gh_D05G3507	Gh_A05G0016
Novel02850	Gh_A11G1469	Gh_D09G2302	Gh_D10G1522	Gh_D03G1078	Gh_D08G0456	Gh_D06G2242
Gh_A01G0095	Gh_D03G1078	Gh_A06G2052	Gh_A12G2196	Gh_D06G0908	Gh_A08G1178	Gh_D01G1313
Gh_A06G1816	Gh_D08G1367	Gh_A07G1871	Gh_D08G0945	Gh_D09G1704	Gh_D11G0139	Gh_D11G0961
Gh_D10G1564	Gh_A11G0084	Gh_D01G2045	Gh_D05G0988	Gh_D01G1077	Gh_A08G1010	Gh_A12G1345
Gh_D05G0798	Gh_A03G1549	Gh_D12G1686	Novel03142	Gh_A05G3074	Gh_A05G0534	Gh_A08G2387
Gh_D13G1792	Gh_D13G2415	Gh_D09G1704	Gh_D05G3502	Gh_A07G1227	Gh_A07G0498	Gh_D05G1631
Gh_D12G1281	Gh_D10G0078	Gh_A08G1982	Gh_D12G2489	Gh_A03G2172	Gh_A03G0325	Gh_D13G1121
Gh_D11G1050	Gh_D07G0380	Gh_D01G0404	Gh_A03G2119	Gh_A13G0445	Gh_A06G1558	Gh_D08G2725
Gh_D11G1471	Gh_D11G1615	Novel01661	Gh_A02G1653	Gh_D03G1382	Gh_A07G1020	Gh_A13G1022
Gh_Sca008593G01	Gh_A05G3473	Gh_A01G1050	Gh_A12G2100	Gh_D06G1648	Gh_D13G0737	Gh_Sca053668G01
Gh_A01G0483	Gh_A01G0132	Gh_D09G2213	Gh_Sca005714G01	Gh_D12G2828	Gh_A11G2489	Gh_A05G0409
Gh_A06G0598	Gh_D02G2148	Gh_D09G1221	Gh_A09G1566	Gh_D02G0507	Gh_A02G0785	Gh_A10G2253
Gh_A01G0361	Gh_D05G0390	Gh_D02G0450	Gh_D06G1975	Gh_D07G1170	Gh_A10G1157	Gh_A05G2945
Gh_D11G2400	Gh_D11G1626	Gh_D07G1444	Gh_A07G0124	Gh_D02G0459	Gh_A03G0129	Gh_A11G0852
Gh_A05G1116	Gh_D12G1712	Gh_D05G1406	Gh_D01G1723	Gh_D10G1040	Gh_D02G1728	Gh_A04G1161
Gh_A10G1158	Gh_A02G1751	Gh_D10G2243	Gh_D01G1634	Gh_A11G1142	Gh_D06G1613	Gh_A02G1203
Gh_D11G0177	Gh_A05G2599	Gh_A06G1128	Gh_D04G0289	Gh_A07G1871	Gh_D10G1920	Gh_A04G0239
Gh_A01G0397	Gh_A13G0018	Gh_A12G1093	Gh_A09G1182	Gh_D06G1909	Gh_D10G1768	Gh_Sca004990G01
Gh_D05G3373	Gh_D11G3168	Gh_D04G1078	Gh_A02G0092	Gh_A06G1320	Gh_D03G0738	Gh_A13G1661
Gh_D11G1607	Gh_D04G1447	Gh_D03G0237	Gh_D08G2334	Gh_A01G1527	Gh_D09G0990	Gh_A03G0786
Gh_A03G1650	Gh_D12G1931	Gh_D11G3168	Gh_D01G1186	Gh_D10G1468	Gh_D09G1224	Gh_A05G3652
Gh_D04G1533	Gh_A13G2112	Gh_A03G1933	Gh_D05G1720	Gh_A07G0403	Gh_A13G0130	Gh_A09G1182
Gh_D13G2340	Gh_A04G0109	Gh_D09G2051	Gh_A11G1435	Gh_A06G0196	Gh_D11G0846	Gh_A03G2136
Gh_A08G0129	Gh_D10G2153	Gh_D05G1358	Gh_D02G0382	Gh_A07G0946	Gh_D13G0974	Gh_A13G2211
Gh_D10G0579	Gh_D10G1969	Gh_D06G1104	Gh_D09G0529	Gh_A03G0560	Gh_A02G1726	Gh_D07G1565
Novel06182	Gh_A05G0914	Gh_A08G1366	Gh_A09G1418	Gh_D11G1853	Gh_D11G2698	Gh_A03G1102
Novel03709	Gh_A13G2316	Gh_D05G2085	Gh_A05G3652	Gh_D12G1979	Gh_A12G0193	Gh_D06G0690
Gh_A05G3026	Gh_D01G0177	Gh_D03G1701	Gh_A05G0889	Gh_D03G0537	Gh_A03G2062	Gh_D05G2085
Gh_D05G3800	Gh_A03G1102	Gh_D05G2157	Gh_A11G0339	Gh_A07G1141	Gh_A12G2196	Gh_D07G0380
Gh_A12G1070	Gh_A05G2242	Gh_D01G1776	Gh_Sca005431G01	Gh_A08G2217	Gh_A08G0489	Gh_A10G1754
Gh_D05G1121	Gh_A12G1345	Gh_A11G1695	Gh_A13G2180	Gh_D04G0717	Gh_D10G0333	Gh_A07G2085
Gh_A02G0314	Gh_D10G2294	Gh_D09G0197	Gh_A06G0435	Gh_D07G1331	Gh_D01G1400	Gh_A04G0216
Gh_D06G2376	Gh_D07G2303	Gh_D12G2828	Gh_A06G1557	Gh_A09G1295	Gh_D09G1509	Gh_A05G1616
Novel01173	Gh_D02G0833	Gh_A03G2181	Gh_D12G1534	Gh_A05G1776	Gh_D05G1755	Novel04163
Gh_D05G0406	Gh_D02G1074	Novel00789	Gh_A09G1270	Gh_D04G1584	Gh_D01G0404	Gh_A13G2239
Gh_D02G1820	Gh_A04G0216	Gh_D11G0177	Gh_A05G0259	Gh_D12G1163	Gh_A05G0157	Gh_A04G1012
Gh_D12G0771	Gh_D01G0093	Gh_D06G1406	Gh_D02G1793	Gh_D07G1444	Gh_D11G1131	Gh_D03G0261
Gh_A06G0575	Gh_D01G1638	Gh_D10G0090	Gh_D09G2006	Gh_A12G2542	Gh_A11G0100	Gh_D07G0139
Gh_D05G0124	Gh_A10G1985	Gh_A10G0141	Gh_D02G1165	Gh_A09G1215	Gh_A09G1418	Gh_D10G2040
Gh_A03G2101	Gh_A07G2085	Gh_D11G3338	Gh_D08G0065	Gh_A12G1512	Gh_D05G3929	Gh_A04G0412
Gh_D02G0378	Gh_A05G1594	Gh_D01G0093	Gh_A11G0519	Gh_A12G1808	Gh_D04G1251	Gh_D07G2083
Gh_A07G0371	Gh_D05G1785	Gh_A09G1473	Gh_A07G0633	Gh_D09G2099	Gh_A10G1331	Gh_D06G2289
Gh_A08G2014	Gh_A11G0707	Gh_D11G2117	Gh_D11G3281	Gh_D02G1211	Gh_A07G1204	Gh_D06G0671
Gh_A05G1996	Gh_D05G2436	Gh_A11G1142	Gh_A05G3285	Gh_D04G1447	Gh_D04G1562	Gh_D05G0270
Gh_A09G1408	Gh_D13G0034	Gh_A09G2191	Gh_A11G0475	Gh_D12G0452	Gh_A09G0551	Gh_D08G1096
Gh_A05G1689	Gh_D03G1074	Gh_D10G1737	Gh_D11G2401	Gh_A09G1803	Gh_A12G2100	Gh_A08G0306
Gh_A05G1847	Gh_D08G2725	Gh_A10G1987	Gh_D09G1637	Gh_D12G1281	Gh_D08G2130	Gh_D13G2076
Gh_A11G0963	Gh_D05G1180	Gh_D03G1200	Gh_D09G1149	Gh_A13G2180	Gh_D12G0195	Gh_A12G1639
Gh_D05G0902	Gh_A12G1571	Gh_D02G1727	Gh_A12G2352	Gh_A11G2095	Gh_A13G1873	Gh_A05G1457
Gh_D13G1237	Gh_A10G1754	Gh_D09G2099	Gh_A10G0567	Gh_D07G2376	Gh_D12G1855	Gh_D02G0217
Gh_D05G0686	Gh_D13G0151	Gh_A03G2073	Gh_D02G1532	Gh_A03G0944	Gh_A06G1268	Gh_A09G0643
Gh_A03G1314	Novel04163	Gh_D07G1170	Gh_D05G0431	Gh_D04G1078	Gh_D13G1247	Gh_A03G1548
Gh_A11G0167	Gh_D08G2441	Gh_A11G0167	Gh_A11G1800	Gh_A03G0199	Gh_D12G1859	Gh_D01G1638
Gh_A07G0865	Gh_D07G0139	Gh_A10G2140	Gh_A11G1616	Novel01048	Gh_A01G1719	Gh_D11G1889
Gh_A06G1738	Gh_A08G2218	Gh_A11G1587	Gh_D02G2081	Gh_A12G0165	Gh_A02G0455	Gh_D05G0079
Gh_A13G1163	Gh_D05G2936	Gh_A12G2517	Gh_D07G0603	Gh_D05G1811	Gh_D07G1579	Gh_A05G0122
Gh_A08G0489	Gh_D05G2085	Gh_A05G3473	Gh_D03G1232	Gh_A05G0827	Gh_A02G1320	Gh_D02G1074
Gh_A03G1718	Gh_A06G1590	Gh_D01G1077	Gh_A05G1628	Gh_D09G2302	Gh_A02G1344	Gh_A07G0470
Gh_A04G0976	Gh_D11G1962	Gh_A07G1506	Gh_D10G2395	Gh_A01G1635	Gh_D08G2511	Gh_A02G0578
Gh_A05G1526	Gh_A05G3652	Gh_D10G0695	Gh_A13G2072	Gh_D08G2730	Gh_A13G2180	Gh_D09G0732
Gh_D07G2376	Gh_D02G0217	Gh_A06G0045	Gh_D04G0537	Gh_D06G0291	Gh_A03G0556	Gh_D08G2152
Gh_D11G1853	Gh_D01G1270	Novel01014	Gh_D02G2018	Gh_A09G0009	Gh_A06G1139	Gh_A12G1662
Gh_A10G1662	Gh_D05G0351	Gh_A05G2884	Gh_D09G0870	Gh_D13G1262	Gh_D12G1200	Gh_D13G0706
Gh_D13G0403	Gh_D05G1631	Gh_D05G3934	Gh_A06G0084	Gh_A10G2299	Gh_D04G1335	Gh_D07G1264
Novel04377	Gh_D11G0944	Gh_Sca004822G04	Gh_D06G2243	Gh_D08G1301	Gh_D08G1266	Gh_D02G2100
Gh_A01G1234	Gh_D02G2039	Gh_A02G1477	Gh_A03G1286	Gh_D12G0729	Gh_D05G1508	Gh_A05G1339
Gh_D12G0695	Gh_D11G0961	Novel06098	Gh_D11G0688	Gh_A09G1935	Gh_A02G1613	Gh_D01G0177
Gh_A05G0557	Gh_A07G0202	Gh_D02G1327	Gh_A03G0199	Gh_A03G0465	Gh_A07G2301	Gh_D06G0355
Gh_A05G3670	Gh_D10G0473	Gh_A09G0884	Gh_D11G1955	Gh_D06G2182	Gh_A11G1074	Gh_A05G1594
Gh_D07G0577	Gh_D01G2181	Gh_D03G1078	Gh_D11G2007	Gh_A10G0456	Gh_D03G1419	Gh_A10G0292
Gh_A12G2317	Gh_A12G2428	Gh_A05G0358	Gh_A09G0533	Gh_D02G2026	Gh_D13G1273	Gh_A12G2428
Novel00221	Gh_A05G3285	Gh_D07G1331	Novel06098	Gh_A10G2140	Gh_A09G2236	Gh_D12G1701
Gh_A06G0022	Gh_D07G2083	Gh_A04G0984	Gh_D11G0823	Gh_D09G2100	Gh_A02G1000	Gh_A05G0934
Gh_D10G2033	Gh_D08G2152	Gh_A07G2010	Gh_A09G2303	Gh_D09G1140	Gh_A05G1428	Gh_A03G0347
Gh_A13G0445	Gh_A05G1339	Gh_A05G1182	Gh_A05G0988	Gh_D08G1067	Gh_A05G3180	Gh_A02G0669
Gh_D13G0219	Gh_D09G2302	Gh_D13G1991	Gh_D05G1684	Gh_D05G2659	Gh_A08G1578	Gh_A05G0197
Gh_D12G1470	Gh_A01G0986	Gh_D08G2397	Novel04163	Gh_D10G1145	Gh_A12G0778	Gh_D07G2462
Gh_D01G0063	Gh_D12G2480	Gh_D12G1410	Gh_A06G2002	Gh_D01G1030	Gh_D13G0450	Gh_A06G0723
Novel03124	Gh_D06G0237	Gh_A05G0511	Gh_A05G1689	Gh_D01G2027	Gh_A06G0325	Gh_A07G0202
Gh_D09G1369	Gh_A13G0879	Gh_D12G1174	Gh_D08G0686	Gh_D06G1356	Gh_D08G1960	Gh_A13G1209
Gh_D04G0815	Gh_A06G2002	Gh_A05G1005	Gh_D05G2891	Gh_A02G1751	Gh_A05G0535	Gh_A03G1978
Gh_D09G2022	Gh_A01G0415	Gh_D01G0177	Gh_A09G2125	Gh_A08G1850	Gh_A11G0956	Gh_D12G2642
Gh_D13G1428	Gh_A04G0725	Gh_D13G0445	Gh_D05G1508	Gh_D01G1827	Gh_D06G0203	Novel03040
Gh_D12G2536	Gh_D13G0495	Gh_A12G1062	Gh_A04G0836	Gh_D02G1074	Gh_D12G0463	Gh_A07G1324
Gh_A12G2301	Gh_D05G0079	Gh_A11G3188	Gh_A05G0827	Novel03142	Gh_A03G1547	Gh_D07G0974
Novel05953	Gh_A02G0677	Gh_D10G1895	Gh_A10G2222	Gh_A11G0727	Gh_A06G1419	Gh_D02G1527
Gh_D02G0459	Gh_A05G3125	Gh_Sca004822G05	Gh_D04G1542	Gh_A05G0016	Gh_A05G3668	Gh_A02G1546
Gh_D07G1207	Gh_A01G0487	Gh_D13G0219	Gh_A06G2107	Gh_D11G1675	Gh_D01G2036	Novel03391
Gh_A03G0051	Gh_D10G2040	Gh_D10G2242	Gh_D05G1944	Gh_A12G2517	Gh_A10G1075	Gh_D13G1544
Gh_A04G0136	Gh_D08G1096	Gh_D01G0408	Gh_A09G2180	Gh_D13G2177	Gh_D08G1728	Gh_A11G3076
Novel03164	Gh_D07G1281	Gh_A13G0418	Gh_D03G0457	Gh_D13G2394	Gh_A11G0475	Gh_D04G1616
Novel00936	Gh_D13G0706	Novel04163	Gh_D06G1285	Gh_Sca004949G01	Gh_D09G2255	Gh_D01G1186
Gh_D11G1294	Gh_A10G1817	Gh_Sca005165G01	Gh_D06G0824	Gh_A06G1128	Gh_D13G1712	Gh_D08G1367
Gh_A11G1322	Gh_D06G2371	Novel05679	Gh_A10G1283	Gh_D12G0771	Gh_A09G1374	Gh_D11G0164
Gh_D02G1619	Gh_D02G1527	Gh_D01G0643	Gh_D11G3139	Gh_A04G0984	Gh_D09G0354	Gh_A05G1689
Gh_D13G2415	Gh_A08G1982	Gh_D01G1030	Gh_A09G1349	Gh_D05G1835	Gh_A04G0412	Gh_D07G2303
Gh_A03G1288	Gh_D05G0270	Gh_A10G1960	Gh_D09G1268	Gh_A05G3652	Gh_A05G1919	Gh_A04G0109
Gh_A06G1867	Gh_A11G0607	Gh_A10G1642	Gh_A05G0141	Gh_D03G1455	Gh_A05G0646	Gh_A11G1469
Gh_D06G2308	Gh_D11G1775	Gh_A10G1961	Gh_Sca004851G03	Gh_D02G0450	Gh_D02G2018	Gh_A07G1900
Gh_A04G0095	Gh_D08G1326	Gh_A04G0982	Gh_A10G1158	Gh_A03G1680	Gh_A13G2031	Gh_D07G1846
Gh_D01G0334	Gh_A04G1161	Gh_D03G0165	Gh_D04G1489	Gh_D08G1691	Gh_D03G0059	Gh_A09G2224
Novel02314	Gh_D13G1121	Gh_D06G0517	Gh_A05G1594	Gh_D05G2597	Gh_A02G1024	Gh_A11G0607
Gh_A03G1248	Gh_A03G2136	Gh_A13G0133	Gh_A09G1374	Gh_D10G0307	Gh_D05G2134	Gh_D11G1955
Novel03897	Gh_Sca053668G01	Gh_D02G2100	Gh_D01G0511	Gh_D05G1406	Gh_D07G2124	Gh_D12G1782
Gh_A08G2248	Gh_A13G1022	Gh_D08G2730	Gh_D13G0274	Gh_A05G1963	Gh_D03G1786	Gh_D13G2415
Gh_D12G0673	Gh_A02G0092	Gh_A10G0103	Gh_D10G1114	Gh_D09G1279	Gh_A11G0980	Gh_A09G1803
Gh_D05G3908	Gh_D07G2376	Gh_D08G2643	Gh_D08G1265	Gh_D08G0945	Gh_D02G2339	Gh_D11G0506
Gh_A03G1938	Gh_D01G1313	Gh_D13G2145	Gh_D05G2533	Gh_A09G1171	Gh_D01G0906	Gh_A09G2303
Gh_D01G1336	Gh_A05G0197	Gh_A05G1340	Gh_A01G0620	Gh_D03G1470	Gh_D06G2243	Gh_D01G1974
Novel04904	Gh_A05G1005	Gh_D11G1745	Gh_D11G0395	Gh_A12G0675	Gh_A11G2095	Gh_D05G1019
Gh_A05G3285	Gh_D10G2075	Gh_D06G1490	Gh_D09G1465	Gh_D08G0981	Gh_A11G0519	Gh_D05G3908
Gh_A10G0538	Gh_A02G0669	Gh_D08G0448	Gh_D07G1713	Gh_D06G2342	Gh_A11G1321	Gh_A13G2017
Gh_D13G2549	Gh_D06G0057	Gh_D09G0700	Gh_A03G0620	Gh_D09G1048	Gh_A05G3328	Gh_A09G0743
Gh_D08G0086	Gh_D05G1123	Gh_D09G0093	Gh_D05G1292	Gh_D04G0154	Gh_D03G1194	Gh_D07G0603
Gh_A01G1594	Gh_D09G0646	Gh_A03G0347	Gh_D10G0081	Gh_A01G0398	Gh_A13G0224	Gh_D10G2292
Gh_A01G2117	Gh_D05G2190	Gh_D11G1675	Gh_A07G1418	Gh_D05G2190	Gh_A03G1343	Gh_D05G1811
Novel05869	Gh_A03G0556	Gh_D13G1262	Gh_A12G1994	Gh_D06G0284	Novel01666	Gh_A04G1065
Gh_A12G2164	Gh_A11G2663	Gh_D01G0978	Gh_D10G2389	Gh_A01G0019	Novel05000	Gh_D04G0154
Gh_D05G1760	Gh_A01G0154	Gh_D08G1728	Gh_A08G2387	Gh_A03G1281	Gh_D10G0554	Gh_A07G1871
Gh_D07G1991	Gh_D02G1532	Gh_A04G0650	Gh_A07G0202	Gh_D09G0197	Gh_D01G0420	Gh_D06G0001
Gh_A13G1727	Gh_Sca074602G01	Gh_D10G2292	Gh_A13G0099	Gh_A06G0454	Gh_A04G0993	Gh_D09G0011
Gh_D02G0260	Gh_A12G2720	Gh_A01G1485	Gh_D03G1302	Gh_A09G1088	Novel03007	Gh_A04G1299
Gh_A03G1869	Gh_A09G2224	Gh_A09G1571	Gh_D08G0991	Gh_D01G0048	Gh_D11G3486	Gh_A06G1590
Gh_D13G0465	Gh_D11G3026	Gh_D06G1648	Gh_D11G2008	Gh_A09G1137	Gh_D06G2376	Gh_A12G0624
Gh_D13G2523	Gh_D02G0507	Gh_D11G1156	Gh_D10G1151	Gh_A11G2221	Gh_A02G1530	Gh_D11G1775
Gh_D12G2328	Gh_A11G3076	Gh_A03G1281	Gh_D08G1424	Gh_D01G0408	Novel01061	Gh_D07G1812
Gh_D08G0456	Gh_A07G1871	Novel03296	Novel06220	Gh_A13G1014	Gh_D11G0104	Gh_D02G1202
Gh_A12G2512	Gh_D04G1345	Gh_D08G2376	Novel01061	Gh_Sca007466G01	Gh_A08G0358	Gh_A09G0888
Novel03134	Gh_A06G1735	Gh_A11G2673	Gh_A07G0238	Gh_A11G0640	Gh_D05G1051	Gh_D03G0971
Novel02927	Gh_A13G2239	Gh_D07G1045	Gh_D03G0489	Gh_D12G2646	Gh_D04G0186	Gh_D07G1713
Gh_A11G1567	Gh_D04G1616	Novel05933	Gh_A05G0535	Gh_A09G1276	Gh_A13G0039	Gh_A05G0914
Gh_D09G0689	Gh_A09G0643	Gh_A08G1434	Gh_D04G1519	Gh_A03G0620	Gh_D12G0289	Gh_A06G1735
Gh_A10G0830	Gh_A12G1010	Gh_D06G2342	Gh_A06G1590	Gh_D09G1454	Gh_A05G1931	Gh_A03G0560
Gh_A11G0484	Gh_A04G0861	Gh_D01G0048	Gh_A13G2112	Gh_A05G2336	Novel03461	Gh_D12G2480
Gh_A11G0432	Gh_A03G1353	Gh_D06G1356	Gh_D08G0801	Gh_A05G1754	Gh_A03G0265	Gh_D07G2091
Gh_D13G0139	Novel02046	Gh_A11G2748	Gh_A12G1988	Gh_A12G0923	Gh_A04G0787	Gh_A11G2663
Novel01305	Gh_D04G1945	Gh_D05G1123	Gh_A04G0228	Gh_D05G1151	Gh_D11G1626	Gh_D03G1427
Novel04543	Gh_A02G0578	Gh_D06G0237	Gh_A07G1831	Novel06098	Gh_A10G1668	Gh_D12G1855
Gh_D11G1357	Gh_A11G1800	Gh_D10G0551	Gh_A12G2367	Gh_D08G2583	Gh_D11G1715	Gh_D12G2084
Gh_D06G2326	Gh_D04G1360	Gh_A13G1878	Gh_A10G0126	Gh_D05G2554	Gh_Sca006742G01	Gh_A08G2218
Gh_D07G1354	Gh_A05G1689	Gh_A13G1014	Gh_A07G0031	Gh_A08G0646	Gh_D02G1371	Gh_D02G0639
Gh_A04G1207	Gh_A05G0016	Gh_A01G0741	Gh_A01G0933	Gh_A12G1768	Gh_Sca004734G01	Gh_A05G1317
Gh_D11G3401	Novel03391	Gh_D04G1110	Gh_D01G1974	Gh_D05G1358	Gh_D05G3800	Gh_A03G0838
Gh_D04G0605	Gh_A03G1547	Gh_A08G0024	Gh_D11G2698	Gh_D02G1327	Gh_D05G2141	Gh_D13G0034
Novel05972	Gh_D04G1455	Novel02044	Gh_D05G2234	Gh_A07G2010	Gh_D08G1688	Gh_D03G1176
Gh_D07G1526	Gh_A06G1599	Gh_A11G2077	Gh_A11G3188	Gh_D10G0473	Gh_Sca086322G01	Gh_D01G2181
Gh_D02G1029	Gh_Sca005165G01	Gh_D09G1008	Gh_D13G2126	Gh_A07G1838	Gh_D01G0503	Gh_A05G3125
Novel04900	Gh_A13G2211	Gh_D05G0752	Gh_A06G2111	Gh_D11G0752	Gh_D07G0214	Gh_A02G0495
Gh_A02G1530	Gh_A11G0852	Gh_A12G2197	Gh_D01G2028	Gh_D10G1631	Gh_D01G1634	Gh_Sca005193G02
Gh_A08G1366	Gh_D11G1889	Gh_D12G1452	Gh_A07G0050	Gh_D05G0706	Gh_D09G0549	Gh_Sca005780G01
Gh_D06G1291	Gh_D02G1986	Gh_A11G0168	Gh_A05G1124	Novel03714	Gh_A05G0934	Gh_A11G0707
Gh_D10G0915	Gh_A04G0983	Gh_A02G1416	Gh_A02G1201	Gh_A01G1050	Gh_D01G0045	Gh_D11G3026
Gh_A06G1294	Gh_A09G1947	Gh_D05G0503	Gh_D02G2177	Gh_A06G1538	Gh_D11G2998	Gh_D05G0184
Gh_D05G1413	Gh_D05G1935	Gh_D13G2250	Gh_D08G1067	Gh_A07G1471	Gh_D06G0883	Gh_A02G0455
Gh_A12G1694	Gh_A08G1366	Gh_D10G0576	Gh_D04G1278	Gh_D13G2029	Gh_A05G1116	Gh_D03G1138
Gh_A06G1440	Gh_A03G1933	Gh_D10G0107	Gh_D07G0060	Gh_D09G0812	Gh_D11G1705	Gh_D08G1376
Novel03538	Gh_A12G1639	Gh_A09G1295	Gh_A03G0851	Gh_D03G0237	Gh_D09G1637	Gh_D09G0438
Gh_A05G1393	Gh_D06G1356	Gh_D01G0503	Gh_A06G1450	Gh_D08G0448	Gh_A09G1304	Gh_A13G0018
Novel03724	Gh_D03G1427	Gh_Sca128048G01	Gh_A03G1353	Gh_A05G0386	Gh_A13G1000	Gh_A03G1336
Gh_A11G2813	Gh_A09G1215	Gh_A01G0095	Gh_A05G1847	Gh_A08G1000	Gh_A12G1988	Gh_A05G1598
Novel01118	Gh_A08G0306	Gh_A03G0475	Gh_D06G2122	Gh_A09G0864	Gh_D06G2281	Gh_D05G0937
Gh_A07G0507	Gh_D05G3489	Gh_A03G0561	Gh_A07G2174	Gh_D10G1564	Gh_A01G2016	Gh_D01G2159
Novel00590	Gh_D05G0015	Gh_D11G2499	Gh_A01G0986	Gh_D08G1182	Gh_A05G1219	Gh_A02G0837
Gh_A05G2241	Gh_D02G1423	Gh_A11G3011	Gh_A01G0495	Gh_D04G0046	Gh_A12G2428	Gh_A05G1904
Gh_D01G0667	Gh_A08G0957	Gh_D03G1205	Gh_D11G3344	Gh_A05G0840	Gh_D09G1274	Gh_D04G1360
Novel00544	Gh_A04G0982	Gh_A01G0224	Gh_D09G1105	Gh_D02G1993	Gh_D01G1218	Gh_A08G0421
Novel03397	Gh_A01G0562	Gh_A03G2055	Gh_D12G1701	Gh_A08G1982	Gh_D04G1919	Gh_A05G2645
Gh_D02G0140	Gh_A12G1915	Novel05197	Gh_A11G3275	Novel02498	Gh_A04G0738	Gh_D12G2553
Gh_D06G1660	Gh_D07G2462	Gh_A03G0417	Gh_A07G1441	Gh_D13G1991	Gh_D06G2200	Gh_A02G1225
Gh_A10G1987	Gh_A12G1662	Gh_D02G0833	Gh_D03G0479	Gh_D07G1045	Gh_D05G3612	Gh_A02G0677
Gh_D09G0504	Gh_D02G0114	Gh_D12G2835	Gh_D05G0655	Gh_A02G0058	Gh_A11G0333	Gh_A11G1791
Gh_D11G1962	Gh_D11G1955	Gh_D07G0415	Gh_A03G0325	Gh_A11G2332	Gh_D05G0646	Gh_A03G1547
Gh_A06G0599	Gh_D05G1793	Gh_D02G2141	Gh_D12G1470	Gh_D07G0034	Gh_D04G1278	Gh_D12G0641
Gh_D01G0169	Gh_D11G0506	Gh_A12G1172	Gh_D12G1069	Gh_D06G0281	Gh_A01G0260	Gh_A01G0986
Novel02837	Gh_A12G2460	Gh_D10G2354	Gh_D11G0506	Gh_D12G2377	Gh_D08G1273	Gh_A02G1492
Novel03923	Gh_A08G0421	Gh_D04G0067	Gh_A07G0243	Gh_A11G2719	Gh_A11G0132	Gh_A07G0681
Novel03054	Gh_D12G1481	Gh_D08G2384	Gh_D07G0703	Gh_A02G1477	Gh_D12G2746	Gh_A08G2217
Novel04020	Gh_A11G1791	Gh_D13G1857	Gh_A10G1460	Gh_A05G1329	Gh_D11G0527	Gh_D06G1136
Novel04056	Gh_A08G1990	Gh_D03G1470	Gh_A06G1229	Gh_A07G1165	Gh_D04G0443	Gh_D05G0351
Gh_A02G0199	Gh_A10G0935	Gh_A13G1886	Gh_A02G0153	Gh_A05G0511	Gh_D08G1146	Gh_D11G0440
Novel01087	Gh_A13G1665	Gh_D05G1117	Gh_D12G2502	Gh_A03G1434	Gh_D10G2354	Gh_A09G1746
Novel00649	Gh_A04G0035	Gh_D02G1767	Gh_A09G1145	Gh_D12G0035	Gh_D02G0168	Gh_A12G1010
Novel02334	Gh_D10G2082	Gh_A12G1003	Gh_D08G2585	Gh_D08G2384	Gh_A04G1048	Gh_D10G2395
Gh_A01G0083	Gh_A05G0557	Gh_A01G0398	Gh_A13G0829	Gh_D06G1255	Gh_A02G0759	Gh_A03G2085
Gh_D07G0401	Gh_D03G0261	Gh_A06G0802	Gh_A07G0087	Gh_D12G1931	Gh_D05G3743	Gh_A07G0534
Gh_D09G0432	Gh_A07G1015	Gh_D01G0573	Gh_A05G3102	Gh_A07G0494	Gh_Sca053668G01	Gh_D02G2039
Gh_D11G3168	Gh_D11G0351	Gh_A08G0785	Gh_D13G2076	Gh_A12G1288	Gh_D01G1490	Gh_A11G2813
Novel05911	Gh_D12G1686	Gh_D09G1969	Novel00789	Gh_A04G0005	Gh_D02G0507	Gh_D12G1636
Novel00540	Gh_A07G1227	Gh_Sca007466G01	Gh_D03G1455	Gh_Sca006742G01	Gh_D09G0184	Gh_A11G0150
Gh_A12G1246	Novel06086	Novel02703	Gh_D07G1305	Gh_A13G2148	Gh_A05G1608	Gh_D02G2028
Novel00581	Gh_D05G1729	Gh_D09G2309	Gh_A08G1393	Gh_A11G2641	Gh_A10G1396	Gh_A06G0608
Novel03853	Gh_A13G0130	Gh_D06G0296	Novel03790	Gh_D05G2506	Gh_D06G0864	Gh_A08G1096
Gh_A09G0199	Gh_A05G3037	Gh_D05G0710	Gh_D04G1455	Gh_D10G1867	Gh_D02G0204	Gh_A02G1751
Gh_D11G0790	Gh_D05G0654	Gh_A09G2102	Gh_A12G1808	Gh_A11G1587	Gh_A06G0676	Gh_A05G0391
Gh_A03G1851	Gh_A07G0109	Gh_D02G0090	Gh_A05G1428	Gh_A09G1571	Gh_D05G3267	Gh_A05G0840
Novel04086	Gh_D09G2255	Gh_A05G3541	Gh_D04G0186	Gh_D02G2100	Gh_D05G0988	Gh_A12G2658
Gh_D06G1592	Gh_A11G3188	Gh_A12G0142	Gh_D07G2462	Gh_A06G0408	Gh_A12G1487	Gh_A13G2316
Gh_D10G2075	Gh_D05G1019	Novel04555	Gh_A11G3263	Gh_A07G0421	Gh_D13G2523	Gh_D10G0552
Gh_A03G0234	Gh_D09G1106	Gh_D10G1631	Gh_D07G0296	Gh_D11G3426	Gh_A13G0282	Gh_D04G1455
Novel05011	Gh_D13G2076	Gh_D06G0281	Gh_A12G0376	Gh_D12G1122	Gh_D05G2044	Gh_D06G0832
Novel03201	Gh_A05G0326	Gh_D11G2280	Gh_D04G1562	Gh_D10G2528	Gh_D11G2651	Gh_A02G0918
Gh_D02G1214	Gh_A02G1546	Gh_A11G2814	Gh_A04G0412	Gh_A13G2147	Gh_A02G0293	Gh_D08G0945
Novel04004	Gh_D08G0880	Gh_A11G2522	Gh_A05G2989	Gh_D01G0405	Gh_D11G1108	Gh_A11G1582
Gh_D03G1384	Gh_A02G0918	Gh_D13G0420	Gh_D05G1123	Gh_A10G1611	Gh_A11G1410	Gh_D09G1710
Novel00446	Gh_A04G0058	Gh_A07G0026	Gh_D01G2181	Gh_A09G1135	Gh_D11G0836	Gh_A01G1439
Novel05277	Gh_A03G2085	Gh_D12G2642	Gh_D05G1785	Gh_D13G2308	Gh_A10G0286	Gh_A11G0167
Gh_A03G0386	Gh_D04G1649	Gh_D04G0717	Gh_D06G0576	Gh_A05G2335	Gh_D11G1470	Gh_A13G1919
Novel05024	Gh_A07G0152	Gh_A10G1132	Gh_D07G1188	Gh_D09G1351	Gh_D08G1378	Gh_D05G2363
Novel02186	Gh_D02G0639	Gh_D10G0145	Gh_D03G0090	Gh_A05G1182	Gh_D07G0568	Gh_A12G1285
Novel02119	Gh_D04G1689	Gh_A09G1937	Gh_A03G2022	Gh_D08G1661	Gh_A03G1243	Gh_A07G0109
Gh_D11G2698	Gh_D10G2527	Gh_Sca004949G01	Gh_D04G0046	Gh_D07G1237	Gh_A05G0888	Gh_D10G1882
Novel03475	Gh_D12G2489	Gh_D10G2294	Gh_D10G0104	Gh_D10G0551	Gh_D05G0655	Gh_D04G1670
Gh_D13G0495	Gh_A11G0980	Gh_D05G1283	Gh_A11G0852	Gh_A11G2522	Gh_A05G1390	Gh_A06G0259
Novel01119	Gh_A11G1648	Gh_A02G1751	Gh_D08G1146	Gh_A02G0561	Gh_A05G1934	Gh_A11G1078
Gh_D10G1737	Gh_A05G1608	Gh_A12G0449	Gh_A09G2255	Gh_D13G0498	Gh_D07G0283	Gh_D04G1689
Gh_A12G2045	Gh_D07G1565	Gh_A05G1118	Gh_A01G1112	Gh_D07G1517	Gh_D10G0271	Gh_D04G0289
Novel04724	Gh_A07G1441	Gh_D05G3672	Gh_D09G1351	Gh_D13G2145	Gh_D09G2263	Gh_A11G0915
Novel03086	Gh_D11G2007	Gh_D09G2274	Gh_D08G1636	Gh_A12G1003	Gh_A11G1155	Gh_D12G1856
Novel03718	Gh_A01G0564	Gh_A07G0439	Gh_A04G0301	Gh_A03G0786	Gh_A11G2446	Gh_Sca006663G01
Novel02667	Gh_A05G3997	Gh_D12G0771	Gh_D04G1924	Gh_D08G1352	Gh_A06G1481	Gh_A05G0988
Gh_D02G0387	Gh_A05G1457	Gh_A13G0377	Gh_D05G0981	Gh_A04G0649	Gh_D06G0406	Gh_D09G1105
Gh_D09G0857	Gh_D12G2588	Gh_D11G1983	Gh_D08G1273	Gh_D03G0165	Gh_A06G0128	Gh_A01G0562
Gh_D11G3289	Gh_D07G1842	Gh_D05G0266	Gh_A11G0084	Gh_D05G3751	Gh_D13G0889	Gh_A08G2219
Gh_A10G0828	Novel00418	Novel01048	Gh_A11G2742	Gh_D11G1805	Gh_A06G0736	Gh_A05G1906
Gh_D11G0484	Gh_A09G0888	Gh_D12G1122	Gh_D05G0020	Gh_D01G1697	Gh_D11G0396	Gh_A07G0228
Novel01598	Gh_A05G0934	Gh_A13G0604	Gh_D05G2826	Gh_D01G2045	Gh_D11G1816	Gh_A12G0550
Gh_A10G2253	Gh_A12G0222	Gh_A08G0201	Gh_A02G1355	Gh_A09G0193	Gh_D12G0301	Gh_D13G2438
Novel00164	Gh_D01G0723	Gh_A01G1126	Gh_A13G0518	Gh_D13G1998	Gh_A12G0461	Gh_D04G1649
Gh_A03G1840	Gh_A07G0633	Gh_D11G1144	Gh_D01G1604	Gh_D05G0584	Gh_D05G0932	Gh_A12G0086
Gh_A12G2303	Gh_D04G1078	Gh_Sca005431G01	Gh_A06G0714	Gh_D01G0093	Gh_D13G0202	Gh_D12G2227
Gh_A06G0995	Gh_A03G0265	Gh_D06G0291	Gh_A01G1397	Gh_A05G2933	Gh_D04G0942	Gh_D12G2489
Novel00814	Gh_D07G2091	Gh_D10G2303	Gh_D05G3685	Gh_D05G1381	Gh_A01G0419	Gh_D11G1962
Novel05654	Gh_D13G2037	Gh_A11G2475	Gh_A08G0574	Gh_Sca004879G04	Gh_A10G2085	Gh_D01G0420
Gh_A13G2148	Gh_A04G0650	Gh_D01G2051	Gh_D02G2339	Gh_A05G3209	Gh_A09G2180	Gh_D02G1423
Gh_D09G1985	Gh_D05G0937	Gh_D13G0495	Gh_A10G0235	Gh_D08G1266	Gh_D10G0287	Gh_D10G2527
Gh_A05G3328	Gh_A05G1904	Gh_A05G3996	Gh_A12G1414	Gh_D06G1176	Gh_D06G0566	Gh_D05G0654
Gh_D11G1626	Gh_A02G0495	Gh_A05G0969	Gh_A05G3860	Gh_A11G1460	Gh_D09G1920	Gh_A09G0117
Novel05449	Gh_D08G0509	Gh_D13G1183	Gh_A13G0531	Gh_A13G0377	Gh_D11G3139	Gh_A05G0621
Gh_D09G1375	Gh_D11G0823	Gh_A05G1393	Gh_A05G0577	Novel01661	Gh_D08G1036	Gh_A03G1353
Gh_Sca045893G01	Gh_D12G1855	Gh_D13G0421	Gh_D12G1200	Gh_D12G1856	Gh_A10G2299	Gh_D10G0295
Gh_D11G1923	Gh_A09G0889	Gh_D03G0509	Gh_A12G2406	Gh_A11G2695	Gh_D05G1499	Gh_D11G1104
Gh_A06G1817	Gh_D05G0431	Gh_A11G2641	Gh_D11G2196	Gh_D07G0468	Gh_D07G2125	Gh_D06G1356
Novel04102	Gh_D10G2243	Gh_D09G0480	Gh_D06G1084	Gh_D01G1401	Gh_D11G0070	Gh_A04G0035
Novel00570	Gh_D01G0420	Gh_A09G2065	Gh_D10G0607	Gh_A03G1143	Gh_A08G1393	Gh_D05G1243
Gh_D02G0110	Gh_D13G2438	Gh_D08G1301	Gh_D01G0510	Gh_D09G1221	Gh_A08G0682	Gh_A09G2333
Novel01239	Gh_D05G3517	Gh_A13G2106	Gh_A08G2218	Gh_D10G0145	Gh_D01G2344	Gh_D11G2288
Gh_A05G3816	Gh_A03G0493	Gh_A05G2087	Gh_D01G0330	Gh_D05G0731	Gh_A06G0283	Gh_D09G1463
Gh_D03G0658	Gh_A11G0150	Novel02498	Gh_A01G0996	Gh_D05G1169	Gh_D10G1338	Novel03142
Gh_Sca103349G01	Gh_A08G0739	Gh_A12G1768	Gh_A11G2446	Gh_D12G0115	Gh_A09G1270	Gh_A12G2542
Novel03952	Gh_D01G0573	Gh_D03G0828	Gh_A06G0045	Gh_D10G2213	Gh_A03G1978	Gh_D12G1213
Novel06003	Gh_D12G1454	Gh_A05G3191	Gh_A07G1688	Gh_A10G2268	Gh_D01G1186	Gh_D12G1979
Gh_D05G2877	Gh_D06G0001	Gh_D09G1122	Gh_A07G1088	Gh_A04G0787	Gh_D01G1291	Gh_D12G1428
Novel05923	Gh_D03G1324	Gh_D11G1797	Gh_D04G0355	Gh_D13G2250	Gh_A06G1816	Gh_D05G2037
Gh_Sca048607G01	Gh_A01G0095	Gh_D08G1182	Gh_A06G0445	Novel02703	Gh_D04G1897	Gh_A12G1644
Novel05301	Gh_A13G0445	Gh_D06G1291	Gh_A11G0915	Gh_A10G1961	Gh_A04G0242	Gh_A02G0092
Gh_D01G1419	Gh_A05G1906	Gh_D08G1949	Gh_D13G1712	Novel05933	Novel03669	Gh_A05G3285
Gh_D05G1180	Gh_A11G2813	Gh_D05G1180	Gh_A10G0141	Gh_A05G2294	Novel01682	Gh_D05G1050
Gh_D12G1375	Gh_D05G3672	Gh_D01G0405	Gh_A05G3180	Gh_A13G1509	Gh_D09G2085	Gh_D05G0544
Novel02588	Gh_A10G0216	Gh_A12G1366	Gh_A13G1123	Gh_A11G2048	Gh_D02G0896	Gh_D06G0057
Gh_A03G1940	Gh_D13G0445	Gh_A12G2400	Gh_A01G1047	Gh_D10G2303	Gh_D12G1209	Gh_A01G0154
Novel05769	Gh_D05G3593	Gh_A10G0087	Gh_D04G1214	Gh_A08G0785	Gh_A10G0327	Gh_A02G0299
Gh_D11G0658	Gh_A13G0518	Gh_D09G2044	Gh_A04G0034	Gh_D01G0955	Gh_A13G1146	Gh_A11G1730
Gh_D06G2309	Gh_Sca004822G05	Gh_A05G2336	Gh_D05G3593	Gh_D10G0090	Gh_D02G1979	Gh_A05G0235
Gh_A08G0955	Gh_D04G0321	Gh_A08G2358	Gh_D09G2361	Gh_D08G2397	Gh_A12G0103	Gh_A12G1664
Gh_D05G2141	Gh_A12G1285	Gh_A05G3012	Gh_D08G2479	Gh_D09G0959	Gh_A01G0842	Novel02046
Gh_D09G2023	Gh_A06G1419	Gh_D10G1138	Gh_D10G0214	Gh_A09G1027	Gh_A08G2387	Gh_D11G1626
Novel00189	Gh_A08G0044	Gh_A11G2695	Gh_A12G1076	Gh_D02G1738	Gh_D03G1816	Gh_A06G2002
Novel00009	Novel03296	Gh_D11G1145	Gh_D08G0982	Gh_A08G1491	Gh_A11G1546	Gh_D10G0307
Novel04322	Gh_D06G0824	Gh_A12G0193	Gh_A09G0128	Gh_A01G0618	Gh_A12G1076	Gh_A05G0557
Novel03011	Gh_D07G1812	Gh_D06G0920	Gh_A12G1571	Gh_A13G0487	Gh_D05G1169	Gh_D09G1350
Gh_A12G2516	Gh_A05G0621	Gh_A09G1171	Gh_A08G1341	Gh_D06G1961	Gh_A05G0136	Gh_A12G0165
Gh_D02G0844	Gh_D09G0258	Gh_D07G1468	Gh_D02G1974	Gh_D05G1569	Gh_D11G2044	Gh_D12G0436
Gh_D08G0849	Gh_Sca007466G01	Gh_A05G2403	Gh_A01G0912	Gh_A04G0133	Gh_A10G2222	Gh_D11G2007
Gh_D06G0233	Gh_D07G0974	Gh_D12G1945	Gh_A05G2289	Gh_D09G0183	Gh_D11G2958	Gh_D12G0501
Novel01473	Gh_D05G2363	Gh_A09G0009	Gh_D01G1049	Gh_A05G2884	Gh_A01G0324	Gh_A08G0593
Novel01502	Gh_D12G2227	Gh_A11G0727	Gh_D09G0549	Novel00165	Gh_D06G0809	Gh_D13G2523
Gh_Sca006111G01	Gh_D10G0081	Gh_D01G2294	Gh_A13G1920	Gh_A01G0822	Gh_A07G1418	Gh_D08G2029
Novel03721	Gh_D13G2523	Gh_A13G0458	Gh_A12G0006	Gh_D07G2217	Gh_D06G1406	Gh_D05G1784
Gh_A01G0370	Gh_A11G1435	Gh_D10G1766	Gh_A01G2128	Gh_D13G2037	Gh_D02G1794	Gh_D02G0114
Gh_A05G3448	Gh_A12G0624	Gh_Sca004809G01	Gh_D10G1201	Gh_A09G0888	Gh_A09G0876	Gh_A13G1101
Gh_A06G1060	Gh_A05G0141	Gh_A01G0630	Gh_A05G0840	Gh_D01G2051	Gh_D02G0243	Gh_A03G0091
Gh_A11G2219	Gh_D02G1793	Gh_A01G0618	Gh_A02G0837	Gh_D12G0008	Gh_A01G0912	Gh_D08G0686
Gh_D13G0498	Gh_D08G0686	Gh_A01G0564	Gh_D05G1152	Gh_D07G0827	Gh_A01G1731	Gh_D07G1560
Gh_D05G1757	Gh_D07G0144	Gh_A11G2719	Gh_A04G0245	Gh_A03G1789	Gh_Sca004867G05	Gh_A03G1286
Novel05913	Gh_Sca005780G01	Gh_A08G0826	Gh_A13G0445	Gh_A12G2610	Gh_A11G1558	Gh_D11G3168
Gh_A06G1980	Gh_D11G2916	Gh_A12G1915	Gh_A06G1268	Gh_D09G2213	Gh_D09G2131	Gh_D10G0081
Gh_D04G0085	Gh_A05G0511	Gh_A01G0934	Gh_D05G0552	Gh_A07G1720	Gh_D06G0645	Gh_A02G1806
Gh_A09G1679	Gh_A06G1783	Gh_D01G0513	Gh_D01G0299	Gh_D09G1641	Gh_D10G0270	Gh_D04G1345
Gh_A12G1000	Gh_D01G1049	Gh_A11G1281	Gh_D06G1104	Gh_A05G3311	Gh_D03G0971	Gh_D02G0717
Gh_D02G2413	Gh_D13G1544	Gh_A13G2072	Gh_A09G1171	Gh_D09G0521	Gh_A06G0774	Gh_D05G1935
Gh_Sca017002G01	Gh_D03G1701	Gh_D05G3565	Gh_D07G1567	Gh_D05G0697	Gh_D09G0565	Gh_D09G2044
Gh_D06G2244	Gh_D09G0912	Gh_D11G3072	Gh_D09G1307	Gh_A11G1289	Gh_D05G0540	Gh_A06G1419
Novel00671	Gh_D10G0107	Gh_A12G1299	Gh_A01G1786	Gh_D03G0923	Gh_A05G3327	Gh_D04G0942
Gh_D08G1368	Gh_D03G0064	Gh_A08G0524	Gh_A09G0437	Gh_A10G1026	Gh_D09G1855	Gh_Sca005714G01
Gh_A06G1677	Gh_A07G1900	Gh_D09G1177	Gh_D05G0363	Gh_D05G3565	Gh_D02G2150	Gh_A05G1628
Gh_A09G2294	Gh_A05G1118	Gh_A05G3347	Gh_D13G2308	Gh_A05G1034	Gh_A08G0877	Gh_A03G0265
Gh_A10G0456	Novel06227	Gh_A09G2332	Gh_D01G1467	Gh_D01G0513	Gh_D06G2244	Gh_D02G0393
Gh_D12G2537	Gh_D06G2182	Gh_D01G0249	Gh_D05G0998	Gh_D12G0650	Gh_D05G1621	Gh_A08G1085
Gh_A11G2903	Gh_A10G0839	Gh_D06G1400	Gh_A05G2242	Gh_A13G1920	Gh_A05G1329	Gh_D09G0899
Gh_A12G2517	Gh_A08G1085	Gh_D09G0309	Novel00165	Gh_A10G1627	Gh_D10G1114	Gh_D07G0285
Gh_D12G2702	Gh_D09G1161	Gh_A09G1592	Gh_A13G2017	Gh_D12G0474	Gh_A13G1247	Gh_D07G0296
Gh_D05G3555	Gh_D03G1138	Gh_A06G1559	Gh_D01G1187	Gh_A11G2475	Gh_D13G1919	Gh_D10G1766
Gh_A11G1695	Gh_A09G1182	Gh_D05G1293	Gh_D13G0114	Gh_A10G0087	Gh_D05G2162	Gh_D08G0509
Novel01284	Gh_A04G0976	Gh_A01G1916	Gh_D11G0695	Gh_D11G1156	Gh_D10G1742	Gh_A08G0574
Novel01216	Gh_D01G0503	Gh_A12G1288	Gh_A04G1351	Gh_A09G2059	Gh_A03G2022	Gh_D05G3800
Gh_D03G1574	Gh_D11G3477	Gh_D03G0600	Gh_D11G1615	Gh_D11G3338	Gh_A09G1800	Gh_A13G0829
Gh_A06G0704	Gh_A02G1225	Gh_D09G0812	Gh_A07G2085	Gh_A11G2748	Gh_D08G2765	Gh_A04G0861
Gh_A01G0683	Novel03803	Gh_A13G1064	Gh_D11G1457	Gh_A02G0694	Gh_D10G0852	Gh_A01G1257
Gh_A11G0353	Gh_A09G2303	Gh_A02G0677	Gh_D08G1674	Novel04555	Gh_D04G0455	Gh_D10G0554
Novel03480	Gh_A12G1093	Gh_A12G0675	Gh_D06G0485	Gh_A02G1416	Gh_D12G1507	Gh_A05G0923
Novel05512	Gh_A03G0475	Gh_D05G0584	Gh_A02G0188	Gh_D01G0643	Gh_A09G1055	Gh_D08G1170
Gh_D01G0177	Gh_A08G0929	Gh_D02G1738	Gh_A05G0923	Gh_D02G0206	Gh_A11G2938	Gh_Sca005136G01
Gh_D07G1331	Gh_A11G0915	Gh_D10G0112	Gh_D09G0438	Gh_D11G1983	Gh_A10G1858	Gh_D11G0994
Gh_D04G0984	Gh_A12G2301	Gh_A08G1163	Gh_A05G0266	Gh_D05G3727	Gh_A12G1024	Gh_A08G0877
Gh_D05G2479	Gh_D09G1080	Gh_D07G2242	Gh_D06G0645	Gh_D02G1026	Gh_D05G0654	Gh_A10G0935
Gh_A03G1548	Gh_A05G3717	Gh_D01G0723	Gh_D07G0742	Gh_A03G0464	Gh_Sca080791G01	Gh_D06G0824
Novel00382	Gh_A07G1640	Gh_D02G2125	Gh_A04G0049	Gh_A01G0505	Gh_D08G1711	Gh_A01G1223
Novel00865	Gh_D10G0818	Gh_A04G1174	Gh_A03G2062	Gh_D11G2795	Gh_D05G1007	Gh_D13G1564
Gh_A11G0084	Novel01278	Gh_D13G2441	Gh_A02G1631	Gh_D10G1920	Gh_A11G0401	Gh_D11G0351
Novel01538	Gh_D11G2876	Gh_D11G2795	Gh_D02G1371	Gh_D13G0421	Gh_A08G0024	Gh_D01G1447
Gh_A01G1592	Gh_D05G0266	Gh_A01G1574	Gh_D05G1270	Gh_A08G0591	Gh_D11G3026	Gh_A09G0889
Gh_D13G0494	Gh_A13G2031	Gh_D10G0483	Gh_D05G1431	Gh_D04G0577	Gh_D06G0323	Gh_D13G1272
Novel06051	Gh_D05G1050	Gh_A07G0354	Gh_D13G2360	Gh_D10G1398	Gh_A12G0351	Gh_D03G0222
Gh_A06G1251	Gh_D01G0757	Gh_D01G1697	Gh_D10G0852	Gh_D11G1293	Gh_A09G0851	Gh_D05G2650
Gh_A07G1227	Gh_D08G2470	Gh_A13G1661	Gh_D08G1348	Gh_D01G0733	Gh_A05G1317	Gh_A05G0141
Gh_Sca011512G01	Gh_D02G2141	Gh_D13G1792	Gh_A11G2865	Gh_D02G0888	Gh_A13G0018	Gh_D05G0320
Gh_A12G1487	Gh_D13G0219	Gh_A06G1320	Gh_A06G1343	Gh_A13G1878	Novel03790	Gh_D09G0912
Gh_A01G0648	Gh_D07G0296	Gh_D12G0762	Gh_A03G1143	Gh_A07G0773	Gh_D05G2078	Gh_A12G1808
Gh_A02G1419	Gh_D11G2499	Novel00475	Gh_D09G1279	Gh_A10G1835	Gh_D12G0452	Novel06220
Gh_D05G3257	Gh_A05G0122	Gh_A08G1616	Gh_D05G1569	Gh_A12G2059	Gh_D11G1471	Gh_D09G2302
Gh_A06G1359	Gh_A11G0222	Gh_A02G0965	Gh_A04G1048	Gh_D03G0805	Gh_A11G2110	Gh_D05G0810
Gh_D08G1301	Gh_D01G1186	Gh_A12G1964	Gh_A13G1873	Gh_A09G0884	Gh_D13G1428	Gh_A01G1456
Gh_A04G0376	Gh_A07G0087	Gh_A13G0531	Gh_D03G1643	Gh_A04G0708	Gh_A06G1870	Gh_D05G0363
Gh_A11G0956	Gh_A04G1299	Gh_A04G0309	Gh_A08G2343	Gh_D03G0919	Gh_A02G1175	Gh_A13G0267
Gh_D10G1969	Gh_A05G1616	Gh_D09G1681	Gh_A10G1051	Gh_A05G2325	Gh_D12G0897	Gh_D11G2916
Gh_A10G1493	Novel00165	Gh_D05G3727	Gh_A13G1399	Gh_D01G0249	Gh_A04G0537	Gh_A12G1512
Gh_A09G1440	Gh_A12G0234	Gh_A02G0398	Gh_A11G1546	Gh_A11G2817	Gh_A09G1912	Gh_D04G0047
Novel01213	Gh_D09G1418	Gh_D05G2425	Gh_A04G1161	Gh_A03G1142	Gh_A12G2213	Gh_A07G1479
Gh_A04G1079	Gh_A05G0995	Gh_A05G3717	Gh_D05G0270	Gh_A10G1331	Gh_A01G0651	Gh_A01G2120
Novel00222	Gh_D10G2029	Gh_A06G1112	Gh_A09G1456	Gh_D08G0840	Gh_Sca074602G01	Gh_D07G1949
Novel00024	Gh_D02G0459	Gh_D11G1919	Gh_A06G1735	Gh_A05G1223	Gh_A04G0836	Gh_D09G1161
Gh_D02G0132	Gh_A08G2387	Gh_A05G2241	Gh_D05G1675	Gh_D05G0356	Gh_A05G3681	Novel05888
Novel01871	Gh_D06G0981	Gh_A09G1289	Gh_A11G3115	Gh_A03G2006	Gh_A11G1800	Gh_A09G1947
Gh_A08G0204	Gh_D06G1291	Gh_D12G0160	Gh_A08G1593	Gh_A11G1276	Gh_D03G0919	Gh_D12G1163
Gh_A03G1839	Gh_A12G1644	Gh_A13G1536	Gh_A12G2516	Gh_D07G2242	Gh_A01G1519	Gh_A13G2024
Novel04750	Gh_A04G1012	Gh_D02G2026	Gh_D13G2472	Gh_A05G1628	Gh_D12G2676	Gh_D05G0976
Gh_A06G0605	Gh_A01G1050	Gh_A08G1047	Gh_A13G0282	Gh_A05G0747	Gh_D08G0509	Gh_A01G0737
Gh_A04G0983	Gh_D06G1953	Gh_A07G0335	Gh_D06G2262	Gh_D09G1969	Gh_D07G2217	Gh_D09G1484
Gh_A09G0015	Gh_D11G2994	Gh_A09G0915	Gh_A02G1344	Gh_A11G0333	Novel05960	Gh_D02G0740
Novel00910	Gh_D12G0641	Gh_A05G3652	Gh_D03G0831	Gh_A10G0810	Gh_A11G0339	Gh_Sca005431G01
Novel00194	Gh_A13G1209	Gh_A13G0203	Gh_D02G0204	Gh_A12G2385	Gh_Sca005103G03	Gh_D01G1037
Gh_A03G1403	Gh_D05G0363	Gh_A10G0538	Gh_D08G1376	Gh_D02G1893	Gh_D02G0114	Gh_D09G0646
Novel04523	Gh_A07G1506	Gh_D07G0827	Gh_D11G1144	Gh_A06G1446	Gh_A09G1499	Gh_D11G0237
Gh_D08G0712	Gh_A03G0620	Gh_A05G1123	Gh_A04G0216	Gh_D04G1287	Novel05197	Gh_A11G0222
Gh_D05G3743	Gh_D12G1782	Gh_D07G1315	Gh_A04G0861	Gh_A05G1317	Gh_A12G1591	Gh_A09G1473
Novel01180	Novel02401	Gh_D08G1061	Gh_D09G2330	Gh_D03G0600	Gh_A05G0422	Gh_D08G0880
Gh_A06G0045	Gh_D05G2234	Gh_D03G1128	Gh_A05G1821	Gh_A13G1886	Gh_D06G0825	Gh_A02G0316
Novel04350	Gh_A05G0687	Gh_A01G0871	Gh_A06G1849	Gh_D09G1008	Gh_D06G2156	Gh_D12G1501
Novel01890	Gh_D04G1614	Gh_D08G1266	Gh_D04G0694	Gh_A06G2102	Gh_D05G1638	Gh_A13G0518
Gh_D05G3207	Gh_D12G0650	Gh_A05G2203	Gh_A08G0823	Novel06214	Gh_D08G0693	Gh_D13G1505
Gh_D11G3112	Gh_D12G1428	Gh_A07G0808	Gh_D06G2289	Gh_D03G1423	Gh_D02G0085	Gh_D05G3708
Gh_A01G1111	Gh_D05G0626	Gh_D12G0236	Gh_D03G0919	Gh_A05G3347	Gh_D08G0143	Gh_D05G3593
Novel00119	Gh_D08G2643	Gh_A08G1356	Gh_D05G1600	Gh_D09G0899	Novel03891	Gh_A07G1640
Gh_D02G0129	Gh_A07G1688	Gh_A06G1968	Gh_A05G1122	Gh_A07G0439	Gh_A03G1718	Gh_D02G0636
Gh_D09G1687	Gh_D03G1176	Gh_D01G1885	Gh_A05G3191	Gh_A07G0260	Gh_D10G0313	Gh_A11G0456
Gh_A12G2042	Gh_D08G1376	Gh_D03G1415	Gh_D04G1157	Gh_D07G1030	Gh_D13G0301	Gh_A10G2254
Novel04303	Gh_D01G2301	Gh_A11G1731	Gh_D12G0501	Gh_D11G1009	Gh_A11G0885	Gh_D05G3489
Gh_A13G1407	Gh_D01G1187	Gh_D10G2213	Gh_D08G0670	Gh_D05G1812	Gh_D08G1632	Gh_D06G2262
Novel06039	Gh_D06G0487	Gh_A10G0216	Gh_A08G1232	Gh_A11G2420	Gh_D12G2388	Gh_D10G0475
Gh_A03G0556	Gh_D08G0118	Gh_D05G3751	Gh_D06G1551	Gh_A03G1546	Novel03441	Gh_A02G0853
Gh_A07G0494	Gh_A13G1673	Gh_A11G0514	Gh_D05G0752	Gh_D10G1767	Gh_A11G2748	Gh_A13G2003
Novel06133	Gh_D01G2159	Gh_D10G0249	Gh_A05G1005	Gh_D08G2275	Gh_D05G0789	Gh_D08G2583
Novel05806	Gh_A03G0851	Gh_A02G1139	Gh_A05G3397	Gh_A09G1349	Gh_D05G0653	Gh_D06G0576
Novel04327	Gh_A06G1157	Gh_A07G0327	Gh_A12G1644	Novel05197	Gh_D08G1972	Gh_A03G0805
Novel01279	Gh_A10G1968	Gh_A02G1292	Gh_A02G1806	Gh_A01G2152	Novel04370	Gh_D01G2028
Gh_D04G0014	Gh_A12G1994	Gh_D07G0486	Gh_A05G0197	Gh_A07G0354	Gh_D10G1266	Gh_A01G1112
Gh_D05G1217	Gh_A10G2346	Gh_D05G2597	Gh_A09G0208	Gh_A01G0536	Gh_A12G2208	Gh_A06G0327
Gh_D03G0742	Gh_A05G1143	Gh_D09G1351	Gh_D04G0514	Gh_A12G2474	Gh_A01G0745	Novel00165
Gh_A01G0504	Gh_D10G0554	Gh_A12G1000	Gh_D03G0738	Gh_A12G0449	Gh_A01G2159	Novel06227
Novel01362	Gh_D09G0011	Gh_D06G0690	Gh_D10G2082	Gh_D10G1138	Gh_D07G0344	Gh_A05G3108
Novel03587	Gh_D13G1792	Gh_D08G1563	Gh_D02G1583	Gh_A05G0391	Gh_D06G1400	Gh_A12G2460
Novel03401	Gh_A01G1456	Gh_A01G2126	Gh_A10G0077	Gh_Sca007938G01	Gh_D12G1727	Gh_A05G1740
Gh_A03G2076	Gh_A07G0327	Gh_D05G1935	Gh_D05G1025	Gh_A01G0616	Gh_A05G3285	Gh_D07G1188
Novel06225	Gh_D09G0438	Gh_A05G1661	Gh_A08G0632	Gh_A01G2126	Gh_D05G1270	Gh_A05G1638
Novel02320	Gh_D02G0382	Gh_D12G1687	Gh_D07G1512	Gh_A13G0598	Gh_D04G1975	Gh_A05G1340
Gh_A12G2515	Gh_D11G3017	Gh_D03G1379	Gh_D13G2438	Gh_D11G0189	Gh_A06G1557	Gh_A12G0559
Gh_D05G3263	Gh_D05G0184	Gh_A05G1186	Gh_A10G1647	Gh_D07G1579	Gh_D01G1091	Gh_A09G0003
Novel03012	Gh_D02G0636	Gh_D12G2665	Gh_D05G2018	Gh_A08G1163	Gh_A11G3015	Gh_A03G0556
Novel01045	Gh_A03G1595	Gh_D12G0446	Gh_A12G1915	Gh_D11G3290	Gh_A05G1577	Gh_A08G0739
Gh_D02G0507	Gh_D05G3708	Gh_A10G1611	Gh_D11G0139	Gh_A12G2503	Gh_D13G1549	Gh_A11G1289
Gh_A06G1150	Gh_D03G1135	Gh_A03G2172	Gh_A02G0578	Gh_D13G0814	Gh_D05G2043	Gh_D04G0046
Gh_A03G1704	Gh_A02G1492	Gh_A04G0649	Gh_D13G2037	Gh_D08G0815	Gh_D10G1522	Gh_A02G1000
Gh_D09G1621	Gh_D05G1944	Gh_D01G2344	Gh_A05G0992	Gh_A11G1725	Gh_A07G0081	Gh_D03G0090
Gh_D08G1424	Gh_A12G1928	Gh_D12G2588	Gh_A12G1285	Gh_A09G2418	Gh_A12G1070	Gh_A12G0376
Gh_A09G2421	Gh_A09G1145	Novel05148	Gh_D13G2052	Gh_A07G1506	Gh_D09G0247	Gh_A12G2367
Gh_D11G2528	Gh_A10G0327	Gh_D12G0189	Gh_D08G1326	Gh_A12G0499	Gh_A06G0236	Gh_A12G2352
Gh_Sca093439G01	Gh_D11G0013	Gh_A02G0899	Gh_D09G1710	Gh_A10G1231	Gh_D11G2301	Gh_D02G2081
Novel01428	Gh_A11G1730	Gh_A10G2299	Gh_D11G0538	Gh_A02G0838	Gh_D11G2860	Gh_D05G0653
Gh_A12G2227	Novel00303	Gh_A09G0308	Gh_D11G0351	Gh_D02G1870	Gh_D09G0373	Gh_A13G0130
Gh_A10G0492	Gh_A01G0781	Gh_A07G1731	Gh_D03G1513	Gh_A03G1286	Gh_D09G1307	Gh_D05G1113
Novel04183	Gh_A06G0045	Gh_D09G1995	Gh_A07G0102	Gh_D12G0503	Gh_A09G0403	Gh_D05G1180
Gh_D13G2261	Gh_D08G2479	Novel00903	Gh_D03G1427	Gh_D05G0507	Gh_D13G0706	Gh_A11G2895
Gh_A13G1326	Gh_A05G3491	Gh_D12G1013	Gh_D05G3708	Gh_D05G1410	Gh_D11G0333	Gh_D04G1579
Gh_D07G0139	Gh_D07G1846	Gh_D01G1585	Gh_A02G0918	Gh_D13G1857	Gh_A06G1277	Gh_A02G0153
Gh_A05G1340	Gh_D09G1859	Gh_D12G0008	Gh_D09G0122	Gh_D10G0271	Gh_A12G2393	Gh_D09G1106
Gh_A08G1393	Gh_A08G1393	Gh_D12G2143	Gh_A01G1994	Gh_D12G0155	Gh_A10G2239	Novel03008
Novel03520	Gh_A01G0737	Gh_A03G0169	Gh_A12G0559	Gh_A08G0524	Gh_A10G0238	Gh_D08G2211
Novel01662	Gh_A11G1559	Gh_A03G1386	Gh_A09G2156	Gh_A12G0495	Gh_A02G0964	Novel02559
Novel00567	Gh_D09G1350	Gh_D09G1641	Gh_A12G0077	Gh_A12G1513	Gh_A07G0238	Gh_A09G1171
Novel01304	Gh_A06G1229	Gh_D05G3876	Gh_A04G0725	Gh_A08G1098	Gh_A07G1688	Gh_A05G1143
Novel02441	Gh_D07G1331	Gh_D03G0942	Gh_D04G1345	Gh_D04G1583	Gh_A10G2215	Gh_A12G0234
Novel01563	Gh_A11G1582	Gh_D09G1418	Gh_D13G0495	Novel02826	Gh_A06G0756	Gh_A05G1599
Novel02950	Gh_D05G1169	Gh_D11G2995	Gh_A07G1894	Gh_D03G0175	Gh_D11G0454	Gh_D12G0773
Novel03880	Gh_D12G1701	Gh_A05G3049	Gh_D05G3475	Gh_D07G2322	Gh_D08G1951	Gh_D13G0247
Novel05121	Gh_A06G1112	Gh_D12G1454	Gh_D13G1075	Gh_D12G0677	Gh_D13G0440	Gh_A08G0929
Gh_A09G0643	Gh_A05G3650	Gh_D13G2344	Gh_A03G0805	Gh_A01G0634	Gh_D06G1080	Gh_A08G0639
Gh_Sca038382G01	Gh_Sca006663G01	Gh_A10G1985	Gh_D05G1294	Gh_D12G1425	Gh_D07G1305	Gh_D11G2206
Gh_A02G0200	Gh_D06G1676	Gh_A11G1270	Gh_A05G0016	Gh_A02G1492	Gh_D03G1655	Gh_A08G1226
Novel05890	Gh_A03G0386	Gh_A13G2148	Gh_A03G0126	Gh_A12G2653	Gh_A06G0015	Gh_A11G1800
Gh_D08G1367	Gh_A08G2219	Gh_D02G0215	Gh_D12G0690	Gh_A06G0172	Gh_D07G2265	Gh_A06G0251
Gh_A03G0465	Gh_A05G0988	Gh_D06G1459	Gh_D09G0815	Gh_D03G0730	Gh_D06G1975	Gh_D04G1924
Novel03370	Gh_A03G0786	Gh_D03G1423	Gh_D10G0253	Gh_D02G0343	Gh_A03G0578	Gh_A04G0983
Novel01176	Gh_D05G1523	Gh_D10G0666	Gh_A09G2114	Gh_D05G3876	Gh_D09G0700	Gh_A06G1129
Gh_A05G3037	Gh_A05G1599	Gh_A07G0403	Gh_D10G0107	Gh_D03G0064	Gh_A03G1087	Gh_D09G1268
Novel01017	Gh_A01G0620	Gh_D08G1927	Gh_A05G2165	Gh_D03G1560	Gh_A09G0533	Novel00418
Gh_A07G1064	Gh_D02G2028	Gh_A05G2906	Gh_A02G0801	Gh_D09G0480	Gh_D05G1413	Gh_D12G1038
Gh_A12G0142	Gh_D06G0073	Gh_A02G1772	Gh_D08G0606	Gh_D05G1832	Gh_A06G0598	Gh_A05G0326
Novel02909	Gh_D11G2698	Gh_A12G2037	Gh_A06G0172	Gh_A05G2285	Gh_D12G0419	Gh_D13G2055
Gh_A09G1034	Gh_Sca005193G02	Gh_D05G1381	Gh_A03G2151	Gh_A05G3524	Gh_A07G0152	Gh_A11G0956
Gh_D06G0012	Gh_D05G0653	Gh_A13G0487	Gh_D05G0356	Gh_D05G1540	Gh_D06G0534	Gh_D10G1920
Novel02767	Gh_A10G2036	Gh_A05G3537	Gh_A05G1574	Gh_D07G0974	Gh_D03G0041	Gh_D12G1819
Gh_A01G0045	Gh_D09G2051	Gh_A05G2504	Gh_A04G0134	Gh_A03G1199	Gh_A10G2254	Gh_D01G1187
Gh_D02G0262	Gh_D06G2243	Gh_D12G1012	Gh_D10G1264	Gh_A09G1182	Gh_A10G0003	Gh_A10G0238
Gh_D06G2182	Gh_A01G2116	Gh_D02G1826	Gh_A11G1410	Gh_A08G0574	Gh_A12G0453	Gh_A07G0152
Gh_D04G1945	Gh_A08G0632	Gh_A05G1849	Gh_D01G1783	Gh_D11G1797	Gh_A01G1184	Gh_A03G1399
Gh_A08G0965	Gh_D05G1755	Gh_A13G1023	Gh_D06G2145	Gh_A12G2558	Gh_A01G1234	Novel01021
Novel02696	Gh_D09G1710	Gh_D03G0303	Gh_A07G2011	Gh_A09G1746	Gh_A06G0033	Gh_A01G1821
Novel03374	Gh_A09G1171	Gh_A03G1548	Gh_D04G0154	Gh_D07G1922	Gh_A07G0317	Gh_D02G1474
Gh_A06G1130	Gh_A07G0196	Gh_A03G1031	Gh_A01G1408	Gh_A12G2467	Gh_D08G0880	Gh_A03G1343
Gh_A03G1310	Gh_A08G0877	Gh_A05G1243	Gh_A03G2136	Novel02857	Gh_A05G1526	Gh_A12G2374
Gh_D01G0450	Gh_A04G0412	Gh_D11G1429	Gh_Sca005397G01	Gh_D06G1910	Gh_D08G0260	Gh_A10G2222
Gh_D12G0671	Gh_D01G1447	Gh_A12G1054	Gh_A12G0411	Gh_A08G0481	Gh_A05G1932	Gh_D06G1961
Gh_A12G0538	Gh_A05G0445	Gh_A12G0540	Novel04370	Gh_A13G0203	Gh_D13G0384	Gh_D09G2051
Novel02325	Gh_A02G0455	Gh_D12G2614	Gh_D11G0333	Gh_D05G2178	Gh_A08G1341	Gh_D02G1986
Gh_D01G1420	Gh_A05G1182	Gh_D01G1783	Gh_A12G1067	Gh_D05G1199	Gh_D07G1567	Gh_D04G1945
Novel01578	Gh_D02G0224	Gh_D11G2401	Gh_A09G0889	Gh_D07G1069	Gh_A05G0813	Gh_D10G1036
Gh_D09G1658	Gh_A10G1581	Gh_A12G2653	Gh_D06G0001	Gh_A08G0526	Gh_A10G2350	Gh_D05G0169
Novel05966	Gh_A05G1489	Gh_D01G2027	Gh_D01G1933	Gh_D03G0971	Gh_D11G1962	Gh_D03G1513
Gh_D01G0704	Gh_A01G0630	Gh_A06G1343	Gh_D06G1676	Gh_D07G1315	Gh_A12G0888	Gh_A07G1441
Gh_D05G2926	Novel01268	Gh_A08G2217	Gh_A13G0568	Gh_A02G1417	Gh_A08G0421	Gh_A11G1435
Gh_A07G0380	Gh_A01G1112	Gh_A03G2036	Gh_D07G1812	Gh_D01G2028	Gh_D08G1636	Gh_A09G0249
Gh_A13G1873	Gh_A01G1485	Gh_D05G2533	Gh_A10G1937	Gh_D12G1421	Gh_D12G0972	Gh_D07G1512
Gh_D07G0805	Gh_A02G1804	Gh_D12G1636	Gh_D01G2254	Gh_A06G0539	Gh_D10G2121	Gh_A05G0995
Novel02631	Gh_A04G1207	Gh_D03G0411	Gh_A05G0523	Gh_A05G2253	Gh_A05G1848	Gh_A05G1148
Gh_D03G1207	Gh_D11G1420	Gh_A10G2253	Gh_A12G0094	Gh_A08G1396	Gh_A11G1605	Gh_A10G0286
Gh_D08G0045	Novel03762	Gh_A11G2740	Gh_A09G1947	Gh_A12G0367	Gh_D05G3148	Gh_D11G0549
Gh_A10G0945	Gh_D02G1202	Novel03610	Gh_D12G0446	Gh_D02G1728	Gh_A10G1845	Gh_A06G0025
Gh_D05G3745	Gh_D10G2528	Gh_D07G1779	Gh_D12G2388	Gh_D09G1582	Gh_A05G1963	Gh_A10G1817
Gh_D13G0054	Gh_A05G1963	Gh_D10G1374	Gh_A01G1360	Gh_A03G0126	Gh_D12G2172	Gh_D09G1859
Gh_A10G0038	Gh_A01G1163	Gh_D13G0689	Gh_D09G1080	Gh_D11G2783	Gh_A13G0810	Gh_D06G1068
Gh_D09G1585	Gh_D03G1538	Gh_A10G1627	Gh_A10G0935	Gh_A04G1047	Gh_A11G3028	Gh_D07G1567
Novel05032	Gh_D02G1727	Gh_D07G1350	Gh_D12G2009	Gh_D08G0220	Gh_D05G0602	Novel01268
Gh_D12G2337	Gh_D03G1838	Gh_D13G2190	Gh_A07G2140	Gh_D11G2747	Gh_D04G2005	Gh_A08G2343
Novel03127	Gh_A07G1324	Gh_D13G0494	Gh_D11G2425	Gh_D12G0160	Gh_D06G0041	Gh_D12G1407
Gh_D01G0451	Gh_D05G2826	Gh_D09G0908	Gh_D10G1118	Gh_D08G0118	Gh_A03G2177	Gh_D13G0598
Gh_Sca004965G01	Gh_D06G1766	Gh_A12G2385	Gh_D09G0952	Gh_A10G1640	Gh_A04G1436	Gh_D03G1455
Novel03600	Gh_D05G1113	Gh_D09G1979	Gh_A12G2227	Gh_Sca005510G01	Gh_D11G1910	Gh_A08G1491
Gh_A02G0884	Gh_D09G0702	Gh_D04G0257	Gh_A13G0224	Gh_A05G0298	Gh_D05G2165	Novel03521
Gh_A06G0785	Gh_D06G1490	Gh_A02G1218	Gh_D11G1312	Gh_A11G0690	Gh_D01G0648	Gh_A07G0482
Gh_A03G0379	Gh_A05G1598	Gh_D06G0355	Gh_A01G0842	Gh_D07G0145	Gh_A04G0034	Gh_D02G0206
Novel04764	Gh_A08G0593	Gh_A05G0470	Gh_A10G0238	Gh_D05G0470	Gh_D05G2152	Gh_D05G3933
Gh_A08G1996	Gh_A09G0350	Gh_D02G2115	Gh_A01G0494	Gh_D03G0090	Gh_D03G1071	Gh_D01G1790
Novel05438	Gh_D10G1036	Gh_A07G1214	Gh_A07G0327	Gh_D12G1060	Gh_A03G0359	Gh_A12G0708
Novel00609	Gh_A03G0468	Gh_D05G1078	Gh_D12G0650	Gh_D08G2643	Gh_D10G2389	Gh_A12G1067
Gh_D12G1066	Gh_A13G0133	Gh_A11G2888	Gh_A09G0876	Gh_D11G1689	Gh_D05G1019	Gh_A06G1112
Novel05542	Gh_D07G0603	Gh_D03G1455	Gh_D11G3277	Gh_D11G1207	Gh_A09G2255	Gh_D02G0981
Gh_A10G1311	Gh_D03G0090	Gh_A09G1910	Gh_A13G2121	Gh_D12G1927	Gh_A05G0391	Gh_D08G2334
Gh_D07G0758	Gh_A05G1124	Novel06214	Gh_D04G1413	Gh_D06G2262	Gh_D11G0969	Gh_D05G3558
Gh_D02G1864	Gh_A10G2222	Gh_A12G0922	Gh_A03G1142	Gh_D13G1137	Gh_A04G0483	Gh_A02G0315
Gh_A12G2460	Gh_D05G0732	Gh_D12G2536	Gh_D05G1835	Gh_A06G1343	Novel05291	Gh_A07G0403
Gh_D11G0506	Gh_D08G0803	Gh_A09G1073	Gh_D02G1726	Gh_A13G0016	Gh_D09G1921	Gh_D03G0537
Gh_A06G0678	Gh_D11G1587	Gh_D02G0891	Gh_D08G1688	Gh_A05G0154	Gh_D13G0034	Gh_A13G1920
Novel01048	Gh_D11G1104	Gh_D08G1352	Gh_A07G0317	Gh_A05G0470	Gh_D03G0109	Gh_Sca013559G01
Gh_D02G1191	Gh_D03G0971	Gh_A12G1513	Gh_D09G0258	Gh_D07G1779	Gh_D10G0251	Gh_D07G1517
Gh_D09G0646	Gh_A09G1904	Gh_A03G0620	Gh_A09G1087	Gh_A01G0294	Gh_D08G1375	Gh_A09G1935
Gh_A05G2945	Gh_A04G1402	Gh_D05G0989	Gh_D05G1972	Gh_A07G0741	Gh_A09G1263	Gh_A10G2346
Gh_A11G1346	Gh_D13G1063	Gh_A11G0674	Gh_A11G1878	Gh_D02G1890	Gh_A03G1548	Gh_A07G0902
Gh_A13G0039	Gh_A04G0134	Gh_D05G2306	Gh_D11G0596	Gh_D05G2085	Gh_A08G2343	Gh_D12G0065
Gh_D09G1106	Gh_D11G0146	Novel03142	Gh_D06G1750	Gh_D12G2602	Gh_D05G1782	Gh_D03G1302
Gh_A10G2176	Gh_A06G2111	Gh_A07G0260	Gh_D02G2150	Gh_D04G1418	Gh_A05G0432	Gh_A07G0633
Novel04081	Gh_A11G3233	Gh_D04G1966	Gh_A13G1000	Gh_A09G0128	Gh_D05G2022	Gh_A05G1574
Gh_A05G0748	Gh_D12G1213	Gh_A05G3779	Gh_A04G1299	Gh_Sca013559G01	Gh_D03G1302	Gh_D05G1820
Novel03288	Gh_D06G0072	Gh_A11G0333	Gh_A13G1753	Gh_D03G0476	Gh_A05G3397	Gh_A12G0094
Gh_A07G1790	Gh_D10G0752	Gh_D01G0018	Gh_D04G0970	Gh_D08G2457	Gh_D11G0395	Gh_D05G0457
Gh_A10G1584	Gh_D06G1136	Gh_A05G1554	Gh_D11G2222	Gh_D07G0603	Gh_D10G1339	Gh_A12G2284
Gh_D12G0666	Gh_D13G1137	Gh_A01G2152	Gh_A04G0095	Gh_D05G2145	Gh_A09G0893	Gh_A05G2289
Novel02046	Gh_A09G0860	Gh_A03G1434	Gh_A12G1662	Gh_D02G1767	Gh_D11G2414	Gh_D05G2412
Novel05671	Novel04485	Novel05906	Gh_D02G0740	Gh_A08G0018	Gh_A03G1743	Gh_Sca004879G04
Gh_A01G1537	Gh_D05G1972	Gh_D06G0562	Gh_A12G2284	Gh_A05G2087	Gh_D13G2223	Gh_A09G0256
Gh_A07G0052	Gh_D12G1613	Gh_A04G0133	Gh_A04G1402	Gh_D11G2479	Gh_A11G2337	Gh_A09G0848
Gh_A05G1976	Gh_D02G0450	Gh_A06G2102	Gh_D12G2007	Gh_D05G3012	Novel03879	Gh_A03G1142
Gh_D08G0789	Gh_D08G1170	Gh_A11G1785	Gh_D02G0639	Gh_A03G0635	Gh_Sca004809G01	Gh_D05G2549
Gh_D12G2714	Gh_D10G1201	Gh_A09G0743	Gh_A11G0223	Gh_Sca128048G01	Gh_D03G1458	Gh_D05G1800
Gh_D13G2238	Gh_D05G1980	Gh_A07G0773	Gh_A08G1469	Gh_D01G0572	Gh_A09G2318	Gh_A09G2148
Gh_A11G3191	Gh_D11G3416	Gh_D09G2251	Gh_A11G1321	Gh_D05G2698	Gh_A09G1904	Gh_A08G0457
Novel00972	Gh_D11G2222	Gh_D11G2479	Gh_D08G1682	Gh_D11G2280	Gh_A07G0750	Gh_D11G0527
Gh_D01G0335	Gh_A07G0534	Gh_D04G1818	Gh_D12G1982	Gh_D13G1263	Gh_A06G0045	Gh_D11G0823
Novel00429	Gh_D05G3934	Novel03152	Gh_D13G1564	Gh_A13G1728	Gh_D11G3503	Gh_A05G2285
Gh_D06G0908	Gh_D05G3462	Gh_A05G0748	Gh_A02G0164	Gh_D01G1572	Gh_A05G3977	Gh_D03G1822
Gh_A07G1915	Gh_A01G1508	Gh_D11G1626	Gh_A07G0109	Gh_A01G0714	Gh_A01G0347	Gh_D09G1080
Gh_A03G1688	Gh_D05G2533	Gh_D11G3290	Gh_D10G0493	Gh_A12G1246	Gh_D09G1465	Gh_A09G1145
Gh_D13G0781	Gh_A08G0358	Gh_A12G2238	Gh_A02G1024	Gh_A09G1355	Gh_A02G1268	Gh_D02G1793
Gh_D12G1725	Gh_D06G0671	Gh_D05G1651	Gh_D02G0756	Gh_A13G0531	Gh_A05G1689	Gh_A13G0283
Gh_A05G0200	Gh_D02G0393	Gh_A05G1930	Gh_A02G1203	Gh_A13G1684	Gh_D09G0992	Gh_D11G1270
Novel00503	Gh_D05G2141	Gh_D13G2265	Gh_A04G0035	Novel01755	Gh_D09G1401	Gh_D12G0677
Gh_D10G2040	Gh_A07G1479	Gh_A03G0649	Gh_A10G1581	Novel04621	Gh_A09G1610	Gh_D09G0361
Gh_A05G0511	Gh_A03G0417	Gh_D12G0176	Gh_A08G2364	Gh_D04G0153	Gh_D02G2066	Gh_A12G1387
Gh_D10G1801	Gh_A12G0376	Gh_A12G2460	Gh_A09G2333	Novel00903	Gh_A11G1322	Gh_D01G0757
Gh_A13G1793	Gh_D13G2434	Gh_A05G0888	Gh_A03G0359	Gh_D03G1128	Gh_D10G0552	Gh_D11G1587
Gh_D02G0128	Gh_D02G0215	Gh_A01G1406	Gh_A02G1450	Gh_D10G0775	Gh_A04G0077	Gh_Sca074602G01
Novel02819	Gh_A12G1090	Gh_D06G1255	Gh_A08G1243	Gh_A05G3049	Gh_A04G0703	Gh_A11G0902
Gh_D03G1049	Gh_D05G0169	Gh_A11G1276	Gh_D11G1587	Gh_A03G0374	Gh_A10G0066	Gh_A05G0525
Gh_A11G2221	Gh_D12G0677	Gh_A09G2167	Gh_A11G0279	Gh_D12G2741	Gh_A04G0149	Gh_A02G0581
Novel05912	Gh_D06G2122	Gh_D02G1074	Gh_D09G2051	Gh_A02G0837	Gh_D02G2359	Gh_A07G1688
Gh_A11G2082	Gh_A07G0124	Gh_Sca010075G01	Gh_D05G1751	Gh_D06G0001	Gh_D12G0473	Gh_D10G0493
Gh_A04G0984	Gh_D04G0047	Gh_Sca011512G01	Gh_D01G0723	Gh_D12G1709	Gh_D12G1069	Gh_D11G0846
Gh_D09G0501	Gh_D06G1551	Gh_D03G0532	Gh_A10G1858	Gh_A07G1637	Gh_A13G1399	Gh_D05G3475
Gh_D07G1264	Gh_D08G0456	Gh_D09G1576	Gh_A05G1646	Gh_D02G1202	Gh_D12G2466	Gh_A11G1155
Gh_A12G2197	Gh_A03G0389	Gh_A09G1050	Gh_A01G1456	Gh_D03G1246	Gh_D08G2082	Gh_D08G1067
Novel03687	Gh_A09G1803	Gh_D10G2301	Gh_A05G0995	Gh_D03G0494	Gh_D04G0355	Gh_D05G1793
Novel05046	Gh_A05G3937	Gh_A05G0298	Gh_A08G1178	Gh_D09G0438	Gh_A10G0052	Gh_D06G0487
Gh_A04G1042	Gh_D09G1177	Gh_A09G1947	Gh_D13G1734	Gh_D10G2187	Gh_A13G1082	Gh_D12G1259
Gh_D05G0925	Gh_D07G1188	Gh_A08G1850	Gh_D06G2281	Gh_D03G1054	Gh_D09G0113	Gh_A06G1290
Novel00545	Gh_D02G0142	Gh_D10G1212	Gh_D05G1811	Gh_D11G2995	Gh_D04G1405	Gh_A06G1599
Gh_D13G0505	Gh_D06G1084	Gh_A09G0208	Gh_D11G2398	Gh_A07G1718	Gh_A09G1456	Gh_D09G2045
Gh_A12G2566	Gh_D03G1302	Gh_A10G2224	Gh_A12G2075	Gh_D01G1783	Gh_Sca045893G01	Gh_A05G0781
Novel05513	Gh_D03G1071	Gh_A07G0946	Gh_A11G0262	Gh_A10G0538	Gh_A05G2316	Gh_A07G0437
Gh_A06G1552	Gh_D01G1783	Gh_A05G2325	Gh_A06G0327	Gh_D05G1374	Gh_A05G3006	Gh_A05G0507
Novel04163	Gh_D08G2625	Gh_D03G0805	Gh_A09G1837	Gh_D09G0908	Gh_D13G2261	Gh_A04G0049
Novel00036	Gh_A08G1098	Gh_D08G1055	Gh_D05G1836	Gh_A09G2314	Gh_A03G0178	Gh_A02G1320
Novel03219	Gh_A11G1785	Gh_D05G1540	Gh_A04G1012	Gh_A10G0312	Gh_D12G1490	Novel00909
Gh_A08G0265	Gh_A12G0559	Gh_A09G2221	Gh_A01G0737	Gh_D08G0162	Gh_A11G1087	Gh_A05G1554
Gh_A03G0417	Gh_D13G0054	Gh_A07G1838	Gh_D09G0899	Gh_A12G1662	Gh_A02G0125	Gh_A13G1123
Gh_D11G1258	Gh_D06G2289	Gh_A12G2542	Novel02841	Gh_A03G2174	Gh_A09G2156	Gh_A02G0058
Gh_D03G0016	Gh_A06G0704	Gh_A06G1621	Gh_D04G1274	Gh_A12G2658	Novel05972	Gh_A07G1720
Gh_D12G0597	Gh_D12G2553	Gh_D02G1838	Gh_A04G1032	Gh_A13G0136	Gh_D12G1143	Gh_D05G1832
Novel05718	Gh_D09G1149	Gh_A03G1595	Gh_A08G1276	Gh_A09G0259	Gh_D09G0918	Gh_D06G1551
Gh_A03G1381	Gh_D13G1422	Gh_D11G1312	Gh_D09G2085	Gh_A08G1007	Gh_A10G0984	Gh_A08G1773
Gh_A06G2095	Gh_A11G1281	Gh_D03G1365	Gh_A07G1710	Gh_D05G1317	Gh_D13G1517	Gh_A03G1641
Gh_Sca029468G01	Gh_D02G1474	Gh_D01G1576	Novel02046	Gh_D11G1420	Gh_D11G2214	Gh_D01G0168
Gh_D05G3751	Gh_A12G2113	Gh_A11G2817	Gh_A06G0744	Gh_D02G0729	Gh_D11G3338	Gh_D11G0942
Gh_D13G0504	Novel05507	Gh_D05G3148	Gh_D08G2583	Gh_A01G1533	Gh_D05G0258	Gh_A01G1786
Novel05062	Gh_A09G0003	Novel02826	Gh_A11G2112	Gh_A06G1962	Gh_A09G1746	Gh_D04G1519
Gh_D13G0512	Gh_D02G0717	Gh_D10G0691	Gh_A08G2100	Gh_A05G0507	Gh_D04G2023	Gh_A06G1165
Gh_D05G3371	Gh_D08G2608	Gh_A01G0487	Gh_A11G1117	Gh_A09G1050	Gh_A12G1846	Gh_D06G2373
Gh_D04G1616	Gh_D08G1061	Gh_D13G1056	Gh_A12G0443	Gh_A08G1071	Gh_D04G2022	Gh_A05G2504
Gh_A05G1033	Gh_A05G1740	Gh_D01G1586	Gh_D04G0047	Gh_A09G0968	Gh_D02G1504	Gh_A05G0445
Novel01295	Gh_A13G2003	Gh_D07G1792	Gh_D09G1177	Gh_D09G1855	Gh_A03G1431	Gh_D09G1625
Gh_A13G2147	Novel00767	Gh_A05G1039	Gh_D13G2394	Gh_D05G0969	Gh_D04G0661	Gh_D07G2116
Gh_D11G0003	Gh_D07G0034	Gh_Sca006742G01	Gh_A06G0128	Gh_A11G0213	Gh_D11G0538	Gh_A08G1098
Gh_A09G1349	Gh_A06G1101	Gh_D13G1869	Gh_D03G1050	Gh_D01G2122	Gh_D01G1615	Gh_A05G0893
Gh_D05G3820	Gh_D03G0509	Gh_A03G0560	Gh_D06G0768	Gh_A03G1978	Gh_A08G0026	Gh_D05G0626
Gh_A13G1385	Gh_Sca005136G01	Gh_A09G1088	Gh_A11G2113	Gh_D11G0646	Gh_D04G1924	Gh_D08G0456
Gh_D01G1306	Gh_D09G0700	Gh_D12G0551	Gh_D12G1481	Gh_A05G1186	Gh_D03G0793	Gh_D08G1326
Gh_D03G0388	Gh_A12G2374	Gh_D08G2275	Gh_D02G1727	Gh_A07G0243	Gh_D02G1527	Gh_D05G1039
Gh_A07G1673	Gh_A02G1631	Gh_D05G1980	Gh_D02G0251	Gh_A11G0757	Novel03860	Gh_D11G2222
Novel05045	Gh_D07G1394	Gh_A09G2288	Gh_D01G1143	Gh_A12G2720	Gh_D05G1292	Gh_D10G0752
Novel00870	Gh_D13G2344	Gh_D13G0814	Gh_D05G1596	Gh_D12G2755	Gh_A04G1270	Gh_D07G2375
Gh_D13G0033	Gh_D08G0472	Gh_A03G1546	Gh_A05G1616	Gh_A06G0705	Novel02840	Gh_A12G2130
Novel00551	Gh_D13G2478	Gh_A09G0259	Gh_D11G1890	Gh_A08G0107	Gh_D09G0674	Gh_D05G1523
Gh_A12G2578	Gh_D09G1463	Gh_A10G2323	Gh_D13G0314	Gh_A01G1806	Gh_A11G2545	Gh_D09G2255
Gh_A11G0566	Novel03142	Gh_D12G1494	Gh_A05G1143	Gh_A06G0325	Gh_D08G2585	Gh_D10G0253
Gh_D10G1441	Gh_A06G0084	Gh_A01G0265	Gh_A03G0296	Gh_A02G1024	Gh_D02G0793	Gh_D02G2139
Novel03131	Gh_A02G0837	Gh_D05G2078	Gh_D06G1136	Gh_D08G2082	Gh_D05G0410	Gh_D04G0321
Gh_D11G3202	Gh_D03G1316	Gh_A08G0646	Gh_A07G1847	Gh_D12G1404	Gh_D11G0695	Gh_D11G0013
Gh_D10G1620	Gh_D05G1588	Gh_D12G0195	Gh_A12G2460	Gh_A12G2038	Gh_D07G2232	Gh_D05G2190
Gh_A07G1846	Gh_D08G1265	Gh_A10G2351	Gh_D01G0270	Gh_A07G0202	Gh_A10G0240	Gh_A10G0533
Novel03130	Gh_D12G1259	Gh_A11G2379	Gh_D10G1259	Gh_A11G1731	Gh_D11G0639	Gh_A05G2385
Gh_D10G2261	Gh_A12G2367	Gh_D08G1691	Gh_A11G1969	Gh_D10G0339	Gh_A11G1380	Gh_D11G0752
Novel03026	Gh_A11G1587	Novel05020	Gh_D11G0994	Gh_D09G0845	Gh_D12G0762	Gh_A07G0359
Gh_D12G2808	Gh_A02G0153	Gh_D09G0959	Gh_D09G2111	Gh_A02G0165	Gh_D11G2093	Novel03146
Gh_D12G1832	Gh_D09G1268	Gh_A05G0999	Gh_A06G0570	Gh_D04G1586	Gh_A01G1397	Gh_D11G3429
Novel02102	Gh_D08G1636	Gh_D12G1421	Gh_D08G2470	Gh_D02G0913	Gh_A12G2227	Novel03543
Gh_Sca043255G01	Gh_A03G1286	Gh_A09G2045	Gh_D05G0169	Gh_A09G0437	Gh_D05G2891	Gh_D11G3388
Gh_D13G1929	Gh_A05G0923	Gh_D12G2216	Gh_A11G1582	Gh_A06G0649	Gh_A07G0085	Gh_D11G1989
Gh_D06G2156	Gh_A07G1731	Gh_D10G0577	Gh_A01G1243	Novel00939	Gh_A11G0167	Gh_D05G0431
Gh_A08G2391	Gh_D02G0338	Gh_A01G0616	Gh_D05G1601	Gh_D01G1993	Gh_A05G3997	Gh_D08G0065
Novel03114	Gh_A04G0301	Gh_D02G0144	Gh_D02G0243	Gh_A05G0504	Gh_D07G1055	Gh_D05G0993
Gh_A06G1711	Gh_D06G1664	Gh_D05G0356	Gh_D02G0636	Gh_A01G1786	Gh_A05G1180	Gh_D03G0408
Gh_A13G0130	Gh_A02G1201	Gh_A12G0848	Gh_D12G1174	Gh_D01G1933	Gh_A13G1029	Gh_A12G1999
Gh_A05G0551	Gh_D11G0695	Gh_D05G2161	Gh_A10G0143	Gh_D08G0564	Gh_A05G3607	Gh_D09G2145
Gh_A06G1255	Gh_A10G0103	Novel03219	Gh_D09G2045	Gh_D01G1555	Gh_D06G0012	Gh_D08G0991
Novel03637	Gh_D11G1050	Gh_D02G0724	Gh_D09G0646	Gh_D02G2099	Gh_A08G1431	Gh_A12G2208
Novel00588	Gh_A03G1399	Gh_A09G2059	Gh_A10G0339	Gh_D06G0096	Gh_A03G2119	Gh_D12G2252
Gh_D02G0100	Gh_A12G2352	Gh_A11G3075	Gh_D05G0643	Gh_D13G2265	Gh_D13G0347	Gh_A05G1124
Gh_A02G1392	Gh_A12G1067	Novel04268	Gh_D05G0297	Gh_D12G0034	Gh_A13G1426	Gh_D13G1422
Gh_A10G1880	Gh_D09G1105	Gh_Sca004863G03	Gh_D06G1025	Gh_A08G0639	Novel03202	Gh_A02G0134
Gh_A02G0398	Gh_D07G1560	Gh_A02G0694	Gh_A05G3254	Novel05046	Gh_D09G1958	Gh_A13G1426
Gh_D11G2071	Gh_A05G0630	Gh_D11G0836	Gh_A05G1457	Gh_D12G0299	Gh_A11G0679	Gh_D09G1483
Novel02928	Gh_D05G3743	Gh_D08G2533	Gh_D07G1922	Gh_D03G1822	Gh_D13G0403	Gh_D06G0517
Gh_D07G1228	Gh_D10G0717	Gh_A11G2428	Gh_D05G3489	Gh_D10G0109	Gh_A09G0194	Gh_D02G1726
Gh_D05G1012	Gh_D10G1151	Gh_Sca006380G01	Gh_A01G0805	Gh_A02G1376	Gh_A11G3043	Gh_D12G2631
Gh_D11G1983	Gh_A11G2891	Gh_A09G2379	Gh_D05G3267	Gh_D07G0998	Gh_D06G0057	Gh_A12G1044
Gh_D06G0234	Gh_D12G0436	Gh_D04G1287	Gh_D05G1970	Novel00767	Gh_A13G2121	Gh_A03G0803
Novel01960	Gh_A13G2024	Gh_D01G1832	Gh_A11G1956	Novel04203	Gh_D06G0679	Gh_D05G2891
Gh_A03G1841	Gh_A09G1231	Gh_D10G1101	Gh_D09G1161	Novel04292	Gh_A11G0910	Gh_D08G0670
Gh_D10G2329	Gh_D02G0286	Gh_D12G1292	Gh_D12G0762	Gh_A05G3873	Gh_D07G1517	Gh_A06G0454
Gh_Sca034384G01	Gh_D07G0115	Gh_A09G0437	Gh_A12G1327	Gh_D11G1312	Gh_D01G0960	Gh_Sca007466G01
Gh_A10G1574	Gh_D03G1513	Gh_D01G0338	Gh_D11G1075	Gh_D06G1464	Gh_D01G0849	Gh_A06G1677
Novel01002	Gh_D05G3502	Gh_A05G3491	Gh_D12G0213	Gh_D11G3013	Gh_A04G0245	Gh_A10G0327
Novel03831	Gh_D12G1501	Gh_A03G1199	Gh_A13G1570	Gh_D04G1715	Gh_A12G0675	Gh_A08G2445
Gh_D10G0650	Gh_D09G1484	Gh_D05G2659	Gh_A04G0239	Gh_A13G1426	Novel02978	Gh_D05G0015
Novel04302	Gh_A10G2012	Gh_A05G2578	Gh_D08G2241	Gh_A13G1776	Gh_D11G3210	Gh_D09G0240
Novel00961	Gh_A11G2895	Gh_A10G2054	Gh_A11G0464	Gh_D06G2192	Gh_A11G1798	Gh_D11G2766
Gh_A03G0930	Gh_D13G1851	Gh_A03G1601	Gh_A02G0293	Gh_D05G0848	Gh_A06G0905	Gh_D07G2007
Gh_D05G3116	Gh_A03G0091	Gh_D05G1199	Gh_A13G1263	Gh_D03G1538	Gh_A07G0031	Gh_D11G1222
Novel01906	Gh_D04G0046	Gh_D05G2239	Gh_A11G0727	Gh_A11G0954	Gh_D05G3462	Gh_A03G0620
Novel01250	Gh_A10G1753	Gh_A03G1143	Gh_A12G1487	Gh_A06G0103	Gh_D13G2098	Gh_D02G1532
Gh_A08G1449	Novel02314	Gh_D10G1867	Gh_A12G1054	Gh_A12G2130	Gh_A01G0678	Gh_A11G0821
Gh_A07G1966	Gh_A06G0327	Gh_A12G2503	Gh_A08G0593	Gh_A11G1346	Gh_D05G2541	Gh_A04G1402
Gh_A06G0210	Gh_D13G0598	Gh_D04G1114	Gh_D01G1401	Gh_D08G1876	Novel03099	Gh_A07G1745
Gh_D06G2242	Novel01021	Gh_A11G3163	Gh_A05G0817	Gh_D08G1121	Gh_A13G2239	Gh_D07G0145
Gh_D12G2284	Novel03638	Gh_A05G1455	Gh_D12G0097	Gh_D10G2395	Gh_D03G1021	Gh_D11G3416
Novel02165	Gh_A11G0506	Gh_D08G0860	Gh_D05G2420	Gh_D09G2443	Gh_A11G0515	Gh_D06G1750
Gh_A12G0654	Gh_A05G3396	Gh_D06G1176	Gh_D13G1259	Gh_D12G2076	Gh_D01G0014	Gh_D06G1975
Gh_A03G2098	Gh_A12G1522	Gh_A12G0237	Gh_D09G2106	Gh_A11G1052	Gh_A11G2114	Gh_D05G2936
Gh_D09G0011	Gh_D05G0354	Gh_D05G0470	Gh_D05G1283	Gh_D05G1531	Gh_A11G3262	Gh_D02G2141
Gh_A07G0584	Gh_A09G2333	Gh_A08G2297	Gh_A13G0039	Gh_D12G0176	Novel02980	Gh_A11G2814
Gh_A05G1418	Gh_D08G0086	Gh_A11G0965	Gh_D02G0205	Novel01068	Gh_A09G1646	Gh_A05G1646
Gh_D03G0331	Gh_D04G0605	Gh_D08G2205	Gh_D04G0503	Gh_D02G2445	Gh_D09G0815	Gh_D09G1149
Gh_A07G2294	Gh_A07G1831	Gh_D08G1876	Gh_A10G2036	Gh_A09G1947	Gh_D01G1723	Gh_D13G2308
Gh_D09G0439	Gh_A12G1512	Gh_D06G2265	Gh_A06G0429	Gh_A03G1601	Gh_A11G1878	Gh_D09G0177
Gh_A13G0776	Gh_A11G3075	Gh_D05G1835	Gh_A05G0326	Gh_A13G0267	Gh_D04G0515	Gh_A07G1793
Novel04098	Gh_D09G1272	Novel00165	Gh_D11G1154	Gh_A11G2931	Gh_D02G0122	Gh_A06G1557
Novel05495	Gh_D07G1512	Gh_A02G1417	Gh_D03G0052	Gh_A11G3263	Gh_A06G0408	Gh_A01G0629
Gh_D09G1704	Gh_D05G1231	Gh_D03G1382	Gh_A01G0397	Gh_A11G2096	Gh_A08G0474	Gh_A03G0851
Novel05679	Gh_D10G0059	Novel04395	Gh_D04G1975	Gh_D12G2200	Gh_A07G2174	Gh_D10G0458
Gh_D07G0443	Gh_A02G0299	Gh_D12G0925	Gh_A05G2285	Gh_D13G0657	Gh_D13G2360	Gh_A03G0433
Novel05255	Gh_A07G0102	Gh_A03G0465	Gh_A08G1434	Gh_A01G1257	Gh_D05G2577	Gh_D11G3289
Gh_A08G0084	Gh_A08G1766	Gh_A05G0346	Gh_D05G0937	Gh_D03G1138	Gh_A12G1117	Gh_D10G0270
Novel03766	Gh_D09G1465	Gh_A10G0089	Gh_D12G2251	Gh_D10G0483	Gh_A08G0668	Gh_D12G1644
Gh_A07G0685	Gh_A07G1199	Gh_A01G1247	Gh_D12G2746	Gh_A05G2169	Gh_D11G0646	Gh_A09G0785
Gh_D10G2263	Gh_D11G0164	Gh_A06G1446	Gh_A11G2502	Gh_D08G1272	Gh_D09G2120	Novel03638
Gh_D10G2281	Gh_A11G2936	Gh_A08G1096	Gh_A13G0690	Gh_D12G1687	Gh_D09G1238	Gh_D05G3462
Gh_D13G0619	Gh_D05G3685	Gh_D10G0627	Gh_D12G1613	Gh_D09G2375	Gh_A05G0992	Gh_D01G0510
Gh_A02G1249	Gh_D08G0945	Gh_D01G2096	Gh_A08G1982	Novel03219	Gh_A03G0453	Gh_D12G1613
Gh_D02G1906	Gh_D03G0489	Gh_D02G1830	Gh_D08G2281	Gh_A07G1479	Gh_A03G0101	Gh_D11G3281
Gh_D09G1071	Gh_D11G0846	Gh_D11G1966	Gh_A04G0058	Novel03713	Gh_A07G0337	Gh_D07G1594
Gh_D10G0971	Gh_A09G0117	Novel00467	Gh_D12G0199	Gh_D10G0666	Gh_D05G0925	Gh_D08G0860
Gh_A13G1523	Gh_A02G1658	Gh_A06G1862	Gh_A05G1638	Gh_A11G2465	Gh_D12G1636	Gh_A10G2143
Gh_D05G3538	Gh_A06G0723	Gh_A12G1778	Gh_D05G2043	Gh_D13G0159	Gh_D10G1201	Gh_A05G3246
Gh_Sca033723G01	Gh_A07G0232	Novel04820	Gh_D09G1048	Gh_D01G0947	Gh_D13G2101	Gh_A06G1229
Gh_Sca096286G01	Gh_D07G0415	Gh_A09G0785	Gh_A11G0821	Gh_D11G2355	Gh_D13G2080	Gh_A01G0914
Gh_D04G1614	Gh_D06G0576	Gh_D09G0845	Gh_D02G2141	Gh_A08G0999	Gh_A10G0830	Gh_A11G2936
Gh_A10G2085	Gh_D12G1407	Gh_A05G3376	Gh_A06G1816	Gh_D05G0690	Gh_A05G1812	Gh_A09G0542
Novel04057	Gh_D05G1243	Gh_D05G1569	Gh_A05G0905	Gh_D02G0239	Gh_A01G1119	Gh_D05G1510
Gh_A13G1066	Gh_A10G2143	Gh_A12G0499	Gh_Sca007466G01	Gh_D11G1033	Gh_A11G0279	Gh_D05G2141
Gh_A05G0068	Gh_A05G0817	Gh_A09G2418	Gh_D09G0990	Gh_A08G1583	Gh_A08G1434	Gh_D06G1437
Gh_D04G0757	Gh_A09G1602	Gh_A08G1996	Gh_D13G1272	Gh_D03G0443	Gh_A12G1981	Gh_D05G1733
Gh_A05G0953	Gh_A05G1437	Gh_A11G0213	Gh_D12G2309	Gh_D01G0789	Gh_A12G1285	Gh_A11G0980
Gh_D12G1613	Gh_A05G0509	Gh_D02G0888	Gh_D10G0861	Gh_D13G1129	Gh_D11G0718	Gh_A07G0243
Gh_D12G1931	Gh_D04G0289	Gh_D01G0706	Gh_D07G0734	Gh_D04G1266	Gh_A02G1113	Gh_D11G1357
Gh_D12G2588	Gh_D12G0773	Gh_D04G0397	Gh_A04G1396	Gh_A09G0936	Gh_A05G3813	Gh_D09G1775
Gh_A10G0245	Gh_D01G1035	Gh_A10G0292	Gh_D10G0200	Gh_D05G2620	Gh_A07G1604	Gh_D05G1980
Novel03957	Gh_A11G0434	Gh_A11G2132	Gh_A02G0299	Gh_A13G1157	Gh_D05G0591	Gh_Sca102881G01
Novel02826	Gh_D12G1038	Gh_A01G1016	Gh_D05G0507	Gh_D11G3172	Gh_A09G1686	Gh_A05G1712
Gh_A02G0495	Novel06220	Gh_D03G0443	Gh_A06G2017	Gh_D01G1473	Gh_A11G0958	Gh_D11G2425
Gh_D01G2045	Gh_A06G0176	Gh_A02G1203	Gh_A06G0176	Gh_D10G0552	Gh_D08G0759	Gh_A04G0847
Gh_D10G0224	Gh_A12G2303	Novel02053	Gh_D05G3896	Gh_D11G0787	Gh_D05G0753	Novel04232
Gh_D11G0376	Gh_D11G2420	Gh_A10G1331	Gh_D13G1573	Gh_A06G0435	Gh_A06G1894	Gh_D12G2646
Novel02134	Gh_A09G2379	Gh_D04G0046	Gh_D09G1062	Gh_A05G3491	Gh_D09G0857	Gh_D09G0700
Gh_D10G2262	Gh_A03G1978	Novel05038	Gh_D12G0771	Gh_D05G1270	Gh_D11G0124	Gh_A05G3717
Gh_A03G1641	Gh_D11G0002	Gh_D05G2501	Gh_D12G0289	Gh_A01G0870	Gh_D06G1417	Gh_D09G1279
Novel04930	Gh_D11G1222	Gh_D05G1755	Gh_A03G1399	Gh_D07G1581	Gh_A05G3755	Gh_D01G1591
Gh_D03G1402	Gh_D06G2145	Gh_A07G0371	Gh_D02G2125	Gh_A09G0840	Gh_D08G1912	Gh_D02G1583
Novel03730	Gh_D01G1536	Gh_A06G1783	Novel00303	Gh_D11G3324	Gh_D02G2125	Gh_D12G0289
Novel04584	Gh_A11G0132	Gh_D12G2076	Gh_A13G1269	Gh_D07G2462	Gh_A12G1959	Gh_A06G1694
Gh_A01G1083	Gh_D06G2309	Gh_A09G1929	Gh_D12G1213	Gh_D06G2271	Gh_A02G1751	Gh_D07G1069
Novel06140	Gh_D10G0552	Gh_D05G2506	Gh_D12G0195	Gh_A09G1286	Gh_D10G2189	Gh_D09G0399
Gh_D13G1332	Gh_D02G0724	Gh_D12G1425	Gh_D13G0504	Gh_D05G0354	Gh_A04G0927	Gh_A10G0126
Novel03129	Gh_D12G0607	Gh_D06G1990	Gh_A09G0860	Gh_D05G0474	Gh_A03G0507	Gh_A07G1471
Novel03037	Gh_A06G2107	Gh_A01G0875	Gh_A01G1576	Gh_D05G3896	Gh_A09G0848	Gh_A02G1268
Gh_A05G1868	Gh_A06G0714	Gh_D06G1532	Gh_A05G1440	Gh_A10G0192	Gh_A03G0199	Gh_A05G0641
Gh_D05G2925	Gh_A11G0339	Gh_D13G1878	Gh_D01G0168	Gh_D05G0686	Gh_A04G0006	Gh_D07G0936
Novel04097	Gh_D10G2395	Novel04485	Gh_D12G0065	Gh_A09G1598	Gh_A11G1469	Gh_D08G1348
Gh_A06G1994	Gh_A05G1393	Gh_D10G0248	Gh_D05G2363	Gh_D12G1232	Gh_D12G0456	Gh_A09G0375
Gh_A10G1039	Gh_D10G0493	Gh_A06G0325	Gh_D02G1154	Gh_D09G0189	Novel04537	Gh_A05G3663
Novel03874	Gh_A03G1248	Gh_A03G1311	Gh_A05G0813	Gh_D13G1526	Gh_A01G0415	Gh_D03G1214
Gh_A02G0104	Gh_A05G1392	Gh_A06G1157	Gh_A12G2095	Gh_A01G1234	Gh_D08G1949	Gh_A11G0434
Novel01338	Gh_A03G2119	Gh_D05G2594	Gh_D11G3210	Gh_D08G2533	Novel03108	Gh_D11G2994
Novel03841	Gh_A10G0339	Gh_A03G1547	Gh_D05G0205	Gh_A05G2504	Gh_D04G0074	Gh_A12G0222
Gh_A10G1567	Gh_D05G1431	Gh_D01G0174	Gh_A01G0658	Gh_A02G1117	Gh_A08G1937	Gh_A06G0176
Gh_Sca046230G01	Gh_D05G0773	Gh_A09G0943	Gh_A02G1530	Gh_D01G0632	Gh_A10G0828	Gh_D11G1420
Novel03093	Gh_A12G2516	Novel04989	Gh_D13G0868	Gh_D11G0769	Gh_A03G2006	Gh_D01G0299
Gh_D11G1662	Gh_A09G1456	Gh_A07G0842	Gh_D05G0925	Gh_D05G0759	Gh_A07G0522	Gh_D11G0271
Novel00008	Gh_D09G1221	Gh_A05G2335	Gh_A11G2110	Novel00450	Gh_A10G1339	Gh_A01G1534
Gh_A01G1555	Gh_A11G0284	Novel03762	Gh_D01G0565	Gh_D01G1670	Gh_D12G0030	Gh_D10G0818
Novel06014	Gh_D03G0222	Gh_D03G1395	Gh_D03G0814	Gh_A09G0308	Gh_D09G1152	Gh_D08G1353
Gh_Sca004965G02	Gh_A03G1641	Gh_A12G0367	Gh_D05G1820	Gh_Sca005566G01	Gh_D05G1930	Gh_D02G0363
Gh_D10G1353	Gh_D03G1708	Gh_D08G1627	Gh_A05G1930	Gh_D10G1000	Gh_A13G0750	Gh_A06G0032
Gh_D10G1825	Gh_A07G0359	Gh_D02G0061	Gh_A11G2745	Gh_D12G0027	Gh_A10G1460	Gh_D13G0868
Gh_A04G0096	Gh_A12G0708	Novel02957	Gh_A03G2104	Gh_D01G2096	Gh_D11G1207	Gh_A03G1930
Gh_A09G2144	Gh_A10G2224	Gh_D04G0937	Gh_D05G1051	Gh_A11G2882	Gh_D10G0248	Gh_D07G0486
Gh_D13G1851	Gh_A12G1999	Novel05046	Gh_A05G0122	Gh_A05G1923	Gh_D05G0565	Gh_A11G2604
Novel05148	Gh_A02G1806	Gh_D05G0635	Gh_D12G1134	Gh_A10G1522	Gh_A05G1330	Gh_D10G0438
Novel04669	Gh_D07G2116	Gh_A04G0977	Gh_A02G0838	Gh_D08G1517	Gh_A08G0598	Gh_A05G1879
Gh_D11G2416	Gh_A11G0821	Gh_A13G1609	Gh_D10G1876	Gh_D08G0465	Gh_Sca004768G09	Gh_A05G0454
Gh_D13G2495	Gh_D09G0177	Gh_D06G2271	Gh_D09G0857	Gh_A08G0818	Gh_D08G1885	Gh_D06G1664
Gh_Sca110840G01	Gh_D05G0686	Gh_D06G2309	Gh_D13G1121	Gh_D12G2216	Gh_A02G0054	Gh_D13G2301
Gh_A05G3760	Gh_D12G0289	Gh_D05G0879	Gh_A01G0564	Gh_A06G1037	Gh_D07G1329	Gh_A05G1338
Gh_A13G2239	Gh_A01G1397	Novel02738	Gh_A06G1112	Gh_A07G1476	Gh_D02G0535	Gh_D08G1569
Gh_A05G3074	Gh_D10G0270	Gh_D06G2371	Gh_A06G0196	Gh_A03G0359	Gh_A07G2241	Gh_D08G2584
Novel03936	Gh_A03G0560	Gh_A12G1886	Gh_D07G1997	Gh_A09G1292	Gh_A08G1270	Gh_A09G2501
Gh_Sca004958G01	Gh_A12G2515	Gh_D05G3111	Gh_A13G1605	Gh_D04G0568	Gh_A02G0294	Gh_D04G0006
Gh_D08G1351	Gh_A10G0286	Gh_A05G1480	Gh_D02G0393	Novel01014	Gh_A01G2050	Gh_D10G0833
Novel00729	Gh_A01G1148	Gh_A02G0048	Gh_A03G0183	Gh_A11G2891	Gh_D13G2102	Gh_D13G1366
Gh_A13G2017	Gh_A12G1414	Gh_D10G0628	Gh_A02G1349	Gh_D04G1245	Gh_A01G2059	Gh_A09G0358
Gh_A02G1714	Gh_A10G0143	Gh_A05G0393	Gh_A05G3108	Gh_A08G1373	Gh_A08G0121	Gh_A05G3814
Novel01235	Gh_D12G2109	Gh_D03G0476	Gh_A12G0193	Gh_D05G1235	Gh_D12G2512	Gh_A09G1479
Gh_A03G1845	Gh_D13G0974	Gh_A05G3328	Gh_A10G0103	Gh_A12G0351	Gh_A10G0167	Gh_D12G1134
Gh_D09G1986	Gh_D13G1272	Gh_A08G0415	Gh_D01G0962	Gh_A12G1038	Gh_D05G2843	Gh_A05G0906
Gh_A11G2357	Gh_D09G1704	Gh_A06G0019	Novel05825	Gh_D12G1724	Gh_D12G1780	Gh_D09G1855
Gh_D10G1455	Gh_A07G1131	Gh_A10G1493	Gh_D11G0487	Gh_A05G0318	Gh_D10G1871	Novel06086
Gh_A13G0133	Gh_A03G1877	Gh_A06G1060	Gh_D05G1113	Gh_D12G0041	Gh_D12G2309	Gh_A10G2085
Gh_A07G0377	Gh_D02G1165	Gh_A09G1408	Gh_D02G2124	Gh_A09G1336	Gh_D02G1423	Gh_A01G0805
Gh_A01G0396	Gh_D04G1586	Gh_D09G1224	Gh_D07G0936	Gh_A06G1158	Gh_D12G1789	Gh_A04G0541
Gh_A10G2109	Gh_A04G0309	Gh_D13G1601	Gh_D07G0095	Gh_A02G1658	Gh_D02G0732	Novel00055
Novel03638	Gh_A06G0099	Gh_A09G0193	Gh_A12G1928	Gh_D12G2631	Gh_D03G0563	Gh_D01G0004
Novel04008	Gh_D06G0183	Gh_A06G0165	Gh_A06G0960	Gh_A06G0019	Gh_D08G1168	Gh_D02G0786
Novel01163	Gh_A07G0243	Gh_A05G2253	Gh_D08G1902	Gh_D02G1635	Gh_A06G0115	Gh_A09G0128
Gh_A09G0502	Gh_D13G2472	Gh_D07G0468	Gh_D11G2958	Gh_A07G0864	Gh_A11G0886	Gh_A03G1909
Gh_D05G3631	Gh_A10G0624	Gh_A08G1000	Gh_A05G1790	Gh_D11G1333	Gh_A04G0373	Novel05909
Gh_A12G1675	Gh_A06G1343	Gh_D08G1067	Gh_D11G2607	Gh_A04G1153	Gh_A09G0497	Gh_A07G1415
Gh_A02G0892	Gh_A06G0251	Gh_A09G1906	Gh_D11G2860	Gh_D09G1484	Gh_A13G0001	Gh_D13G2004
Gh_D13G0706	Gh_D11G1153	Gh_D06G0001	Gh_D05G3895	Gh_D10G0541	Gh_D10G1314	Gh_A10G0216
Novel03605	Gh_A03G1099	Gh_A06G1101	Gh_A02G0677	Gh_A05G3190	Gh_A05G1143	Gh_A09G2114
Gh_D05G0566	Novel02957	Gh_A11G2221	Gh_A13G2057	Gh_Sca004952G01	Gh_D12G1092	Gh_A04G0058
Gh_D13G1561	Gh_D06G0030	Gh_D04G1583	Gh_A09G1266	Gh_D07G0819	Gh_D02G1428	Gh_D01G1049
Gh_D09G1283	Gh_D04G0154	Gh_A01G1806	Gh_D11G0124	Gh_D12G1279	Gh_A08G1276	Gh_A07G1831
Gh_D09G0500	Novel02857	Gh_A08G1948	Gh_A08G0801	Gh_D11G2444	Gh_D12G2009	Gh_D13G1734
Gh_D09G0480	Gh_D03G0408	Gh_A07G0087	Gh_A03G1662	Gh_A11G1887	Gh_D02G0211	Gh_A08G1393
Gh_A11G2727	Gh_D10G0032	Gh_A06G0844	Gh_A09G0244	Gh_D05G1918	Gh_A05G3601	Gh_A06G0187
Novel05247	Gh_D05G0552	Gh_A01G1033	Gh_D04G1360	Gh_A07G2303	Gh_D11G1960	Gh_A13G1813
Novel03371	Gh_D08G0222	Gh_D09G1454	Gh_D10G1523	Gh_A07G0570	Gh_A08G0739	Gh_D11G2783
Gh_A12G1915	Gh_D09G1781	Gh_D09G0034	Gh_A03G1434	Gh_A07G0470	Gh_A01G1507	Gh_D01G0830
Novel03132	Gh_D11G0994	Gh_A12G2345	Gh_D05G0320	Gh_D07G0581	Novel00413	Novel01724
Novel06214	Gh_D10G0438	Gh_D12G1738	Gh_D04G1649	Gh_D11G1495	Gh_A06G0877	Gh_A03G0986
Novel02122	Gh_D10G0691	Gh_D10G2187	Gh_D08G0936	Gh_D04G0816	Gh_A11G0572	Gh_A06G1320
Gh_A13G0416	Gh_D07G1477	Gh_D06G0072	Gh_D10G1564	Gh_D05G2183	Gh_A02G1172	Gh_D13G0583
Gh_D01G0757	Gh_D01G0168	Gh_A02G0838	Gh_D12G1782	Gh_D11G0885	Gh_D10G1101	Gh_D01G1471
Gh_A04G0228	Gh_A11G0414	Gh_D02G0168	Gh_A10G1324	Gh_D11G3034	Novel03488	Gh_D13G1137
Novel02101	Gh_A06G0744	Gh_A06G1037	Gh_D11G1311	Gh_A09G2081	Gh_D11G2607	Gh_A05G0274
Gh_A13G1259	Gh_A07G2010	Gh_D01G1634	Gh_D10G1710	Gh_D08G2205	Gh_D12G2376	Gh_D06G1909
Gh_D06G1522	Gh_D07G0703	Gh_D06G2110	Gh_A04G0993	Gh_A04G0640	Gh_D12G1869	Gh_A05G3842
Gh_A05G3856	Gh_A10G1026	Gh_D04G1210	Gh_A13G0170	Gh_D07G0625	Gh_A10G1961	Gh_A06G0045
Gh_A07G0280	Gh_D12G0033	Gh_D09G1216	Gh_A05G2153	Gh_D12G2408	Gh_D05G1793	Gh_D08G2608
Gh_D10G2294	Gh_D06G1285	Gh_A11G2096	Gh_A03G1743	Gh_A07G0087	Gh_D02G0387	Gh_D08G2441
Novel01709	Gh_A10G1835	Gh_D06G2244	Gh_A09G1088	Gh_D02G1154	Gh_D04G1305	Gh_D12G1481
Gh_A13G0446	Gh_D02G1273	Gh_D12G1404	Gh_A13G1101	Gh_D04G1049	Gh_D10G2537	Gh_A07G1202
Gh_D11G3165	Gh_A06G1677	Gh_A01G0150	Gh_A01G1257	Gh_A01G1917	Gh_D08G2597	Gh_A05G0921
Gh_D06G0235	Gh_A05G0525	Gh_A03G0159	Gh_D11G1420	Gh_A07G1245	Gh_D03G1775	Gh_D05G0205
Gh_A09G0154	Gh_A10G0077	Gh_A12G1662	Gh_A05G1219	Gh_A07G0055	Gh_D13G2414	Gh_D13G2052
Gh_A12G1763	Novel00155	Gh_A04G0219	Gh_D12G1143	Gh_A04G0883	Gh_D12G2167	Gh_D02G1154
Gh_A06G0699	Gh_D08G0734	Gh_A08G0871	Gh_D09G0247	Gh_D13G2076	Gh_D04G1245	Gh_D11G2350
Gh_A13G1674	Gh_D12G0806	Gh_D05G1132	Gh_A07G0232	Gh_D11G1311	Gh_D10G1239	Gh_A09G1099
Gh_D08G0683	Gh_A08G1579	Gh_A10G0312	Gh_D07G1565	Gh_A01G1948	Novel00418	Gh_A03G0373
Gh_Sca010234G01	Gh_D05G2891	Gh_D10G0032	Gh_A13G0810	Gh_D12G0436	Gh_D07G1001	Gh_D08G2156
Gh_A08G0474	Gh_D05G1121	Gh_A06G0806	Gh_A12G2301	Gh_A06G0203	Gh_D07G0734	Gh_D04G0503
Gh_D08G2205	Gh_D02G2081	Gh_D08G1468	Gh_D06G0041	Gh_A03G0035	Gh_A08G2364	Gh_D05G1972
Gh_D01G2072	Gh_D09G0857	Gh_A07G1684	Gh_D07G1069	Gh_A05G1039	Gh_A11G0548	Gh_A10G1561
Gh_D09G0132	Gh_D03G0419	Gh_A05G1980	Gh_D06G0825	Gh_D06G1046	Gh_A11G2663	Gh_A06G2111
Novel00298	Gh_A03G0433	Gh_D13G2137	Gh_D06G0218	Gh_A01G1652	Gh_A04G0133	Gh_A13G0666
Gh_A05G0622	Gh_D01G0605	Gh_D03G1135	Gh_A08G0929	Gh_D11G2288	Gh_D02G2414	Gh_D04G0694
Novel04080	Gh_A11G1270	Gh_D03G0494	Gh_A09G1816	Gh_A05G0235	Gh_A05G0640	Gh_A10G2086
Novel01311	Gh_Sca103735G01	Gh_A12G1933	Gh_A09G1304	Gh_A13G1015	Gh_D05G3685	Gh_A05G3837
Novel03714	Gh_A04G1396	Gh_D10G2008	Gh_A11G1785	Gh_D12G1644	Gh_A05G3533	Gh_A08G0358
Novel02689	Gh_A05G0748	Gh_D06G0963	Gh_D01G0849	Gh_A03G0303	Gh_D13G2037	Gh_A09G1276
Gh_D05G0465	Gh_D05G0120	Gh_A05G2129	Gh_D08G1972	Gh_A02G0853	Gh_D09G1082	Gh_A05G0286
Gh_D13G0215	Gh_D11G2350	Gh_A08G1396	Gh_A07G0681	Gh_D11G3310	Gh_A12G1261	Gh_Sca004734G01
Gh_D01G1853	Gh_D06G2244	Gh_A11G1324	Gh_A02G0165	Gh_D09G2288	Gh_A04G0372	Gh_A11G2354
Gh_A03G2172	Gh_A08G1096	Gh_D12G0480	Gh_D02G0338	Gh_D08G2520	Novel04309	Gh_D09G1920
Gh_A13G0610	Gh_A02G1320	Gh_D11G1589	Gh_D05G0932	Gh_D08G0077	Gh_D04G0838	Gh_D09G0122
Novel00288	Gh_D01G0169	Gh_D05G1580	Gh_D02G0459	Gh_D07G1797	Gh_A10G1324	Gh_D01G1885
Gh_D09G0377	Gh_A05G3448	Gh_A11G2938	Gh_D01G0404	Gh_D09G1483	Gh_D08G2133	Gh_A10G2299
Gh_D12G1974	Gh_A01G2120	Gh_A02G1024	Gh_D04G1897	Gh_D12G1663	Gh_D06G0202	Gh_A06G1309
Gh_A01G0154	Gh_D08G1569	Gh_D07G1797	Gh_D09G1509	Gh_D11G1104	Gh_A02G0276	Gh_A06G1157
Novel04745	Gh_A07G0371	Gh_A11G1056	Gh_D07G0145	Gh_A08G2155	Gh_A05G0533	Gh_A06G1344
Novel05354	Gh_A11G2745	Gh_A04G0005	Gh_A09G1215	Gh_A12G1981	Gh_A06G0551	Gh_A10G2323
Gh_D01G1817	Gh_D07G0486	Novel00531	Gh_A01G1855	Gh_A02G1663	Gh_Sca006294G01	Gh_A05G0817
Gh_D11G0746	Gh_D05G1880	Gh_A06G1165	Gh_D12G2171	Gh_A09G2507	Gh_D03G1384	Gh_A05G1437
Gh_D09G1350	Gh_D12G2095	Gh_D05G2698	Gh_D12G1082	Gh_D09G2289	Gh_A05G3136	Gh_D09G1546
Gh_D08G2643	Gh_D01G1591	Gh_A12G0174	Gh_D05G2178	Gh_A10G2214	Novel06004	Gh_A08G1819
Gh_A05G0409	Gh_Sca047319G01	Gh_A13G2147	Gh_D05G2541	Gh_A11G1450	Gh_D06G0303	Gh_A05G0630
Novel05157	Gh_D10G0833	Novel04050	Gh_D05G1050	Gh_D01G0174	Gh_D13G1721	Gh_A01G0781
Gh_A11G3110	Gh_D11G0836	Gh_A05G3037	Gh_A07G0174	Gh_D02G1447	Gh_A05G1210	Gh_A02G0165
Novel03626	Gh_A04G1351	Gh_D12G1927	Gh_A11G2489	Gh_D09G0504	Gh_A08G1003	Gh_D05G3751
Gh_D09G0700	Gh_A03G1527	Gh_A11G0806	Gh_A12G2074	Gh_D06G0724	Gh_D09G0246	Gh_A11G0690
Gh_D11G1296	Gh_A07G0482	Gh_D05G0783	Gh_D04G0621	Gh_A05G2615	Gh_A06G0172	Gh_D05G1397
Gh_A02G0296	Gh_D12G1122	Novel01278	Gh_D05G3929	Gh_D09G1967	Gh_A02G1437	Gh_A03G1143
Gh_D02G0267	Gh_D07G1848	Gh_A09G1570	Gh_D13G1544	Gh_A08G0877	Gh_A05G3656	Gh_A05G3111
Novel01637	Gh_D08G0991	Gh_D08G0076	Gh_A08G2454	Gh_A11G0394	Gh_D11G1462	Gh_A08G1766
Gh_A13G0613	Gh_D11G2206	Novel05863	Gh_D08G2625	Gh_D10G2603	Gh_D08G0801	Gh_A12G2095
Gh_A07G0131	Gh_D02G0981	Gh_A07G1015	Gh_A01G1040	Gh_A02G0758	Gh_A09G2440	Gh_D03G1169
Gh_A02G1546	Gh_D08G1555	Gh_A10G2268	Gh_D01G0955	Gh_D03G0229	Gh_D01G0177	Gh_A05G1963
Gh_D13G0096	Gh_A05G3102	Gh_D03G0175	Gh_A08G1085	Gh_A12G2411	Gh_D05G1181	Gh_A11G0100
Novel01721	Gh_A13G1023	Gh_D09G2375	Gh_A11G2122	Gh_A13G1615	Gh_A07G2351	Gh_D03G0091
Novel05080	Gh_D12G2702	Gh_A11G1832	Gh_A05G1065	Gh_A11G3083	Gh_D13G0142	Novel01254
Gh_A09G2129	Gh_A09G1746	Gh_D12G0299	Gh_A08G1766	Gh_A05G2778	Gh_D09G2252	Gh_D12G0650
Gh_D01G1261	Gh_D12G1636	Gh_A03G1945	Gh_D04G1689	Gh_D04G1528	Gh_A10G0873	Gh_A01G0019
Gh_A05G0304	Gh_A03G1386	Gh_D06G1676	Gh_D06G0030	Gh_D02G0030	Gh_A05G3125	Gh_Sca005103G01
Gh_A04G0744	Gh_D09G1148	Gh_D10G1564	Gh_D13G0048	Novel05909	Gh_D09G1171	Gh_A06G0384
Gh_D08G0448	Gh_A02G0398	Novel00206	Gh_A09G0003	Gh_A10G1725	Gh_D13G0676	Gh_D07G1997
Gh_D07G2091	Gh_D06G1561	Gh_A05G1454	Gh_A08G1431	Gh_D03G0643	Gh_A11G0547	Gh_A07G0750
Gh_D12G1426	Gh_A05G1930	Gh_A01G2155	Gh_D12G0630	Gh_D05G1487	Gh_A04G0329	Gh_A11G0965
Gh_A11G2024	Gh_A10G2299	Gh_A05G0507	Gh_A12G1803	Gh_A03G1343	Gh_D08G0739	Gh_D09G2110
Gh_A12G2675	Gh_D10G1557	Novel01299	Gh_A05G3814	Gh_A09G2160	Gh_A10G1465	Gh_A05G0577
Gh_D11G1805	Novel02255	Gh_D13G0498	Gh_D01G0833	Gh_A10G1443	Gh_A11G1638	Gh_A07G2140
Gh_D12G2807	Gh_D04G1533	Gh_Sca009965G02	Novel04939	Gh_D05G0993	Gh_A01G1949	Gh_D12G0729
Gh_D09G1234	Gh_A12G1803	Gh_A02G0520	Gh_A07G0075	Gh_D02G0558	Gh_A05G1069	Gh_D08G1636
Gh_A01G0132	Gh_A01G1110	Gh_A05G2806	Gh_D05G2022	Gh_A02G0153	Gh_A04G0049	Gh_D05G2031
Gh_A05G3835	Gh_A01G1948	Gh_A03G1938	Gh_D08G2759	Gh_D04G1306	Gh_D04G0321	Gh_D12G0607
Gh_Sca011819G01	Gh_D04G1924	Gh_D08G2441	Gh_D09G0674	Gh_A13G1023	Novel01017	Gh_D13G1533
Gh_A06G1736	Gh_A09G1418	Gh_D13G2223	Gh_D13G2261	Gh_A12G0550	Gh_A05G1860	Gh_A10G1460
Novel04905	Gh_D11G2647	Gh_D11G1942	Gh_D09G0913	Gh_A08G2542	Gh_D02G0304	Gh_A09G1657
Gh_A10G0792	Gh_A06G1129	Gh_D09G0982	Gh_D09G0449	Gh_D09G2291	Gh_A09G1148	Novel00303
Gh_A03G0453	Gh_A05G1646	Gh_A06G1538	Gh_A05G0415	Gh_D03G0222	Gh_D08G1521	Gh_D03G0064
Gh_Sca007330G01	Gh_D11G1154	Gh_A01G1533	Gh_A10G0220	Gh_A04G1402	Gh_D10G1031	Gh_A01G0630
Gh_D03G1507	Gh_Sca012883G01	Gh_A05G1452	Gh_D03G1701	Gh_D09G1105	Gh_A02G0788	Gh_A03G0083
Gh_D03G1135	Gh_A10G2254	Gh_A13G1385	Gh_D12G0436	Gh_A10G1661	Gh_D05G1060	Gh_D02G0286
Novel03731	Gh_A03G1680	Gh_D11G0646	Gh_A10G2350	Novel04400	Gh_A05G2242	Gh_D06G0616
Gh_D11G0969	Gh_A05G0921	Gh_D10G0329	Gh_D01G1616	Gh_D12G1563	Gh_D13G1439	Gh_A04G0026
Gh_A13G1186	Gh_D04G1413	Gh_D06G1974	Gh_A02G1225	Gh_D10G0081	Gh_A08G0036	Gh_A13G0394
Gh_A05G2933	Gh_D09G0899	Gh_A10G1974	Gh_A12G2720	Gh_A12G0560	Novel01788	Gh_D01G0309
Gh_D05G1879	Gh_A03G1930	Gh_D01G2291	Gh_D08G1170	Gh_A13G1570	Gh_D12G2138	Gh_D13G1796
Gh_D06G1617	Gh_Sca004879G04	Gh_D02G2099	Gh_D07G1846	Gh_A06G0670	Gh_A01G1047	Gh_D08G1915
Gh_D04G1481	Gh_A08G2297	Gh_D03G1112	Gh_D11G2916	Gh_D11G2685	Gh_A01G1839	Gh_D05G1829
Gh_A09G1567	Gh_A04G1042	Gh_A10G0624	Gh_D04G1266	Gh_D06G0008	Gh_A07G2154	Gh_A10G0143
Gh_D02G0103	Gh_A03G1850	Gh_A02G1420	Gh_D09G1484	Gh_A09G0653	Gh_D01G1674	Gh_D02G0847
Novel04890	Gh_A12G2652	Gh_A08G1476	Gh_D11G0809	Gh_A04G0267	Gh_D05G1965	Gh_A08G0613
Gh_D01G1755	Gh_A11G1365	Gh_D05G2349	Gh_D01G1536	Gh_D09G1781	Novel06153	Gh_A06G2028
Gh_D11G1304	Gh_D11G3429	Gh_D07G1233	Gh_A04G0738	Novel02547	Gh_A10G0465	Gh_A02G1631
Gh_A11G0414	Gh_D10G1737	Novel01352	Gh_D05G1691	Gh_A09G2084	Gh_D07G1831	Gh_D07G1014
Gh_D13G0192	Gh_D13G2004	Gh_D12G2452	Gh_D03G0261	Gh_A01G2129	Gh_D08G1413	Gh_A13G0099
Gh_Sca073346G01	Gh_D12G1487	Gh_A01G0212	Gh_A12G1093	Gh_A13G0326	Gh_A08G1864	Gh_D11G1048
Gh_A03G1446	Gh_A05G2929	Gh_A12G2318	Gh_D12G0316	Gh_Sca033723G01	Gh_D06G2291	Gh_D02G1993
Gh_D13G0492	Gh_A08G1850	Novel01039	Gh_A09G2144	Gh_D10G2324	Gh_D01G0270	Gh_D11G2685
Novel00748	Gh_D05G1820	Gh_D01G0066	Gh_D09G0358	Gh_D03G0299	Gh_A08G1784	Gh_A12G1340
Gh_A01G0801	Gh_D09G0316	Gh_A08G1007	Gh_D06G0073	Gh_A13G0449	Gh_A03G1898	Gh_A01G1682
Novel00219	Gh_A06G1060	Gh_A10G2270	Gh_A01G0651	Gh_A12G1318	Gh_D07G1078	Gh_D06G1382
Gh_D09G0926	Gh_D08G2281	Gh_D12G1525	Gh_A08G0224	Gh_A05G3036	Gh_D08G1717	Gh_D01G1143
Novel06227	Gh_A10G1620	Gh_A08G1514	Gh_D12G2466	Gh_D05G1581	Gh_A12G0683	Gh_D06G0094
Gh_A01G1602	Gh_D06G2265	Gh_A07G0322	Gh_D11G2876	Gh_D01G1471	Gh_A03G1662	Gh_D08G1837
Gh_A09G0474	Gh_A08G1396	Gh_D05G2689	Gh_D04G0815	Gh_D09G1807	Gh_A11G2917	Gh_A05G3132
Gh_D03G1361	Gh_A09G1266	Gh_A05G3190	Gh_D03G1382	Gh_A06G0262	Gh_A07G0582	Gh_A03G1612
Gh_D05G0015	Gh_D04G1278	Novel04864	Gh_A03G0314	Gh_D08G0618	Gh_D10G0438	Gh_A11G0640
Gh_A05G1906	Gh_D03G0009	Gh_D03G1386	Gh_D06G1561	Gh_D04G0942	Gh_D02G2124	Gh_A07G0327
Gh_D08G2725	Gh_A01G1592	Gh_Sca071998G01	Gh_D12G1428	Gh_D09G1740	Gh_D05G3856	Gh_D02G0733
Gh_A11G2522	Gh_A01G1870	Gh_A13G1776	Gh_A13G2024	Gh_A12G0162	Gh_D12G0100	Gh_A03G2006
Gh_A02G0695	Gh_A12G0675	Gh_A02G1747	Gh_A10G1026	Gh_A12G0341	Gh_A12G2177	Gh_D06G2276
Gh_D09G0628	Novel05888	Gh_A03G1898	Gh_D05G1772	Gh_D09G2290	Novel05758	Gh_D01G1572
Gh_A12G2415	Gh_D10G1876	Gh_D13G0159	Gh_D03G1419	Gh_D03G1616	Gh_D03G0182	Gh_D05G3270
Gh_A05G2203	Gh_D02G1380	Gh_A13G1410	Gh_D05G2985	Gh_A08G2156	Gh_A01G1559	Gh_A05G0622
Gh_A09G0630	Gh_D12G2555	Novel03714	Gh_D08G1555	Gh_D13G0695	Gh_A11G0344	Gh_D05G0297
Novel02255	Gh_A02G0853	Gh_D04G1579	Gh_A02G0317	Gh_D08G0698	Gh_A06G1912	Gh_A13G0039
Gh_A02G0297	Gh_A09G2180	Gh_D12G1406	Gh_D05G3507	Gh_D12G2352	Gh_A07G0215	Gh_D01G1679
Novel04828	Gh_D03G1232	Gh_D11G0625	Gh_A06G1060	Gh_A09G2083	Gh_D05G3726	Gh_D06G2065
Gh_A05G2312	Gh_A11G2604	Gh_D12G0035	Gh_D13G1517	Gh_D06G0810	Gh_A09G2056	Gh_D04G1772
Gh_Sca004863G03	Gh_D05G1720	Gh_A10G1276	Gh_D02G0224	Gh_D03G1297	Gh_A01G1435	Gh_A07G0594
Gh_A09G1503	Gh_A03G0129	Novel02513	Gh_D01G0604	Gh_D03G0048	Gh_A10G0686	Gh_D02G1728
Novel02319	Gh_D11G0237	Novel04621	Gh_A05G0641	Gh_D05G1486	Gh_A03G1734	Gh_A01G1254
Novel04853	Gh_D02G1826	Gh_D13G0139	Gh_A11G2459	Gh_D12G0508	Gh_D05G1760	Gh_A10G2012
Gh_D08G2618	Gh_A01G0805	Gh_A05G0327	Gh_D05G1613	Gh_A11G2069	Novel03475	Gh_A05G3327
Gh_D13G0499	Gh_A05G3108	Gh_A10G0314	Gh_A01G0562	Novel02754	Gh_A11G0711	Gh_D13G2471
Gh_A07G1808	Gh_A12G1340	Gh_A06G1962	Gh_A05G1904	Gh_D13G2201	Gh_A02G0495	Gh_D01G0723
Gh_A05G0691	Gh_A09G0249	Gh_A07G1637	Gh_D05G3558	Gh_D06G0576	Gh_A03G1194	Gh_D03G0027
Gh_D13G1447	Gh_A11G2071	Gh_D01G0632	Gh_D13G0440	Gh_D13G2458	Gh_D09G0502	Gh_A12G0233
Gh_A01G0957	Gh_D04G1266	Novel02330	Gh_D02G0363	Novel02001	Gh_A03G2076	Gh_A13G2031
Gh_A09G2135	Gh_A04G0026	Gh_A12G0099	Gh_A12G2291	Gh_D07G1364	Gh_A06G2050	Gh_D09G2361
Novel02914	Gh_Sca004990G01	Gh_D10G0295	Gh_A09G0888	Gh_A09G2082	Gh_D10G0817	Gh_A11G2745
Gh_Sca005780G01	Gh_D04G0942	Novel03460	Gh_A01G1508	Gh_A05G3634	Gh_D01G1619	Gh_A01G0863
Gh_D05G3740	Gh_D11G1989	Gh_A12G2437	Gh_D13G0564	Novel03529	Novel00560	Gh_A03G1619
Gh_D12G0554	Gh_A05G2179	Novel00939	Gh_D12G0773	Gh_D10G0247	Gh_A10G1731	Gh_D12G0026
Gh_D10G0550	Gh_D11G1745	Gh_D01G1993	Gh_A02G1726	Gh_A13G0410	Gh_D07G2090	Gh_A06G2107
Novel02629	Gh_A01G1278	Gh_A13G0136	Gh_A09G0893	Gh_D08G0665	Gh_D03G0820	Gh_D05G0146
Gh_A04G0060	Gh_A12G2517	Gh_A05G1998	Gh_A10G2143	Gh_A09G0497	Gh_D13G1715	Gh_A05G3124
Gh_D06G1911	Novel02850	Gh_D07G1687	Novel02857	Gh_D04G0804	Gh_Sca004857G01	Gh_D03G0152
Novel03699	Gh_A13G1878	Gh_A02G0758	Gh_A11G1444	Gh_D11G3380	Gh_A04G1401	Gh_D08G0739
Gh_Sca019769G01	Gh_A08G2388	Gh_A08G1098	Gh_D10G0059	Gh_A09G1646	Gh_D12G0992	Gh_D13G2394
Gh_D09G1221	Gh_A04G1082	Novel00954	Gh_D09G0992	Gh_D01G2175	Gh_D07G1091	Gh_A01G0669
Gh_A11G3279	Gh_Sca011512G01	Gh_D07G1526	Gh_A01G0781	Gh_A11G1648	Gh_D05G1588	Gh_D06G1406
Gh_A03G1547	Gh_A05G0454	Novel00680	Gh_A06G0053	Gh_D13G0303	Gh_D07G0159	Gh_A11G2545
Gh_D08G0019	Gh_D05G0297	Gh_D03G1246	Gh_A05G1884	Gh_D09G2292	Gh_A03G0602	Gh_D05G1079
Gh_A03G0613	Gh_A13G1399	Novel01265	Gh_A12G0549	Gh_A11G1997	Gh_D02G2275	Gh_A10G1284
Gh_A08G0618	Gh_A10G0292	Gh_A09G2446	Gh_A03G2085	Gh_D07G1778	Gh_D09G1225	Gh_A03G0507
Novel01979	Gh_D11G1131	Gh_D11G1607	Novel01022	Gh_A09G1902	Novel05315	Novel03706
Gh_A06G0001	Gh_D06G1975	Gh_A11G0331	Gh_A05G1227	Gh_D11G0237	Gh_D06G0046	Gh_A06G0714
Gh_D05G1847	Gh_D08G0670	Gh_A09G1092	Gh_D01G1490	Novel04864	Gh_D08G1421	Gh_A03G1099
Gh_A05G3193	Gh_D02G2289	Novel04455	Gh_D09G0240	Gh_D03G0078	Gh_A04G0811	Gh_A05G1123
Gh_D08G0528	Gh_A09G0915	Gh_D10G1132	Gh_D09G1148	Gh_A11G0806	Gh_A05G0092	Gh_D08G0928
Novel04036	Gh_A05G0999	Gh_D13G0464	Gh_A11G2604	Gh_A06G1870	Gh_D12G2031	Gh_A13G2309
Gh_D11G0603	Gh_A05G2294	Gh_D05G1149	Gh_A13G0239	Gh_A05G2038	Gh_D06G2160	Gh_A11G0691
Gh_A10G1073	Gh_D05G0559	Gh_D12G2084	Gh_D06G0323	Gh_D04G1527	Gh_A04G0759	Gh_A03G1614
Gh_A11G0901	Gh_A01G0514	Novel00450	Gh_A11G1725	Novel00233	Gh_D10G1892	Gh_D12G1712
Novel03850	Gh_D09G2101	Gh_A05G3852	Gh_D09G1859	Gh_D12G0773	Gh_D09G2223	Gh_A06G0026
Novel02421	Gh_A03G0793	Gh_A05G3074	Gh_D08G2033	Gh_D10G1738	Gh_A13G2298	Gh_D09G1575
Gh_A04G0074	Gh_D02G0982	Novel01246	Gh_A07G1181	Gh_D02G1871	Gh_A10G0053	Novel06011
Gh_D05G1980	Gh_A05G0534	Gh_D03G0800	Gh_A05G3717	Gh_A07G0039	Gh_A11G1156	Gh_A05G1821
Gh_A11G1199	Gh_A05G0622	Gh_D05G1531	Gh_A05G2650	Gh_D06G1676	Gh_D05G1235	Gh_D07G1350
Gh_D09G2367	Novel03056	Gh_A07G1245	Gh_D02G0896	Gh_D05G1041	Gh_A02G1630	Gh_A09G0860
Gh_A01G1920	Gh_D03G1395	Gh_D02G2445	Gh_D06G0286	Gh_D10G0329	Gh_A05G0806	Novel02192
Gh_D11G2356	Gh_A07G0681	Gh_D12G0389	Gh_D01G1591	Gh_D03G0888	Gh_D03G0420	Gh_D11G3017
Gh_A12G1512	Gh_A03G1546	Gh_D12G1563	Gh_A13G1673	Gh_A11G2023	Gh_D05G1719	Gh_D05G1659
Gh_D10G2074	Novel01263	Gh_A10G1231	Gh_D02G0218	Gh_A01G1051	Gh_D02G2148	Gh_D07G1581
Gh_A08G0656	Gh_D01G1448	Novel02746	Gh_A05G1734	Gh_D07G0416	Gh_D11G0823	Gh_A05G0230
Gh_A06G1153	Gh_D01G0299	Gh_A11G1887	Gh_A08G0782	Gh_A05G2394	Gh_A03G0158	Gh_D10G2354
Novel03039	Gh_A05G2285	Novel04203	Gh_A09G0403	Gh_A05G0346	Gh_D08G1701	Gh_A10G1280
Gh_D11G3036	Gh_D01G1143	Novel04047	Gh_A05G3396	Gh_A01G1534	Gh_D07G0271	Gh_A07G0061
Gh_A05G0076	Novel04050	Gh_D09G1331	Gh_D07G1581	Gh_A09G1143	Gh_D10G1620	Gh_A03G1546
Gh_A08G1864	Gh_A11G3263	Gh_D09G0521	Gh_D05G1812	Gh_A07G1985	Gh_D11G1845	Gh_D03G0479
Gh_A03G1394	Gh_A09G2148	Gh_A12G0264	Gh_A10G1823	Gh_A05G1286	Gh_D13G0169	Gh_A05G0511
Gh_D07G1703	Gh_D05G0993	Gh_D07G1477	Gh_D07G0568	Gh_D05G3725	Gh_D11G1357	Gh_A07G1131
Gh_Sca018101G01	Gh_D08G0801	Gh_A05G2179	Gh_A10G0885	Novel03590	Gh_A05G1168	Gh_A07G2244
Gh_A09G1050	Gh_D05G0276	Gh_A06G0707	Gh_D08G1949	Gh_D06G1602	Gh_A04G0725	Gh_A01G1110
Gh_A02G0198	Gh_D07G2458	Gh_D07G1353	Gh_A13G1029	Gh_D08G2521	Gh_A10G0414	Gh_A12G0675
Gh_D11G1523	Gh_A09G1909	Gh_A03G2174	Gh_D05G1397	Gh_A06G1309	Gh_A02G0945	Novel04645
Gh_A10G1667	Gh_D08G1424	Gh_D03G1316	Gh_A05G0454	Gh_A11G2136	Gh_A08G1488	Gh_A12G2177
Gh_A10G1602	Gh_D01G1291	Gh_D01G2122	Gh_D06G1356	Gh_A08G1073	Gh_A10G0197	Gh_D08G1266
Gh_D09G0217	Gh_D10G0483	Gh_A05G0752	Gh_D11G0777	Novel00431	Gh_A12G0463	Gh_A09G2505
Gh_D03G1105	Gh_D07G1949	Gh_A06G1250	Gh_A12G1387	Gh_D01G0516	Gh_A05G0359	Gh_D03G1339
Novel03087	Gh_D05G2147	Gh_A06G1158	Gh_D06G0072	Gh_A02G0596	Gh_D09G0732	Gh_A09G1257
Gh_A03G1467	Gh_A05G3837	Gh_A12G2311	Gh_A07G1204	Gh_A05G2661	Gh_D11G0506	Gh_A10G0077
Gh_A09G0421	Gh_D02G0732	Gh_D03G0543	Gh_A07G1718	Gh_D05G0747	Gh_D11G1889	Gh_A02G0842
Novel04478	Gh_A12G1003	Gh_D06G2308	Gh_D05G1284	Gh_D05G0904	Gh_D08G1265	Gh_D12G2016
Gh_D11G2530	Gh_A09G1408	Gh_A09G2144	Gh_D11G1131	Gh_D13G2042	Gh_Sca004794G01	Gh_D05G2234
Gh_A05G2283	Gh_A04G0984	Gh_D08G2608	Gh_D07G0402	Gh_D08G2174	Gh_A05G1339	Gh_A11G2842
Gh_D11G2860	Gh_D08G0065	Gh_D03G0643	Gh_A10G1150	Novel00623	Gh_Sca103349G01	Gh_A12G1358
Gh_A05G3587	Gh_A10G1493	Gh_D05G0882	Gh_D12G1168	Novel03137	Gh_D09G2009	Gh_D12G2309
Gh_A09G2391	Gh_A04G0049	Gh_A11G1725	Gh_D05G2161	Gh_A07G1418	Gh_A12G1318	Gh_D02G0207
Novel05274	Gh_D07G2007	Gh_A12G2474	Gh_A07G1227	Gh_D02G1164	Gh_D05G2190	Gh_D03G0419
Novel01718	Gh_D11G2196	Gh_A10G1940	Gh_A07G1324	Gh_D13G0365	Gh_A05G1846	Gh_A10G0314
Novel00174	Gh_A12G0142	Gh_D07G1778	Gh_A03G0602	Gh_A09G2085	Gh_D06G0030	Gh_A12G0727
Gh_A06G0226	Novel03199	Gh_A10G1943	Gh_D12G0607	Gh_A05G0809	Gh_A10G1497	Gh_D07G1957
Gh_Sca008688G01	Gh_D06G0299	Gh_A12G2038	Gh_D12G1474	Gh_D07G1300	Gh_A04G0109	Gh_D05G1720
Gh_A11G2615	Gh_A06G1130	Gh_D01G1555	Gh_D13G0301	Gh_D05G0716	Gh_D10G0056	Novel05498
Gh_D12G0033	Gh_A04G1156	Gh_D02G0740	Gh_A12G1086	Gh_D03G1699	Novel02125	Gh_D07G1923
Gh_A13G0168	Gh_D05G0998	Novel05840	Gh_D09G2009	Novel05302	Gh_D06G1750	Gh_D01G1291
Gh_D10G0146	Gh_D10G2598	Novel02830	Gh_A01G1821	Gh_D03G1513	Gh_A09G0377	Gh_D04G1877
Gh_A05G0504	Gh_A04G1032	Gh_D10G2568	Gh_D09G1546	Gh_A10G2232	Gh_D02G1275	Gh_A05G0886
Novel01199	Gh_D05G1930	Gh_D07G2462	Gh_A08G2395	Novel02114	Gh_D11G0511	Gh_A12G0689
Gh_D07G2207	Gh_A05G0488	Gh_D05G1800	Gh_A13G0292	Gh_A07G1351	Gh_D05G2479	Gh_D08G1265
Gh_A12G2152	Gh_D06G1406	Gh_A13G0915	Gh_A05G1429	Gh_A11G1669	Gh_D05G0401	Gh_D11G1689
Novel02446	Gh_D08G2156	Gh_D08G1063	Gh_D06G1068	Novel03778	Gh_D03G1207	Gh_D05G1835
Novel04334	Gh_A09G0009	Gh_D03G0090	Gh_A03G1916	Gh_A03G1748	Novel03645	Gh_D11G2243
Gh_D11G3147	Gh_A11G0100	Gh_A05G2778	Gh_D10G0313	Gh_D13G0285	Gh_A12G1502	Gh_D13G1712
Gh_A06G1802	Gh_A09G1101	Gh_D05G0685	Gh_D09G1463	Gh_A03G0331	Gh_A02G1426	Gh_D04G1265
Gh_A01G0515	Gh_D03G0831	Gh_A07G0954	Gh_D12G2227	Gh_A11G1656	Gh_A08G1094	Gh_D08G0575
Novel05527	Gh_D05G1358	Gh_D13G2098	Gh_A03G0561	Gh_A02G1229	Gh_A11G0031	Gh_D10G0861
Gh_A04G0982	Gh_A03G0805	Gh_A07G0398	Gh_A09G2532	Gh_A11G3085	Gh_A09G2227	Novel00073
Gh_D03G1074	Gh_A10G1284	Gh_A03G0914	Gh_D07G1594	Gh_D12G1876	Gh_D10G0379	Gh_A01G0564
Gh_D13G2307	Gh_A13G1728	Gh_D10G0293	Gh_A05G0940	Novel04563	Gh_A12G1853	Gh_D05G0354
Novel01124	Gh_D04G0665	Gh_D13G0504	Gh_A09G1908	Gh_D04G1252	Gh_A10G1435	Novel01799
Novel00711	Gh_A01G0896	Gh_A01G0294	Gh_A12G0624	Gh_D05G2052	Gh_A06G0677	Gh_A12G1813
Gh_A05G0155	Gh_D01G1418	Gh_D08G2029	Gh_A01G2120	Gh_D08G2557	Gh_A05G3123	Gh_A12G2113
Gh_A02G0178	Novel00221	Gh_A05G2933	Gh_A05G1406	Gh_A12G2437	Gh_A09G1773	Gh_D07G1730
Gh_D06G2264	Gh_D13G1695	Gh_D12G0672	Gh_D07G2091	Gh_D05G1149	Gh_A09G0643	Gh_D08G1695
Gh_D05G1154	Gh_A12G0999	Gh_D02G0729	Gh_D08G0732	Gh_A07G0811	Gh_A12G2566	Gh_A06G0874
Novel05342	Gh_A11G0956	Novel00221	Gh_D11G1604	Gh_A13G1021	Novel02046	Gh_D12G1081
Gh_A01G2141	Gh_A05G1574	Gh_D11G2756	Gh_A05G0557	Gh_A13G0629	Gh_A07G1476	Novel02452
Gh_D05G2428	Gh_D05G3751	Gh_D13G2191	Gh_D12G1081	Gh_A07G0902	Gh_Sca021543G01	Gh_A07G0774
Gh_D01G0084	Gh_D12G1281	Gh_D08G1661	Gh_D08G0118	Novel00856	Gh_A10G1762	Gh_A12G0999
Gh_A06G1112	Gh_D02G1154	Gh_D04G1569	Gh_D03G0027	Gh_A05G1124	Gh_D11G0315	Gh_A13G1336
Gh_A06G0116	Gh_D02G0847	Gh_D13G0440	Gh_A05G0219	Gh_A03G1723	Gh_D05G2535	Gh_D09G1248
Novel03802	Gh_D04G1818	Novel04968	Gh_D02G0926	Gh_D13G0514	Gh_D13G1851	Gh_A09G0701
Gh_D04G1953	Gh_D05G2549	Gh_A01G1870	Gh_A09G0194	Gh_D10G1431	Gh_A13G0363	Gh_A01G0265
Gh_A09G1602	Gh_D04G0694	Gh_D08G1950	Gh_A10G2012	Gh_A01G0934	Gh_D12G2553	Gh_A03G0359
Gh_A11G3104	Gh_A08G1996	Gh_D04G1953	Gh_A08G1938	Gh_Sca005193G02	Gh_A01G1243	Gh_A08G0107
Gh_D13G0308	Gh_Sca010075G01	Gh_D04G0605	Novel06227	Gh_D02G0925	Gh_D05G1180	Gh_A13G1263
Gh_A11G2389	Gh_A09G0358	Gh_A10G1481	Gh_D06G1664	Gh_A13G1784	Gh_A01G0453	Gh_A04G0209
Gh_A06G1793	Novel04020	Gh_A12G2313	Gh_D09G1700	Gh_D12G2065	Gh_D10G1677	Gh_D08G2479
Gh_A03G1717	Gh_D09G0354	Gh_D07G0281	Gh_A12G0778	Gh_D07G1319	Gh_D02G1852	Gh_A13G0282
Gh_A01G1110	Gh_A13G1640	Gh_D12G0677	Gh_D05G1784	Novel04150	Gh_A10G1249	Gh_A12G1086
Gh_D09G0409	Gh_D05G0643	Gh_D05G3345	Gh_D10G1837	Gh_A11G2366	Gh_D08G1568	Gh_D06G0286
Gh_D09G1517	Gh_A08G1341	Gh_A13G1408	Gh_A10G2219	Gh_A13G2273	Gh_A11G1278	Gh_D12G2588
Gh_D05G1014	Gh_D11G2243	Gh_A09G0840	Gh_A01G0821	Gh_D02G0393	Gh_A11G1932	Gh_A12G1414
Novel06184	Gh_A05G3124	Gh_A12G0845	Gh_A05G1598	Novel03198	Gh_D06G0618	Gh_D11G0189
Gh_A02G1506	Gh_A13G2148	Novel02648	Gh_D10G0142	Gh_A01G0745	Novel01886	Gh_A01G1527
Gh_D09G1409	Gh_D06G0233	Gh_D06G0578	Gh_A10G2157	Gh_D07G0377	Gh_D03G0322	Gh_A12G2076
Gh_A12G1575	Gh_D05G0798	Gh_D04G1528	Gh_A01G0630	Gh_A11G3108	Gh_A05G1740	Novel02485
Gh_D11G0963	Gh_A05G0235	Gh_D05G0250	Gh_A05G0420	Novel05044	Gh_D03G0078	Gh_D03G0756
Gh_D13G1900	Gh_D13G0583	Gh_D06G1961	Gh_A10G1995	Gh_D11G2592	Gh_A04G0038	Gh_A09G2428
Gh_D09G2363	Gh_D11G2766	Gh_D02G1026	Gh_A02G1655	Gh_A11G2879	Gh_A07G2133	Gh_A12G2558
Gh_Sca113899G01	Gh_D09G2106	Gh_A11G2420	Gh_D11G0917	Gh_D05G2162	Gh_A02G0936	Gh_D01G0522
Novel05849	Gh_D11G1890	Gh_A04G1390	Gh_A06G1335	Gh_A03G1262	Gh_D12G0630	Gh_A05G1039
Gh_D01G2275	Gh_D09G2105	Gh_D03G1293	Gh_A09G2191	Gh_A12G2173	Novel04762	Gh_A03G1628
Gh_D07G2053	Gh_A07G1064	Gh_D12G0650	Gh_A07G1291	Gh_D05G1884	Gh_A10G2143	Gh_A01G2128
Gh_A11G1785	Gh_D08G0606	Gh_D11G0787	Gh_A02G0713	Gh_D08G1327	Gh_D11G0658	Gh_A05G1139
Gh_A09G0695	Gh_A03G1628	Gh_D01G0334	Gh_D13G0247	Gh_D08G1354	Gh_A11G2048	Gh_A10G1905
Gh_A03G0528	Gh_D11G0799	Gh_A08G2388	Gh_D12G0641	Gh_D12G0730	Novel01254	Gh_D05G2211
Gh_D05G2839	Novel02559	Gh_D12G2755	Gh_D05G0140	Gh_A02G1613	Gh_A07G1332	Gh_A13G1008
Gh_A05G3953	Gh_A05G0625	Gh_D04G0065	Gh_A05G0886	Gh_D03G0445	Gh_D05G1746	Gh_A11G0279
Gh_A11G2677	Gh_A08G1907	Gh_D03G0635	Gh_D12G1644	Gh_D11G3162	Gh_A06G0100	Gh_D11G3341
Gh_D01G2073	Gh_D08G1837	Gh_D13G0499	Gh_D09G0399	Gh_A11G1999	Novel05505	Gh_D09G1704
Gh_D04G0102	Gh_D13G1564	Gh_A10G1640	Gh_A02G0125	Gh_A08G1068	Gh_D11G3034	Gh_D11G1890
Gh_A09G2295	Gh_D01G1467	Gh_D05G1121	Gh_Sca011512G01	Gh_A13G1836	Gh_D09G1346	Gh_A01G1397
Gh_A05G3717	Gh_D08G0006	Gh_A06G0196	Gh_A05G0888	Gh_D05G2650	Gh_D13G2511	Gh_D11G3139
Gh_A03G1549	Gh_D05G2134	Novel04031	Gh_D12G2665	Gh_D09G2365	Gh_A05G2289	Gh_A03G2061
Gh_A03G0869	Novel03040	Novel03175	Gh_D10G2121	Gh_A02G0983	Gh_A05G0454	Gh_A08G0224
Gh_A08G2218	Gh_D04G0081	Gh_D09G1967	Gh_A01G1244	Gh_A01G1839	Gh_A09G2252	Gh_D08G0214
Gh_D04G1923	Gh_A12G2284	Novel03320	Gh_D08G1532	Gh_D06G0196	Gh_D08G2304	Gh_D07G2322
Gh_A06G1312	Gh_D12G0120	Gh_A01G0231	Gh_D11G2685	Novel04317	Gh_A12G1246	Gh_D11G0809
Gh_D13G0497	Gh_D10G1782	Gh_A11G0757	Gh_D13G2478	Gh_D09G1620	Gh_A02G1200	Gh_D12G1191
Gh_A13G0272	Gh_A11G0588	Gh_A01G0849	Gh_D02G0913	Gh_D02G1298	Gh_D03G1340	Gh_D01G1933
Gh_D08G1950	Gh_D12G1687	Gh_A08G1668	Gh_A06G0798	Gh_D11G1832	Gh_D10G0459	Gh_D05G0538
Novel02799	Gh_A02G0842	Gh_Sca006530G03	Gh_D08G2598	Gh_D05G1509	Gh_Sca005397G01	Gh_D05G1314
Gh_A05G1654	Gh_A01G0629	Gh_A09G1803	Gh_A12G1428	Gh_D13G1564	Gh_D07G1838	Gh_A10G0339
Gh_D05G2085	Gh_D03G1169	Gh_D08G1972	Gh_D03G1194	Gh_A02G0595	Gh_A07G0977	Gh_A04G0959
Gh_A11G1809	Gh_A11G1975	Gh_D06G1221	Gh_D04G0178	Gh_A11G1860	Gh_D11G0148	Gh_A03G0748
Gh_A13G0201	Gh_D08G2439	Gh_D10G1000	Gh_A05G1049	Gh_D03G1339	Gh_A09G0153	Gh_D13G0169
Gh_A12G0941	Gh_A11G2865	Gh_D02G0220	Gh_A06G0408	Gh_A05G0923	Gh_A13G1747	Gh_D03G1438
Gh_D04G1818	Gh_D11G1716	Gh_D13G1670	Gh_A12G1024	Gh_A06G1907	Gh_D01G0019	Gh_D07G1620
Gh_D08G0227	Gh_A06G0774	Novel05571	Gh_D10G0752	Gh_D04G1953	Gh_D03G1078	Gh_A01G0514
Novel05047	Gh_D13G1533	Gh_D11G2355	Gh_D10G0911	Gh_D05G3523	Gh_D08G1996	Gh_A10G1985
Gh_A06G0755	Gh_D04G1772	Gh_D13G1636	Gh_A13G2031	Gh_D10G0639	Gh_A11G1117	Gh_A09G1902
Novel05774	Gh_D08G0507	Gh_D04G0816	Gh_D08G1167	Gh_D12G2816	Gh_A03G1102	Gh_A05G1608
Gh_D08G1342	Gh_D05G3475	Gh_D12G0503	Gh_A03G0158	Gh_A05G3139	Gh_D11G0125	Gh_D01G0671
Gh_D10G0770	Gh_A12G2437	Gh_D05G0510	Gh_D01G1998	Gh_A07G1199	Gh_D07G1922	Gh_D11G3009
Gh_D07G1880	Gh_A12G1246	Gh_A07G0892	Gh_D11G2606	Gh_A05G0142	Gh_D08G0936	Gh_D11G2606
Gh_D11G2795	Gh_A13G1242	Gh_A11G0394	Gh_A04G1363	Gh_A09G0610	Gh_D13G2095	Gh_A11G2071
Novel02756	Gh_A05G0504	Gh_A07G1985	Gh_A03G1431	Novel04875	Gh_D11G2792	Gh_D03G0771
Novel01300	Gh_D11G2008	Gh_D11G1197	Gh_D03G1538	Novel06053	Gh_D10G0334	Gh_D08G0006
Gh_D12G2271	Gh_A09G1908	Gh_A11G0954	Gh_D02G0982	Gh_A13G1838	Gh_A07G1638	Novel03137
Gh_D12G0334	Gh_A03G0296	Gh_A11G3263	Gh_D12G1217	Gh_Sca004822G08	Gh_A07G0309	Gh_A02G0945
Gh_A13G0392	Gh_D09G1575	Novel04020	Gh_D05G2190	Gh_D07G2056	Gh_A11G0625	Gh_A01G0651
Gh_A08G2456	Gh_A01G1199	Gh_A05G0409	Gh_D04G1584	Gh_A05G2312	Gh_A10G1817	Gh_A07G1033
Novel05633	Gh_A13G1101	Gh_D12G1663	Gh_A02G1486	Gh_A03G1408	Gh_A04G0591	Gh_A12G1915
Gh_A07G1871	Gh_A06G0429	Gh_A01G0385	Gh_D13G1137	Gh_D09G0608	Gh_A10G0945	Gh_A08G1040
Gh_A07G1106	Gh_D13G0498	Gh_D11G0799	Gh_D01G0756	Gh_D06G0415	Gh_D01G2153	Gh_D09G0841
Gh_A06G0219	Gh_D12G0316	Gh_D12G1232	Gh_D06G2244	Gh_D05G1453	Gh_A12G0946	Gh_A03G1222
Gh_D09G1591	Gh_D07G1045	Gh_A05G0052	Gh_A01G1684	Gh_A03G1909	Gh_A07G0437	Gh_D11G2834
Gh_D03G0064	Gh_D11G0965	Gh_A02G1492	Gh_A11G1968	Gh_D13G1819	Gh_D07G1084	Gh_D06G1285
Novel03446	Gh_D11G2280	Gh_A07G2252	Gh_D05G1638	Gh_A08G2075	Gh_A07G1225	Gh_A05G2243
Gh_D09G2093	Gh_D10G0333	Gh_D04G1584	Gh_D11G1707	Gh_A01G2120	Gh_D06G1844	Gh_A10G0415
Gh_D05G0879	Gh_D08G1627	Gh_D02G0584	Gh_D01G0045	Gh_D09G0240	Gh_A11G0663	Gh_D03G1071
Gh_D02G1343	Gh_D12G0849	Gh_A13G0598	Gh_A05G0142	Gh_A09G1468	Gh_D04G0924	Gh_D10G1349
Gh_D06G1971	Gh_A01G0483	Gh_D01G2175	Gh_D10G1737	Novel02015	Gh_A05G0107	Gh_D08G0019
Gh_A11G2475	Gh_D13G1505	Gh_D12G1737	Gh_A01G1873	Gh_D12G2173	Gh_A11G1725	Gh_D06G0981
Gh_D13G2333	Gh_A09G1679	Gh_D03G1708	Gh_D01G0671	Gh_D13G0247	Gh_D12G2714	Gh_A11G3263
Gh_A13G1563	Novel01087	Gh_D10G2324	Gh_D03G0078	Gh_A10G0260	Gh_A09G0417	Gh_A12G2100
Gh_D05G1935	Gh_D11G0271	Gh_A13G2345	Gh_D12G1723	Gh_A13G0441	Gh_D05G0217	Gh_D12G1168
Gh_D09G1831	Gh_D07G1991	Gh_A05G2285	Gh_A07G0663	Gh_A09G1022	Gh_D11G1238	Gh_A12G2059
Gh_A07G1667	Gh_D06G1487	Gh_D09G0323	Gh_A03G1386	Gh_A02G1101	Gh_D05G2234	Gh_D08G2649
Gh_A11G1368	Gh_D06G0286	Gh_A04G0771	Gh_D13G2004	Gh_A07G1961	Gh_D05G0079	Gh_D11G2721
Gh_D10G2537	Gh_Sca004949G01	Gh_A12G0495	Gh_D04G0321	Gh_A12G0694	Gh_A09G1815	Novel03790
Novel02311	Gh_A11G0279	Gh_A09G2314	Gh_D08G0803	Gh_D08G1800	Gh_D09G2072	Gh_A11G0391
Gh_D07G2450	Gh_A06G1128	Gh_A12G1803	Gh_D10G0270	Gh_A10G0985	Gh_D05G1463	Gh_D01G1634
Gh_A11G0563	Novel04031	Gh_A06G0699	Gh_A05G2408	Gh_A06G1344	Gh_D02G0459	Gh_D10G2082
Novel01611	Gh_D12G1644	Gh_D05G0747	Gh_A11G0434	Gh_A06G0608	Gh_A01G0414	Gh_D06G0073
Gh_A09G0901	Gh_A05G2504	Gh_D05G1410	Gh_A06G0874	Gh_D11G1062	Gh_D10G0293	Gh_D01G1604
Gh_A01G1367	Gh_A07G1136	Gh_D08G2016	Gh_A07G2111	Gh_A07G0534	Novel05899	Gh_A07G0196
Novel01656	Gh_D09G2434	Gh_D03G0299	Gh_A04G0133	Gh_D08G0734	Gh_A02G0287	Gh_D12G2746
Gh_A04G1268	Gh_D01G1030	Gh_A07G1521	Gh_A05G0488	Novel01886	Gh_D05G1589	Gh_A03G0158
Novel05038	Gh_D07G1594	Gh_A08G0481	Gh_A07G0498	Gh_D08G1919	Gh_D07G0134	Gh_D08G2119
Gh_D11G1035	Gh_D09G1048	Gh_A11G2046	Gh_A02G1371	Gh_D13G1436	Gh_A07G1142	Gh_A01G0595
Gh_A08G1648	Gh_A09G1479	Gh_D08G2628	Gh_D08G1919	Gh_D05G3263	Novel00393	Gh_D03G0814
Gh_D04G0489	Novel00055	Gh_A13G0164	Gh_A03G1087	Gh_A02G1354	Gh_A09G2009	Gh_D03G0078
Gh_D11G3183	Novel01724	Gh_A05G2243	Gh_D11G1104	Gh_Sca005023G04	Gh_A13G1563	Gh_D12G0849
Gh_D08G1795	Gh_A12G0174	Gh_D07G0974	Gh_A04G1065	Gh_D09G1268	Gh_D09G0148	Gh_D11G1586
Gh_D12G0687	Gh_D05G2031	Gh_D06G1738	Gh_A11G0401	Gh_A06G1557	Gh_D04G0001	Gh_D08G1361
Gh_D02G0134	Gh_D09G0240	Gh_A13G1615	Novel00856	Gh_A04G0771	Gh_A13G2189	Gh_D05G0998
Gh_D07G2220	Gh_A05G3860	Gh_D09G0448	Gh_A08G0536	Gh_A06G0327	Gh_D10G1876	Gh_D10G1876
Novel00118	Gh_A07G0529	Gh_D13G1137	Gh_A05G0230	Gh_D01G1259	Gh_D06G2363	Gh_A01G0634
Gh_D04G1649	Gh_D07G0095	Gh_D10G1065	Gh_A10G0216	Gh_A12G1664	Gh_A08G1425	Gh_D08G2598
Novel00669	Gh_D11G1797	Gh_A12G1664	Gh_D05G0217	Gh_D11G1816	Gh_A12G2301	Novel05571
Gh_D07G2501	Gh_D11G1048	Gh_D08G1445	Gh_D09G0184	Gh_A08G0460	Gh_D11G0906	Gh_D10G0473
Gh_D11G2249	Gh_A01G1223	Gh_A06G1820	Gh_D01G0869	Gh_A12G0683	Gh_D02G0733	Gh_A11G1096
Gh_A10G2215	Gh_A12G2208	Gh_D04G1418	Gh_D02G2148	Gh_Sca129391G01	Gh_A03G0994	Gh_D12G0097
Gh_D11G2499	Gh_A08G1773	Gh_D02G1893	Gh_D11G1470	Gh_D13G1354	Gh_A07G2095	Gh_D13G1695
Gh_A07G0641	Gh_D10G0852	Gh_A05G2645	Gh_A03G0655	Gh_A01G0769	Gh_A01G1244	Gh_D11G2052
Gh_D10G2619	Gh_A13G0099	Novel01502	Gh_D04G1586	Gh_D07G1303	Gh_A10G1274	Gh_D02G2032
Gh_D10G0996	Gh_A07G0470	Novel03803	Gh_A12G2179	Gh_D05G2487	Gh_A06G0599	Gh_A04G0976
Novel03667	Gh_A13G1570	Gh_D11G2562	Gh_D10G0691	Gh_A01G1640	Gh_A03G1940	Gh_A09G1602
Novel02498	Gh_D07G1957	Novel02491	Gh_D11G1745	Novel02452	Gh_A11G2793	Gh_D06G0046
Novel00811	Gh_D02G0844	Gh_D09G2100	Gh_D12G0419	Gh_A02G0805	Gh_A06G2028	Gh_A08G0536
Gh_D08G2495	Gh_A13G0613	Gh_A11G1760	Gh_D11G1962	Gh_D10G1437	Gh_D10G0951	Gh_A11G2404
Novel05077	Gh_A01G2126	Gh_D09G0721	Gh_A03G1909	Gh_D11G1138	Gh_A05G3179	Gh_D05G1588
Gh_A07G0322	Gh_D13G0505	Gh_D06G2030	Gh_D11G3477	Gh_D07G0486	Gh_A03G1196	Gh_A07G0946
Gh_D09G1055	Gh_A03G1909	Gh_A08G2230	Gh_A13G0643	Gh_D01G1925	Gh_A05G1451	Gh_D11G0764
Gh_A01G2099	Gh_A13G1727	Gh_D01G1675	Gh_A06G1090	Gh_A11G2516	Gh_A05G0420	Gh_A01G0553
Novel01088	Gh_A07G0991	Gh_D08G0427	Gh_A09G1479	Gh_A05G1452	Gh_D12G2080	Gh_D12G1788
Gh_A05G2495	Gh_A02G1373	Gh_D04G0811	Gh_A05G1599	Gh_D02G0982	Gh_A13G1268	Gh_A12G1904
Gh_A09G1192	Gh_D06G0883	Gh_D13G1998	Gh_D12G2095	Gh_D05G0424	Gh_D05G0971	Gh_D08G1463
Gh_A12G2326	Gh_D04G0449	Gh_A11G1057	Gh_D04G1877	Gh_D12G1250	Gh_D11G0869	Gh_D05G1107
Gh_A06G2072	Novel04983	Gh_A10G1334	Gh_D11G0013	Gh_D04G1855	Gh_D07G1991	Gh_D05G1601
Gh_A12G1569	Gh_D12G2560	Gh_D09G0662	Gh_D02G0215	Gh_A05G2537	Gh_A07G1876	Gh_D05G1569
Novel05598	Gh_A11G0963	Gh_D05G2383	Gh_D11G1153	Gh_D12G1145	Gh_D06G0562	Gh_A05G1568
Gh_D05G0694	Gh_D07G1110	Novel00456	Gh_A03G0129	Gh_D05G1557	Gh_A09G1468	Gh_D08G0493
Gh_D05G0300	Gh_A11G0709	Gh_D13G0169	Gh_A01G0487	Gh_A10G2036	Gh_D11G0893	Gh_A11G0588
Gh_A08G1814	Gh_D12G2508	Gh_D04G1533	Gh_D06G0046	Gh_A02G0839	Gh_D02G2039	Gh_A07G0991
Gh_A12G0097	Gh_D11G2783	Gh_D11G2530	Gh_D11G3017	Gh_A08G0518	Gh_D06G0684	Gh_A08G0910
Gh_D11G2280	Gh_D12G2173	Gh_D10G0775	Gh_D12G2560	Gh_A07G0112	Gh_D03G1311	Gh_A12G2513
Gh_D13G1601	Gh_A06G1290	Gh_A05G1223	Gh_A05G0533	Gh_A05G0122	Gh_A07G1718	Novel04364
Novel05436	Gh_A11G1117	Gh_D05G0993	Gh_A02G1546	Gh_A12G2342	Gh_D06G1911	Gh_D11G1311
Gh_A12G1303	Gh_A09G2422	Gh_A07G0202	Gh_D11G0787	Gh_D08G1378	Gh_A13G0125	Gh_D05G2909
Gh_D01G0368	Gh_D09G0689	Novel03881	Gh_A05G0511	Gh_D09G1779	Gh_A08G0129	Gh_D11G1896
Gh_D03G1085	Gh_D13G0543	Gh_A05G0773	Gh_A12G1366	Gh_D05G2225	Gh_A01G0045	Gh_A05G1219
Gh_D07G2483	Novel02259	Gh_D07G2217	Gh_D04G1841	Gh_D09G0787	Gh_A02G0479	Gh_Sca093234G01
Gh_D11G0804	Gh_A07G1033	Gh_D13G0505	Gh_D10G0554	Gh_A05G3909	Gh_A09G0015	Novel03928
Gh_D05G2281	Gh_D12G1134	Gh_D10G0119	Gh_A11G1730	Gh_D03G1740	Gh_D12G1701	Gh_D11G2763
Gh_A06G2009	Gh_A12G2313	Gh_D10G0541	Gh_A08G0613	Gh_D11G1139	Novel05380	Gh_D13G0114
Gh_D11G1186	Gh_A11G2366	Gh_D04G0678	Gh_D01G1447	Gh_D02G1384	Gh_A07G0811	Gh_A07G2053
Novel01947	Novel03052	Gh_D10G0385	Gh_A12G0197	Gh_A12G1122	Gh_A10G1517	Gh_A01G1559
Gh_A12G1573	Gh_A09G0701	Gh_Sca043255G01	Gh_D05G1659	Gh_D02G2013	Gh_D03G0017	Gh_D03G0175
Gh_D11G1950	Gh_D13G1495	Novel05044	Gh_A04G0026	Gh_A10G1413	Gh_D04G1715	Gh_A03G0141
Gh_D09G2105	Gh_A11G2817	Gh_D12G0665	Gh_A13G0613	Gh_D05G0110	Gh_D12G2480	Gh_A13G1269
Gh_A07G1748	Gh_A10G0415	Gh_A11G2861	Gh_A13G0879	Gh_A02G0286	Gh_A01G0111	Novel00476
Gh_A13G0231	Gh_D06G1944	Gh_D09G1516	Gh_A03G0270	Gh_D10G1429	Gh_A05G1595	Gh_A10G0128
Gh_A06G0780	Gh_D08G2029	Gh_D05G2513	Gh_D05G1523	Gh_D06G0203	Gh_A12G1996	Gh_D02G1273
Gh_A08G1167	Novel05498	Gh_A09G2186	Gh_D11G0969	Gh_A02G1268	Gh_D13G2023	Gh_A03G0775
Gh_D02G0215	Gh_A05G1835	Gh_A09G1646	Gh_A09G0551	Gh_D12G1329	Gh_D09G2334	Gh_D12G1859
Gh_A05G3467	Gh_A11G0311	Gh_D07G0668	Gh_A06G1242	Gh_A05G1093	Gh_D13G0464	Gh_D01G0212
Gh_D12G1993	Gh_D13G0114	Gh_A11G0414	Gh_D11G2243	Gh_Sca006369G01	Gh_A03G0930	Novel00475
Gh_A13G0361	Gh_D12G1129	Gh_D12G1815	Gh_A13G2148	Gh_D13G1721	Gh_D12G1853	Gh_A07G1753
Gh_A01G1605	Gh_A06G1557	Gh_A03G1789	Gh_D11G1145	Gh_A11G0538	Gh_D10G1484	Gh_A02G1510
Gh_D05G3614	Gh_D11G2849	Gh_D06G0233	Gh_A09G0358	Gh_D11G1587	Gh_A01G0132	Gh_A12G2381
Novel03628	Gh_Sca071998G01	Gh_D09G2288	Gh_A05G3143	Gh_D07G1512	Gh_A12G1592	Gh_D12G0806
Gh_D05G1686	Gh_D13G0504	Gh_A13G0528	Gh_A02G0186	Gh_A08G0350	Gh_D03G1461	Gh_D09G0870
Gh_A03G0002	Gh_A08G0536	Gh_A04G1164	Gh_D05G2554	Novel01569	Gh_D02G1579	Gh_Sca004949G01
Gh_D01G0587	Gh_A01G1534	Gh_D13G0866	Gh_A08G0107	Gh_D08G2100	Gh_A12G2117	Gh_A09G0876
Gh_D09G1471	Gh_A13G0282	Gh_A09G0474	Novel03296	Novel00506	Gh_D12G0668	Gh_A10G0279
Novel00266	Gh_A11G0391	Gh_D10G0423	Gh_A13G2147	Gh_D02G0889	Novel06060	Gh_D11G2821
Gh_A05G1904	Gh_D02G2032	Gh_D04G1715	Gh_D10G1505	Gh_A09G1361	Gh_Sca074496G01	Gh_A05G0420
Gh_D09G0845	Gh_A05G2880	Gh_A02G0058	Gh_A11G1791	Novel00782	Gh_D05G0998	Gh_D10G1653
Gh_D10G2325	Gh_D02G0363	Gh_A07G2303	Novel01799	Gh_A13G0039	Gh_D02G0730	Gh_A10G1620
Gh_D11G2517	Gh_D13G1712	Gh_D08G2457	Gh_D06G0679	Gh_D08G2576	Gh_D08G1754	Novel01609
Gh_A09G1593	Gh_D01G1037	Gh_D07G2108	Gh_D10G2292	Gh_D11G3124	Novel04070	Gh_D05G0759
Gh_D07G2108	Gh_D09G0945	Novel00681	Gh_D11G0965	Gh_D09G0573	Gh_D11G0795	Gh_A11G2374
Novel03128	Gh_A09G0375	Gh_D05G1610	Gh_A05G2177	Gh_D13G0255	Novel02884	Gh_D01G1448
Gh_D11G1299	Gh_D05G1659	Gh_D05G0690	Gh_D06G1170	Gh_D11G3462	Gh_D12G2250	Gh_A01G2116
Gh_A11G2268	Novel04875	Gh_D06G0096	Gh_A04G0627	Gh_Sca004768G11	Gh_D04G0716	Gh_D12G1876
Novel04196	Novel05953	Gh_D02G0399	Novel00767	Gh_A05G3508	Gh_D03G0829	Gh_D02G1274
Gh_A12G1309	Gh_D05G0544	Gh_D05G0904	Gh_D11G3461	Gh_A12G1216	Novel03164	Gh_A12G1522
Novel05279	Gh_A12G2177	Gh_A08G2558	Gh_D07G0115	Novel02723	Gh_A13G1605	Gh_D01G0605
Gh_D08G1172	Gh_A13G0610	Gh_A03G0528	Gh_D08G0493	Gh_D08G2369	Novel02983	Gh_D09G2223
Novel02742	Gh_D01G1697	Gh_D03G1371	Gh_A04G1436	Gh_D07G0047	Novel02183	Gh_D11G3533
Gh_D05G1038	Novel01799	Gh_A02G0862	Gh_A07G1240	Novel00360	Gh_A05G0732	Gh_D04G1489
Novel02354	Gh_A01G1165	Novel02426	Gh_D12G0147	Novel05991	Gh_D10G1991	Gh_A12G1988
Gh_D12G1463	Gh_A01G1855	Gh_A11G2407	Gh_A02G1268	Gh_A05G3835	Gh_D13G1892	Gh_D07G1745
Gh_D11G2283	Gh_A06G1862	Gh_A11G1042	Gh_D11G0164	Gh_D08G2522	Gh_A12G0625	Gh_D02G0896
Gh_A07G1948	Gh_D09G1008	Gh_D08G1272	Gh_D03G1438	Gh_D11G1684	Gh_D05G2985	Gh_D12G0120
Gh_D06G2031	Gh_D09G1775	Gh_A03G0083	Gh_D08G1569	Gh_D09G1839	Gh_A04G1084	Gh_A04G1042
Gh_A13G0609	Novel01048	Gh_D11G0002	Gh_D06G0740	Gh_A04G0494	Gh_A06G1659	Gh_A10G1522
Gh_A03G0049	Gh_D09G2099	Gh_A05G1458	Gh_D08G0019	Novel01786	Novel05673	Gh_A07G0968
Gh_D12G0398	Gh_A01G0595	Gh_D10G1398	Gh_A05G0687	Gh_D11G1187	Gh_A12G1010	Gh_A12G0226
Gh_D10G0658	Gh_D10G2454	Gh_D05G1855	Gh_D11G1775	Novel02374	Gh_A08G1680	Gh_D05G2487
Gh_D13G0380	Novel02830	Gh_A13G1727	Gh_D10G1780	Gh_A11G1435	Gh_D09G0045	Gh_A08G2558
Gh_A11G2710	Gh_A08G0024	Gh_D13G1263	Gh_A02G1658	Gh_D12G2635	Gh_A03G1449	Gh_D11G3162
Gh_D05G1410	Gh_D08G1301	Gh_A11G2465	Gh_A13G1964	Gh_D02G0559	Gh_D12G0064	Gh_A07G0074
Gh_A12G0163	Gh_D12G1410	Gh_A08G2568	Gh_D07G1331	Gh_A03G0099	Gh_A12G1603	Gh_A05G3761
Gh_A05G1324	Gh_A02G1000	Gh_D02G0239	Gh_A13G1082	Gh_D09G0145	Gh_A10G0673	Gh_D08G1301
Gh_A03G0706	Gh_A03G0183	Gh_D07G0819	Gh_A08G2219	Gh_D05G3586	Gh_A10G0923	Gh_D13G1998
Gh_A12G0405	Gh_A08G1047	Gh_A07G1590	Gh_A11G1058	Gh_A06G0844	Gh_A10G1142	Gh_D05G2178
Gh_A13G0046	Gh_D12G1191	Gh_D03G0888	Gh_D07G0144	Gh_A08G0121	Gh_A05G1442	Gh_D01G0546
Gh_A12G0721	Gh_D02G1619	Gh_D07G1579	Gh_D04G0444	Gh_D02G0857	Gh_D10G0445	Gh_A03G0126
Gh_D13G1991	Gh_D12G2177	Gh_D02G1298	Gh_D11G3416	Gh_D11G3316	Gh_D04G0516	Gh_D13G0049
Gh_A05G3650	Gh_A12G2095	Gh_A11G2366	Gh_D05G1320	Gh_D08G0004	Gh_A05G2504	Gh_A11G1741
Gh_D02G0139	Gh_A13G1886	Gh_Sca179347G01	Gh_D05G1062	Gh_A11G2219	Novel02322	Gh_D03G0347
Gh_D06G1066	Gh_D05G0879	Gh_D05G0463	Gh_D08G1036	Gh_D11G3129	Gh_D08G2165	Gh_D12G1494
Gh_A07G0869	Gh_D12G1819	Gh_A13G0613	Gh_D13G0188	Novel02822	Gh_A09G0929	Gh_A12G2049
Novel05692	Gh_A09G0116	Gh_A05G0207	Gh_D05G1902	Gh_D11G2243	Gh_A11G2650	Gh_D07G0661
Gh_A03G1898	Gh_D01G1585	Novel05620	Novel03521	Gh_D03G0007	Gh_A11G1124	Gh_A03G0270
Gh_A05G0245	Novel00171	Gh_D03G1688	Gh_D05G1980	Gh_A03G0500	Gh_A05G0008	Gh_D01G1673
Novel05626	Gh_D07G1353	Gh_A10G1725	Gh_A09G2401	Gh_D11G1357	Gh_D13G1086	Gh_A13G0301
Gh_A13G1299	Gh_D10G0861	Gh_D09G0065	Gh_D08G2324	Gh_D01G2361	Novel00689	Gh_D08G1919
Gh_A09G1573	Gh_A10G1974	Gh_A05G1546	Gh_A03G1336	Gh_D07G1895	Gh_A11G0338	Gh_A12G0463
Gh_D12G0743	Gh_A12G1086	Gh_A09G1505	Gh_A09G2236	Gh_A12G2284	Gh_D05G0945	Gh_A10G2157
Novel04887	Gh_A12G1664	Gh_D01G1718	Gh_D07G1949	Gh_D11G2376	Gh_D10G1686	Gh_A11G1794
Gh_D09G0075	Gh_A12G0086	Gh_D11G3034	Gh_A06G0323	Gh_A12G2508	Gh_A11G0680	Gh_A02G0295
Gh_D13G1352	Gh_D03G0059	Novel01391	Gh_A08G0818	Gh_A02G1280	Gh_A11G0357	Gh_D07G0290
Gh_D10G2415	Novel05909	Gh_D08G2520	Gh_D11G0646	Gh_A07G1634	Gh_D06G2033	Gh_Sca006380G01
Gh_A04G0579	Gh_D09G0480	Gh_A03G0158	Gh_D12G0301	Gh_A11G0982	Gh_D03G1849	Gh_A05G1406
Gh_D13G0055	Gh_D02G0218	Gh_A03G0233	Gh_A05G0235	Gh_D04G1913	Gh_D09G1508	Gh_D02G0982
Gh_A10G1775	Gh_A03G0373	Gh_A13G0610	Gh_Sca012883G01	Gh_D10G0253	Gh_A05G0504	Gh_A11G0414
Gh_A06G0035	Gh_A03G0965	Gh_A12G2630	Gh_A11G0097	Gh_D01G1326	Gh_D10G2551	Novel00390
Gh_A07G0936	Gh_A09G1295	Gh_A13G1784	Gh_A05G0504	Gh_A08G0870	Gh_D12G0723	Gh_A09G2255
Gh_D08G2532	Gh_D07G0625	Gh_A01G2158	Gh_D07G1560	Gh_D06G0228	Gh_A09G0346	Gh_D11G1050
Gh_D03G0497	Gh_D13G0421	Gh_D12G0237	Gh_A05G1749	Gh_D13G1979	Gh_A01G2058	Gh_A09G1027
Gh_A03G1218	Gh_A12G1668	Novel02547	Gh_D13G2086	Gh_A03G0091	Gh_A07G1296	Gh_D05G3597
Novel02703	Gh_A12G1214	Gh_D12G2114	Gh_D08G1695	Gh_A13G1835	Gh_A01G0237	Gh_A05G3909
Gh_A11G0687	Novel01305	Gh_D04G0398	Gh_Sca005136G01	Gh_A12G2721	Gh_D03G1297	Novel03709
Gh_D03G0207	Gh_A03G1851	Gh_D13G0174	Gh_D02G0206	Gh_A12G2208	Gh_D11G1661	Gh_D05G0206
Gh_A11G2002	Gh_D09G0122	Gh_A05G1329	Gh_A01G0151	Gh_A01G1905	Gh_A02G0299	Gh_D05G1902
Gh_A05G2705	Gh_A05G3026	Gh_A13G0326	Gh_A05G3909	Gh_D11G1628	Gh_A12G1244	Gh_A05G0523
Gh_A08G2358	Gh_A06G0100	Gh_A09G1286	Gh_D12G1454	Gh_D08G1349	Gh_D12G0988	Gh_A12G1597
Gh_A07G0605	Gh_A08G1149	Gh_D11G2876	Gh_D01G0309	Gh_D11G1750	Novel00382	Gh_D02G1974
Gh_A12G1729	Novel01609	Gh_D12G1279	Gh_A01G0896	Novel03146	Novel03270	Gh_D12G1130
Gh_D03G0411	Gh_A01G1254	Gh_A11G1346	Gh_A02G1373	Gh_A12G0376	Gh_A12G2042	Gh_D07G2265
Gh_D01G2175	Gh_A11G2221	Gh_D10G0247	Gh_D04G0026	Gh_D10G2368	Gh_D05G3555	Gh_D13G1915
Gh_A13G0279	Gh_D03G0756	Gh_A11G1375	Gh_A10G2215	Gh_A12G1449	Gh_D13G0072	Gh_D10G0717
Gh_D07G1813	Novel05038	Gh_A05G2169	Gh_A11G0288	Gh_D07G1620	Gh_A09G0091	Novel04317
Gh_D11G0646	Gh_A09G2144	Gh_A08G0518	Gh_A09G2224	Gh_D08G0849	Gh_D13G2438	Gh_D12G1454
Gh_A05G3140	Gh_D09G2107	Gh_A09G1686	Gh_A11G2048	Gh_A08G2153	Gh_A06G1845	Gh_A12G2285
Gh_D11G0351	Gh_D07G2187	Gh_A07G0600	Gh_D07G0811	Gh_D13G1272	Gh_Sca007876G01	Gh_A07G2111
Gh_A06G1293	Gh_A11G0902	Gh_A13G1157	Gh_D03G1297	Gh_D03G1210	Gh_D12G1724	Gh_D05G0440
Gh_D02G1045	Gh_A05G1840	Gh_A13G2180	Gh_A05G0107	Novel03814	Gh_Sca006253G01	Gh_D01G1035
Gh_A05G0598	Gh_D10G0313	Novel01087	Gh_A07G0228	Gh_A11G2788	Gh_D11G0175	Gh_Sca128048G01
Gh_Sca008374G01	Gh_A02G1510	Gh_D08G0564	Gh_A09G0851	Gh_D10G1386	Gh_A07G1004	Gh_A05G1392
Gh_A11G1399	Gh_D10G1056	Gh_D05G2183	Novel01254	Gh_D11G0766	Novel00623	Gh_A09G1266
Gh_D02G0360	Gh_D11G2792	Gh_A04G0150	Gh_A08G0044	Gh_A04G0175	Gh_A11G1870	Gh_A03G1788
Novel06218	Gh_D08G0019	Gh_A11G1559	Gh_A04G0087	Gh_A07G1790	Gh_A11G1313	Gh_D12G2177
Gh_D05G2772	Gh_A05G1778	Gh_D09G0630	Gh_A05G2169	Gh_D13G1197	Novel02565	Gh_D07G1353
Novel03942	Gh_A06G0575	Gh_A12G2558	Gh_D06G1345	Gh_D11G2562	Gh_A08G0992	Gh_D12G1466
Gh_A12G2478	Gh_D05G0174	Gh_D13G2308	Gh_A11G0476	Gh_D11G0947	Gh_A10G1311	Gh_A05G3448
Gh_D05G1150	Gh_A10G1943	Novel00856	Gh_A12G0550	Gh_D08G2562	Gh_A01G0870	Novel04690
Gh_A07G0196	Gh_A02G0109	Gh_D09G1328	Gh_A09G1400	Gh_A09G0609	Gh_A04G0860	Gh_D07G0998
Gh_A05G0026	Gh_D10G1314	Gh_A02G0983	Gh_D05G1524	Gh_A11G0995	Gh_D13G0589	Gh_A08G1679
Gh_A07G0587	Gh_D09G2045	Gh_A08G1178	Gh_D01G0420	Gh_Sca004932G01	Gh_D04G0444	Gh_A06G1847
Gh_A03G0887	Gh_D04G0444	Gh_A11G1289	Gh_D08G0166	Gh_D11G3131	Gh_A06G0376	Novel06161
Gh_A12G1989	Gh_A07G2140	Gh_D07G0520	Gh_D11G0104	Gh_D07G1374	Gh_A03G0503	Gh_A05G2244
Gh_D12G0799	Gh_D13G2191	Gh_D10G0271	Gh_A01G0415	Gh_D01G0731	Gh_D05G2160	Gh_D05G0474
Gh_A13G0149	Gh_Sca004863G03	Gh_D06G1466	Gh_D01G1697	Gh_A03G0250	Gh_D04G1605	Gh_D08G2303
Gh_D09G0666	Novel00476	Gh_D01G1745	Gh_D12G1501	Gh_A03G1311	Gh_D08G0810	Gh_D11G2682
Gh_D05G0134	Novel03008	Novel02819	Gh_A12G0349	Gh_D05G2031	Gh_D04G1467	Gh_D06G1944
Gh_D05G2043	Gh_A11G0456	Gh_A11G3083	Gh_D08G1701	Gh_D06G0933	Gh_D12G0265	Gh_D04G0448
Gh_A12G1782	Gh_D13G0492	Gh_A05G3668	Gh_D08G2589	Gh_D04G1903	Gh_A07G0379	Gh_D13G2024
Gh_D11G1352	Gh_D06G0380	Gh_D01G0733	Gh_A10G1493	Gh_A11G2785	Gh_A13G0776	Gh_D02G0450
Gh_D08G1728	Gh_A03G0270	Gh_A10G0583	Gh_D03G1655	Gh_D09G0499	Gh_D07G1609	Gh_D08G0769
Gh_D06G2322	Gh_D11G0395	Gh_D09G1781	Gh_D10G0865	Gh_A12G0927	Gh_A06G1251	Gh_D08G0665
Gh_A09G1283	Novel04364	Gh_D13G1819	Gh_D02G0217	Gh_A12G0236	Gh_D11G3335	Gh_A11G1851
Novel03779	Gh_Sca093234G01	Novel00871	Gh_D01G0212	Gh_A09G1606	Gh_D11G1666	Novel02357
Gh_A12G1116	Gh_A09G0848	Gh_D03G1054	Gh_D02G2289	Gh_A12G0453	Gh_D07G0284	Gh_D01G1500
Gh_A04G0374	Gh_D13G1734	Gh_D10G1244	Gh_D13G0505	Gh_D03G0015	Gh_D05G1208	Gh_D05G0110
Novel06015	Novel03421	Gh_D07G0616	Gh_A05G3493	Gh_Sca080995G01	Gh_D03G0643	Gh_A02G1692
Gh_D04G1329	Gh_A13G2147	Gh_A01G1051	Gh_D10G0833	Novel05349	Gh_D12G2621	Gh_D13G0866
Gh_D05G0707	Gh_D12G2551	Gh_A11G0963	Gh_D10G1056	Gh_D07G0520	Gh_A01G0553	Gh_Sca005188G01
Gh_D13G0330	Gh_A12G0593	Novel04630	Gh_D01G1091	Gh_A06G2033	Gh_A11G1993	Gh_A05G3742
Gh_D05G3548	Gh_D05G0140	Gh_D05G1033	Gh_D08G2643	Gh_A04G0860	Gh_D06G1112	Gh_A10G1819
Novel02267	Gh_D11G1607	Gh_D02G1619	Gh_D04G0579	Gh_A10G0827	Gh_D10G0637	Gh_A05G0809
Gh_Sca042919G01	Gh_A01G1184	Gh_D10G1427	Gh_A11G0980	Novel04569	Gh_D05G0382	Gh_A06G0435
Gh_A05G1450	Gh_A05G1607	Gh_A03G1142	Gh_D04G1251	Gh_A05G2490	Gh_A05G0124	Gh_A13G0187
Gh_D05G0983	Novel00726	Novel00541	Gh_A03G0366	Gh_A08G2157	Gh_D05G0570	Gh_A11G1410
Novel03910	Gh_A05G0721	Novel02015	Gh_D05G2682	Gh_D07G2205	Gh_D12G0925	Gh_A10G0888
Gh_D04G0198	Gh_D07G1315	Gh_D02G0844	Gh_A05G1860	Gh_A08G0037	Gh_A03G1314	Gh_A05G3650
Gh_D05G1930	Novel00936	Gh_A13G1106	Gh_D05G1752	Gh_D11G2776	Gh_A11G0434	Gh_A06G0744
Gh_D11G3464	Gh_A09G0743	Gh_D12G2555	Gh_D11G2821	Gh_D06G0380	Gh_A09G0249	Gh_A01G0802
Gh_A13G0598	Gh_A08G2343	Gh_A09G2507	Gh_A12G1745	Gh_A01G1052	Gh_D02G2274	Gh_D12G0660
Gh_A05G1982	Gh_D08G2584	Novel01469	Gh_D08G0769	Gh_D12G1213	Gh_D03G1085	Gh_D13G0602
Gh_A11G0853	Gh_A03G0051	Gh_D11G1062	Gh_D12G2508	Gh_D07G0162	Gh_D04G1147	Gh_A05G0198
Gh_D02G1635	Gh_A11G2522	Gh_D11G1884	Gh_D12G0731	Gh_D08G1484	Novel05022	Gh_A11G1956
Novel05829	Gh_A09G2167	Gh_D03G0923	Gh_A04G1207	Gh_D10G0132	Gh_D09G1375	Gh_A09G0377
Gh_D13G0146	Gh_D07G0443	Gh_Sca011408G01	Gh_D01G0605	Gh_D01G0436	Gh_A09G2242	Gh_D05G1760
Gh_D03G1577	Gh_A05G2806	Gh_D12G0695	Gh_D12G2639	Gh_A11G0273	Novel03882	Gh_A04G0129
Gh_A03G0984	Gh_D08G1874	Novel05953	Gh_A03G1300	Gh_D09G0990	Gh_A12G1953	Gh_D05G1524
Gh_A05G3419	Gh_A09G1575	Gh_A06G0670	Gh_A08G0358	Gh_D11G0551	Gh_A06G0678	Gh_D02G2150
Gh_D02G0221	Gh_D02G0365	Gh_A03G0435	Gh_D09G0177	Gh_D03G1071	Gh_Sca004958G01	Gh_A06G1388
Gh_A11G0660	Gh_A13G1919	Gh_A01G0898	Gh_A09G2507	Gh_D07G0758	Gh_D02G0363	Novel02125
Gh_A01G0568	Gh_D11G2021	Gh_A09G0653	Gh_D13G0142	Novel03928	Gh_D09G0873	Gh_D04G1103
Gh_A10G0053	Gh_D06G2308	Gh_D09G2290	Gh_D02G0535	Gh_A04G1422	Gh_D05G1276	Gh_A02G1658
Gh_D11G3111	Gh_D11G1412	Novel02929	Gh_D13G1458	Novel02559	Gh_A11G0020	Gh_A08G0992
Gh_A11G1365	Gh_Sca073346G01	Novel02145	Gh_A11G2545	Gh_D13G0938	Novel04820	Novel03815
Gh_A08G1774	Gh_D02G1620	Gh_A13G1648	Gh_A03G1628	Gh_D01G1673	Gh_A12G1577	Gh_D13G1256
Gh_A12G1132	Gh_A05G1039	Gh_D01G2028	Gh_D05G0972	Gh_D03G0414	Gh_A10G2148	Gh_D04G0931
Gh_A03G0958	Gh_D12G1169	Gh_D05G0507	Gh_A05G2294	Gh_D02G1554	Gh_D08G1887	Gh_D11G3115
Gh_D05G0861	Gh_D01G0733	Gh_A02G1154	Gh_A03G2177	Gh_A12G1632	Gh_A06G0262	Gh_D05G0174
Novel06131	Gh_D02G1701	Gh_D02G1993	Gh_A11G2790	Gh_A07G1903	Gh_A10G1443	Gh_A07G1368
Gh_A03G1912	Gh_D01G2045	Gh_D09G0899	Gh_D12G0120	Gh_D04G2017	Gh_Sca007506G01	Gh_D02G0204
Gh_D05G2027	Gh_D07G0827	Gh_A07G0864	Gh_A05G3755	Gh_A05G0808	Gh_D06G1084	Gh_A03G0468
Gh_D12G0035	Gh_D09G0735	Gh_D04G1065	Gh_A09G2475	Gh_D13G0804	Gh_A05G1884	Novel03938
Gh_D12G1762	Novel00456	Gh_D10G1801	Gh_A04G1341	Gh_D07G1529	Gh_D11G2524	Gh_D13G0285
Gh_D01G0430	Gh_A01G1829	Gh_D01G0789	Gh_A10G0888	Gh_D01G1650	Gh_A11G1719	Gh_D10G2481
Gh_A01G1176	Gh_D05G3373	Gh_D13G0497	Gh_D07G0121	Gh_D10G0516	Gh_A04G1351	Gh_A06G0539
Gh_D02G0730	Gh_D11G0764	Gh_A11G2092	Gh_A07G1997	Gh_A05G3959	Gh_D01G0317	Gh_D07G1848
Gh_A05G3112	Novel04377	Gh_A05G3781	Gh_D02G2028	Gh_A02G1345	Gh_D12G2642	Gh_A11G0436
Gh_A05G1507	Gh_A05G1317	Gh_A01G0822	Gh_Sca006294G01	Novel03600	Novel00266	Gh_A13G1685
Gh_A01G2155	Novel01502	Gh_D08G1800	Gh_D08G0693	Gh_A04G0242	Gh_A03G0662	Novel00456
Gh_D06G0841	Gh_D10G0090	Gh_D08G2583	Gh_D03G0923	Gh_A02G1391	Gh_A11G0150	Gh_A02G1373
Gh_D03G1026	Gh_D06G0562	Gh_D09G0316	Gh_A01G1857	Gh_D06G2381	Gh_D07G1264	Gh_A03G0386
Novel06158	Gh_D11G2821	Gh_A05G0398	Gh_Sca086322G01	Gh_D01G1790	Gh_D06G0886	Gh_A09G1904
Gh_D12G0370	Gh_A06G1565	Gh_A06G1907	Gh_D04G1670	Gh_D05G1075	Gh_D08G2029	Gh_D08G2406
Novel00921	Gh_D09G0309	Gh_A05G0318	Gh_D08G0456	Gh_D11G0699	Novel01014	Gh_A11G2903
Gh_D13G0063	Gh_A06G1713	Gh_D10G0298	Gh_A08G0739	Gh_Sca032584G01	Gh_A05G2243	Gh_A12G0694
Gh_D02G0847	Gh_D10G0458	Gh_A08G0471	Gh_A03G0091	Gh_A13G1439	Gh_A03G2107	Novel03056
Gh_A08G0287	Gh_A09G1348	Gh_A01G1282	Gh_Sca080791G01	Novel02111	Gh_D09G0504	Gh_A06G0686
Gh_Sca005954G01	Novel03521	Gh_A01G1855	Gh_A08G0668	Gh_A01G1855	Gh_D11G0029	Gh_A07G0232
Gh_D11G2468	Gh_A07G1449	Gh_D11G1628	Gh_D05G2141	Gh_D11G1682	Gh_A02G1414	Gh_D12G0334
Novel00782	Gh_A07G1214	Gh_D09G2086	Gh_D06G2156	Gh_D13G2036	Gh_A01G0991	Gh_D04G1518
Gh_D08G2747	Gh_Sca004880G01	Gh_A02G0761	Gh_D05G1199	Gh_D11G3126	Gh_D09G2447	Gh_D05G0570
Gh_D10G0633	Gh_A03G1788	Gh_D11G2444	Gh_D05G0987	Gh_Sca010901G01	Gh_A10G1906	Gh_D04G1398
Gh_A05G3142	Gh_A01G0361	Gh_A11G0691	Gh_A11G1234	Gh_A07G0991	Gh_A07G1590	Gh_D09G1345
Gh_A05G1515	Gh_D12G0695	Gh_A13G0609	Gh_A08G0773	Gh_Sca004827G03	Gh_D08G1992	Gh_D05G0689
Gh_D09G0054	Gh_D11G3322	Gh_A05G2880	Gh_D08G1756	Gh_A03G0775	Gh_A07G1871	Gh_Sca103349G01
Gh_A10G0379	Gh_D13G0499	Gh_A11G3108	Gh_D11G1207	Gh_D11G3368	Gh_A05G3634	Gh_D06G0955
Gh_D06G1364	Gh_A13G1008	Gh_D05G2620	Gh_A08G0026	Gh_D11G0266	Gh_A12G1570	Gh_A04G1245
Gh_Sca100731G01	Gh_D08G0448	Gh_D13G0492	Gh_A11G2895	Gh_D13G0174	Gh_D01G2048	Gh_D04G1266
Gh_D09G2349	Gh_A05G0230	Gh_D11G0752	Gh_A08G1226	Gh_D04G0469	Gh_D11G0401	Gh_D10G0344
Novel05251	Gh_D08G2119	Gh_Sca004734G03	Gh_D11G1222	Novel04459	Gh_A12G1304	Gh_A02G1453
Novel05111	Gh_D11G3210	Gh_A05G1566	Gh_A13G0666	Gh_D12G0129	Gh_A13G2017	Gh_D03G0738
Gh_D06G0802	Gh_D07G2202	Gh_D12G1819	Gh_A07G1304	Gh_D05G0782	Gh_D06G2287	Gh_D05G1325
Gh_D09G1693	Gh_D06G1382	Novel02255	Gh_Sca004901G01	Gh_A03G0657	Gh_D11G0739	Gh_A07G1506
Gh_A05G2434	Gh_D08G0214	Gh_D05G1039	Gh_D03G1324	Gh_A11G2684	Gh_A08G2003	Gh_A08G0121
Gh_A10G0588	Gh_D12G0630	Gh_A10G2036	Gh_D01G1035	Gh_D08G0034	Gh_D09G1223	Gh_D11G2112
Gh_A12G2297	Gh_D01G0821	Gh_A05G0429	Gh_A05G0709	Novel05811	Gh_D11G1877	Gh_D11G2008
Gh_D11G1420	Novel04056	Gh_D08G0575	Gh_D09G1781	Gh_A03G1529	Gh_A09G1716	Gh_A03G0965
Gh_A02G1730	Gh_D10G2020	Gh_A05G0747	Gh_D06G2200	Novel06260	Gh_A09G1923	Gh_D11G1770
Gh_A03G0096	Gh_D11G2065	Novel02314	Gh_A05G3634	Gh_A10G0053	Gh_A10G1726	Gh_A09G1837
Gh_D10G1944	Gh_A11G1983	Gh_D08G0734	Gh_A08G1463	Gh_A02G1644	Gh_D07G1429	Gh_D12G2702
Gh_D11G1809	Gh_A03G1938	Novel00936	Gh_A11G2842	Gh_A05G0089	Gh_D03G1020	Gh_A09G2449
Gh_D05G0318	Novel04645	Gh_D08G2157	Gh_D06G0807	Gh_A02G1692	Gh_A12G0833	Gh_A13G0224
Gh_D07G2267	Gh_A05G1568	Gh_D07G0301	Gh_D05G2160	Gh_D11G3125	Gh_D10G1381	Gh_D06G0583
Gh_A06G2042	Novel01133	Gh_D02G0559	Gh_D09G0918	Gh_A06G0770	Gh_A02G1056	Gh_D09G1327
Gh_A07G1333	Gh_A09G2505	Gh_D13G0202	Gh_A05G1910	Gh_D12G2659	Gh_A08G0693	Gh_D12G1396
Gh_A08G0910	Gh_A13G0394	Novel04402	Gh_D12G1859	Gh_D01G2080	Gh_D08G2254	Gh_D11G1045
Novel00713	Gh_A12G2265	Gh_D08G2102	Gh_A07G0470	Gh_A01G0742	Gh_D11G3531	Gh_A01G1408
Gh_D01G1867	Gh_D04G0717	Gh_D02G0218	Gh_D10G0818	Gh_D01G1121	Gh_D05G0566	Gh_A04G0984
Novel03182	Gh_D11G2530	Gh_A11G1997	Gh_D11G1034	Gh_A11G0289	Gh_D02G1682	Gh_A10G2219
Novel02597	Gh_A11G2354	Gh_A08G0032	Gh_D13G0498	Gh_D04G0896	Gh_D07G1049	Gh_A05G3376
Gh_Sca005600G01	Gh_A11G1731	Gh_D10G2603	Gh_A07G1562	Gh_D13G0680	Gh_D12G0758	Gh_A02G1802
Gh_D10G1036	Gh_A10G0888	Gh_D05G2080	Gh_A13G0644	Gh_D13G0550	Gh_A05G2425	Gh_A05G1840
Gh_A04G0885	Gh_A04G0209	Gh_D12G0155	Gh_A08G1041	Gh_A12G2116	Gh_D11G0270	Gh_D02G1166
Novel01071	Novel02177	Gh_A02G1238	Gh_D02G0142	Gh_D06G0468	Gh_A02G0682	Gh_A09G1454
Gh_A01G1768	Gh_D05G1364	Gh_D06G1464	Gh_A11G2337	Gh_A05G0337	Gh_D02G2308	Gh_A11G3075
Gh_A01G1937	Gh_A12G0226	Gh_A01G1592	Gh_D04G0081	Gh_A09G1301	Gh_A06G0066	Gh_Sca051315G01
Gh_D09G0499	Novel02125	Gh_D05G1849	Gh_D06G1382	Gh_D11G0125	Gh_D01G1042	Gh_A12G1104
Gh_A03G1992	Gh_D05G2211	Gh_D10G1782	Gh_D05G1631	Gh_A13G0242	Gh_A12G0496	Gh_D12G0731
Novel04802	Gh_D06G2155	Novel04624	Gh_A01G1254	Gh_A02G1136	Gh_A08G1576	Gh_D12G2679
Gh_A08G2105	Gh_A12G1358	Gh_D13G2024	Gh_A05G2385	Novel05000	Gh_A12G2231	Gh_D07G1562
Novel06086	Gh_Sca102881G01	Novel01803	Gh_A07G0215	Gh_A09G0743	Gh_D11G3429	Gh_A01G1184
Gh_A12G1813	Gh_A10G2011	Gh_A10G0580	Gh_A03G1108	Gh_A02G1000	Novel05008	Gh_A04G1082
Gh_A12G0575	Novel01022	Gh_D11G3380	Gh_D10G1349	Novel01947	Gh_A05G0028	Gh_A06G1110
Gh_D06G1464	Gh_D10G1441	Gh_D09G0573	Gh_D05G2078	Gh_A01G1199	Gh_D02G0882	Gh_D05G0276
Gh_A02G0558	Gh_D13G1601	Novel01580	Gh_D02G1620	Gh_A02G0454	Gh_D02G0621	Gh_A10G0567
Gh_D04G0042	Gh_A13G1648	Novel03730	Gh_A09G0249	Gh_D11G2836	Novel04163	Gh_A12G1637
Gh_D05G3447	Gh_D03G1438	Gh_A04G1024	Gh_A11G0222	Novel02694	Gh_A04G1032	Gh_A11G1983
Gh_D03G1857	Gh_A03G1195	Gh_A05G1059	Gh_A03G1898	Gh_D02G2139	Gh_A10G1989	Gh_D09G2436
Gh_A10G1219	Gh_D12G1130	Gh_A10G2232	Gh_D05G0879	Gh_D09G2206	Gh_A09G1440	Gh_D09G2406
Gh_D07G2095	Gh_D08G2406	Novel03713	Gh_A07G1077	Gh_D01G1743	Gh_D03G0198	Gh_D05G0140
Gh_D10G0629	Novel05513	Gh_A08G0957	Gh_A02G1663	Novel04114	Gh_D07G0342	Gh_A05G3491
Gh_D10G1888	Gh_D11G1983	Gh_A01G1278	Gh_A02G1516	Gh_D08G1837	Gh_A11G2479	Gh_D08G0840
Gh_A08G1497	Gh_A08G2014	Gh_D07G1529	Gh_D12G0660	Gh_D05G0874	Gh_D10G1925	Gh_D02G0154
Gh_A13G0359	Novel04232	Gh_Sca013559G01	Gh_A03G1995	Gh_D08G0991	Gh_A11G0216	Gh_A01G0604
Gh_D06G0238	Gh_D09G0432	Gh_A12G0158	Gh_D05G1999	Gh_A11G1471	Gh_D05G0533	Gh_A06G1407
Gh_D06G0834	Gh_D07G2108	Novel02095	Gh_D08G0472	Gh_D07G1369	Gh_D05G3653	Gh_A04G0883
Gh_D12G0539	Gh_A11G2842	Gh_A13G1563	Gh_A12G2113	Gh_A06G1481	Novel06039	Gh_A10G1830
Gh_D12G2095	Gh_D04G0503	Gh_D12G2619	Gh_A01G1485	Gh_A02G1003	Gh_D11G2477	Gh_A12G1907
Gh_D11G0463	Gh_A07G0398	Novel06224	Gh_A10G0338	Gh_A08G1770	Gh_D04G0991	Gh_A07G0664
Gh_D07G0486	Novel03054	Gh_D06G1268	Gh_A05G3792	Gh_A11G2786	Novel00912	Gh_D08G0166
Gh_A13G0320	Gh_A01G1682	Gh_D10G0344	Novel00476	Gh_A04G0994	Gh_A09G2349	Gh_A11G1878
Gh_D09G0781	Gh_D09G2009	Gh_D12G0508	Gh_A07G0750	Gh_A03G2129	Novel01099	Gh_D12G1520
Novel05471	Gh_A02G1420	Gh_D05G3012	Gh_A08G0992	Gh_A01G1575	Gh_D10G1355	Gh_A05G2473
Gh_Sca005377G02	Gh_D10G2301	Gh_Sca010070G01	Gh_D12G1407	Gh_A12G0057	Gh_D03G1521	Gh_A06G0323
Gh_D02G0161	Novel05869	Gh_D07G2205	Gh_D11G2998	Gh_D08G0739	Novel04884	Gh_D11G2995
Gh_A03G1843	Gh_A10G1413	Gh_D02G0030	Gh_D11G0527	Gh_A11G1696	Gh_D11G1938	Gh_D10G0032
Novel01621	Novel01351	Gh_D01G1790	Gh_D07G1923	Gh_A08G2287	Gh_D09G2239	Gh_A12G2515
Gh_A08G0713	Gh_D10G1349	Gh_A03G0635	Gh_D07G2265	Gh_D02G0031	Gh_D07G2339	Novel01493
	Gh_A02G1729	Gh_D12G2608	Gh_D05G3147	Novel05792	Gh_D11G3411	Gh_D03G0445
	Gh_D12G1168	Gh_D08G1121	Gh_D02G0931	Gh_D10G2536	Gh_A05G1906	Gh_Sca103735G01
	Gh_D10G2616	Gh_A12G0331	Gh_D03G1176	Gh_A12G1155	Gh_D07G1594	Gh_A10G2011
	Gh_D12G2746	Novel06223	Gh_A11G2663	Gh_A06G2001	Gh_D12G1788	Gh_A11G0471
	Gh_A11G0932	Gh_D10G1738	Gh_A01G1163	Gh_D08G0670	Gh_A10G1661	Gh_A05G2733
	Gh_D13G1366	Novel04294	Gh_D10G1338	Novel03635	Gh_D09G1869	Gh_A05G3328
	Gh_A06G1294	Gh_Sca005510G01	Gh_A05G3761	Gh_D09G1136	Gh_A13G1066	Gh_D03G0009
	Gh_A05G3779	Gh_A09G1124	Gh_D03G1816	Gh_A03G0903	Gh_D11G0214	Gh_D01G1969
	Gh_D13G2137	Gh_D03G1616	Gh_D10G0249	Gh_A04G1347	Gh_Sca004822G02	Gh_D02G0378
	Novel05024	Gh_D13G0676	Gh_D10G2528	Gh_A13G0327	Gh_D09G1456	Gh_A12G0553
	Gh_D11G0809	Gh_D02G0913	Gh_D10G1036	Novel03331	Novel04776	Gh_D02G2323
	Gh_A03G1125	Gh_D01G0130	Gh_D13G2458	Gh_D12G1339	Gh_A04G0571	Gh_D06G0196
	Gh_D11G1966	Gh_A03G1286	Gh_A13G1146	Gh_D10G0933	Gh_D05G1829	Gh_A03G2081
	Gh_D12G1081	Gh_D07G0047	Gh_D09G0045	Gh_D12G1920	Gh_A01G0450	Novel03590
	Novel06182	Gh_A12G2467	Gh_D09G1704	Gh_D04G2007	Novel04713	Gh_A03G0561
	Gh_D12G0672	Novel05289	Gh_A03G1703	Novel02272	Gh_A12G1766	Gh_D06G0740
	Gh_D05G1270	Gh_A01G0536	Gh_Sca004879G04	Gh_D04G0240	Gh_A08G2544	Gh_D05G3304
	Gh_A03G0528	Gh_A01G1646	Gh_A03G0386	Gh_D08G1846	Gh_A05G1781	Gh_A09G2156
	Gh_D05G0336	Novel02374	Gh_D12G1038	Gh_D11G1084	Gh_D08G0845	Gh_A03G0183
	Novel02667	Gh_A12G0141	Gh_D11G1089	Gh_A12G2676	Gh_D12G1510	Gh_A05G3860
	Gh_D10G1404	Gh_D11G0868	Gh_D12G0897	Gh_D11G3128	Gh_D10G2355	Gh_D10G2598
	Gh_D13G0497	Gh_A11G0245	Gh_D02G2145	Gh_A09G1545	Gh_A05G0407	Gh_D07G1300
	Gh_A07G1718	Gh_D09G1453	Gh_D07G0933	Gh_A11G1042	Gh_D11G2017	Gh_A06G0229
	Gh_D12G0276	Gh_D02G1853	Gh_D12G1520	Gh_A02G0804	Gh_A13G0565	Gh_A10G2232
	Gh_D10G0109	Gh_D03G1574	Gh_A09G2219	Gh_D13G0701	Novel06086	Gh_A11G2465
	Gh_A12G0727	Gh_D12G0034	Gh_A03G1096	Gh_A02G1324	Gh_A07G2356	Gh_A09G1348
	Gh_D02G2066	Gh_A12G1159	Gh_A07G1020	Gh_A11G0989	Gh_A10G1870	Gh_D09G1626
	Gh_Sca004942G01	Gh_D10G1444	Gh_D13G1851	Gh_A02G0281	Gh_A11G1799	Gh_A07G1455
	Gh_D05G3742	Gh_A05G3476	Gh_A13G0133	Gh_A13G1263	Gh_D03G1332	Gh_D11G3210
	Gh_D05G1610	Gh_A13G0378	Gh_A06G2028	Gh_A11G2808	Gh_A02G0362	Gh_D12G1169
	Gh_D12G0334	Gh_D05G2145	Gh_A10G1396	Gh_D08G2654	Gh_D08G0393	Novel02444
	Novel02290	Gh_A12G1454	Gh_A05G3139	Gh_D06G0802	Gh_A07G0774	Gh_D06G0679
	Gh_D05G1510	Gh_D07G1922	Gh_A08G0489	Gh_A05G1976	Gh_D03G0421	Gh_D09G0112
	Gh_A06G1320	Gh_A04G1211	Gh_D06G0170	Gh_A01G2077	Gh_D05G3434	Gh_A08G0659
	Gh_D05G1117	Gh_A01G0742	Gh_A05G3650	Gh_D13G2203	Gh_A06G0019	Gh_D10G0133
	Gh_A11G0475	Gh_Sca033723G01	Gh_D02G1273	Gh_D09G2131	Gh_A10G1628	Novel04598
	Gh_A05G2933	Gh_Sca050812G01	Gh_A07G1199	Gh_D02G2081	Gh_D05G1012	Gh_D13G0016
	Gh_A02G1486	Gh_A05G2422	Novel01021	Gh_D05G0754	Gh_D07G0600	Novel05575
	Gh_A09G0474	Gh_Sca073346G01	Gh_A01G0753	Gh_D07G0892	Gh_D13G1461	Gh_A07G1765
	Gh_D02G0506	Gh_D07G1155	Novel05909	Gh_A10G0792	Gh_D09G1227	Gh_D02G1223
	Gh_A05G3132	Gh_D05G0927	Novel00485	Novel04438	Gh_A09G2206	Gh_D07G0095
	Gh_D05G0311	Novel02159	Gh_D04G1614	Novel01268	Gh_D04G1903	Gh_A05G1227
	Gh_D02G0770	Gh_D01G1418	Gh_D03G1135	Gh_D02G1864	Gh_A11G1399	Gh_D11G0487
	Gh_A12G0233	Gh_D02G0770	Gh_Sca008028G01	Novel05177	Gh_D10G2082	Gh_D02G1480
	Gh_A06G0874	Novel00233	Gh_D13G2523	Gh_A03G1411	Gh_D09G1820	Gh_D06G1314
	Gh_D10G0298	Novel02581	Gh_D03G1415	Gh_A11G1155	Gh_A13G2296	Gh_D03G0905
	Gh_A03G1995	Gh_A08G0574	Gh_D10G2040	Novel02323	Gh_D07G0549	Gh_A08G2142
	Gh_A07G2111	Gh_D10G1404	Gh_A12G0086	Gh_D01G1918	Gh_A01G1315	Gh_D09G0255
	Gh_D03G0027	Gh_A08G1583	Gh_D11G2009	Novel03520	Gh_D02G0826	Gh_A05G3139
	Gh_D11G3461	Gh_D11G1684	Gh_D01G1969	Gh_A02G0175	Gh_D05G0075	Gh_Sca075082G01
	Novel05846	Novel01761	Gh_D05G2549	Gh_A11G0611	Gh_D11G2283	Gh_A13G2237
	Gh_D02G0168	Gh_A02G1376	Gh_D05G3567	Gh_Sca079112G01	Gh_A02G0178	Gh_D07G1399
	Gh_A05G0026	Gh_D05G2178	Gh_A03G0948	Gh_D02G2239	Gh_D04G0754	Gh_D10G2454
	Gh_D07G0936	Gh_A08G0818	Gh_A01G1050	Gh_Sca004932G02	Gh_A11G0806	Novel00515
	Gh_D05G0810	Gh_A10G1026	Gh_A06G0704	Gh_D09G2297	Gh_A02G0630	Novel00766
	Gh_A10G2085	Gh_A11G0010	Gh_D12G2679	Gh_A01G2002	Gh_A12G1863	Gh_D07G0274
	Gh_D07G1265	Gh_D10G0336	Gh_D01G1675	Gh_D06G0164	Gh_A07G1790	Gh_A11G0475
	Gh_D12G0035	Novel00654	Gh_D01G0546	Gh_D11G0502	Gh_D06G2010	Gh_A06G0103
	Gh_D12G1788	Novel03523	Gh_D05G0317	Novel02454	Gh_D11G1996	Gh_D06G0933
	Gh_A07G2129	Novel00863	Gh_A01G2116	Gh_D09G2447	Gh_A01G1586	Gh_A11G2522
	Gh_A06G1344	Novel04908	Gh_D13G0255	Gh_D05G1713	Gh_A01G1349	Gh_D05G0268
	Novel01621	Gh_D01G0572	Gh_A07G0991	Gh_A09G2333	Gh_A09G1018	Gh_A04G1378
	Gh_A10G1766	Gh_D07G0145	Gh_D01G0573	Novel00592	Gh_D05G1025	Gh_A07G0449
	Gh_A12G1318	Gh_A09G1634	Gh_D11G2420	Gh_A11G2354	Gh_A05G2566	Gh_A10G0852
	Gh_D11G2003	Gh_A11G1794	Gh_A03G1380	Gh_D05G3631	Gh_D11G2822	Gh_A07G2351
	Gh_Sca043255G01	Novel02452	Gh_A09G1616	Gh_D01G1141	Gh_A08G1308	Gh_D09G0149
	Gh_A09G1816	Novel04983	Gh_D05G2037	Gh_A01G1668	Gh_D09G0399	Gh_D06G2312
	Gh_D08G1361	Gh_D10G0307	Gh_D06G0566	Gh_A01G1299	Gh_A05G1457	Novel00745
	Gh_A13G0666	Gh_D11G1730	Gh_D12G1197	Novel06035	Gh_A10G1985	Gh_D07G2458
	Gh_D06G0679	Gh_A06G1294	Gh_D09G2263	Gh_D11G0514	Gh_A10G0328	Gh_D04G1586
	Gh_D09G2223	Gh_D12G2741	Gh_A05G0157	Gh_D07G0928	Gh_Sca004803G05	Gh_D06G2381
	Gh_D08G1908	Gh_A13G1515	Gh_A06G0262	Gh_A01G1559	Gh_A13G0518	Gh_D06G0228
	Gh_D05G1524	Gh_D05G0754	Gh_A07G0529	Gh_D05G0718	Gh_D11G3277	Gh_D07G0568
	Gh_Sca008593G01	Novel04902	Novel01645	Gh_D02G2169	Gh_A13G1526	Gh_D11G2575
	Gh_A06G0128	Gh_A10G1810	Gh_D13G0151	Gh_D11G3127	Gh_D05G0709	Gh_D13G1879
	Gh_A06G0165	Gh_A05G2992	Gh_A12G1522	Gh_A01G1675	Gh_A07G1429	Gh_A02G1644
	Novel00540	Gh_D02G2234	Gh_D05G1256	Novel05609	Gh_A04G0582	Gh_A04G0894
	Novel01569	Gh_A05G3959	Gh_A11G1983	Gh_A11G0012	Gh_D05G0792	Novel02754
	Gh_D11G0333	Gh_A11G0484	Gh_D01G0906	Gh_D04G1066	Gh_A13G1326	Gh_A07G1466
	Gh_A04G1065	Novel00968	Gh_D06G0487	Gh_A02G0597	Gh_D09G2363	Gh_D01G1931
	Gh_A09G0329	Gh_A11G0672	Gh_D07G1299	Novel04235	Gh_A05G3670	Gh_A11G2808
	Gh_D07G1923	Gh_Sca112947G01	Gh_D03G0009	Gh_D07G0159	Gh_D11G0605	Novel01218
	Novel00581	Gh_A01G0505	Gh_A03G0166	Gh_D03G0955	Gh_A08G0084	Gh_A05G1026
	Gh_D11G3388	Gh_Sca005566G01	Gh_D07G1394	Gh_A04G1378	Gh_D09G0338	Gh_D02G2057
	Gh_D01G0309	Gh_D09G2349	Gh_Sca102881G01	Gh_A03G2111	Gh_A11G0609	Gh_A13G1165
	Gh_D01G1643	Gh_A02G1736	Novel00925	Gh_A09G1159	Gh_D11G1116	Gh_D09G0714
	Gh_A12G1813	Gh_D11G2865	Gh_D12G1664	Gh_A13G0726	Gh_A01G1797	Gh_D08G1114
	Gh_A08G0910	Gh_A02G1101	Gh_D07G0042	Gh_A05G2876	Novel02734	Gh_Sca035048G01
	Gh_A09G0244	Gh_D11G1845	Gh_D01G2301	Gh_A08G0934	Gh_D04G0437	Gh_D12G2734
	Gh_A11G1725	Gh_D13G0512	Gh_D05G0635	Gh_D07G2200	Gh_D10G1652	Gh_D10G0238
	Gh_A07G0774	Gh_A09G1474	Gh_D05G1007	Gh_D02G0981	Gh_D11G0650	Gh_D01G1899
	Gh_D07G1562	Novel00598	Gh_D01G1218	Gh_A11G2787	Gh_A05G3488	Gh_A02G1750
	Novel02826	Gh_A05G1034	Gh_D13G1505	Gh_D11G0138	Gh_A02G1002	Gh_D02G1534
	Gh_A11G0312	Gh_A11G0016	Gh_D01G1500	Gh_A06G1796	Gh_A03G1307	Gh_A03G2137
	Gh_A05G2403	Gh_D08G1517	Gh_D13G1422	Gh_D06G0094	Gh_A06G0116	Gh_A05G1785
	Gh_D02G0043	Gh_D10G2630	Gh_A05G1846	Gh_Sca103594G01	Gh_D11G3231	Gh_A07G2231
	Gh_A10G2133	Gh_A01G1917	Gh_A04G0309	Gh_D06G1141	Gh_Sca214596G01	Gh_A10G1190
	Novel02927	Gh_A06G1847	Gh_A12G2197	Gh_A03G1431	Gh_D02G2323	Gh_D01G2004
	Gh_D12G1589	Gh_D13G0059	Gh_A05G0534	Gh_A01G0331	Gh_A09G1801	Gh_A07G2172
	Gh_A05G1397	Gh_D05G2043	Gh_D02G0793	Gh_A10G2075	Gh_D08G2487	Gh_A08G1149
	Gh_D13G0512	Novel00559	Gh_D08G0214	Gh_D07G1207	Gh_D13G2217	Gh_A03G0231
	Gh_D09G1985	Novel03635	Gh_D06G0492	Gh_D11G0978	Gh_D09G1585	Gh_A09G2475
	Gh_A01G0914	Gh_A06G0649	Gh_D11G1626	Gh_D06G0764	Gh_A11G2516	Gh_A05G1835
	Gh_D02G0127	Gh_A08G0526	Gh_D13G2453	Gh_D11G3141	Gh_A05G1026	Gh_D07G2187
	Gh_D09G0189	Gh_Sca006369G01	Gh_A09G0117	Gh_D01G0698	Gh_D01G1193	Gh_A07G1562
	Novel03897	Novel01886	Novel02485	Gh_A13G0186	Gh_D06G0887	Gh_D05G1007
	Novel03853	Gh_D08G2500	Gh_D05G2074	Gh_D10G0089	Gh_A12G1386	Gh_D04G1494
	Novel03730	Gh_A01G0361	Gh_D02G1819	Gh_D05G2840	Gh_A08G2268	Gh_A09G0244
	Gh_D08G1114	Gh_D10G0888	Novel03008	Gh_D07G1567	Gh_D02G0837	Gh_A05G3127
	Novel00068	Gh_A05G2537	Gh_D05G1453	Gh_A02G1750	Gh_D10G0218	Gh_A12G0251
	Gh_D05G0570	Gh_A07G0594	Gh_A03G2076	Gh_D04G0102	Gh_D01G1293	Gh_A09G1685
	Gh_D09G0361	Gh_A07G0570	Gh_D04G1305	Gh_D12G2513	Gh_A12G1900	Gh_A03G1167
	Gh_D02G0047	Gh_A11G2165	Gh_A10G1620	Gh_D13G1281	Gh_D11G0294	Gh_D06G1602
	Gh_D10G1589	Gh_D11G3009	Gh_D08G2730	Gh_A01G1602	Novel05711	Novel00739
	Gh_D08G2161	Gh_D02G1701	Gh_D05G3672	Gh_D04G0081	Gh_A01G0622	Gh_D13G0880
	Gh_A05G2906	Gh_A05G1923	Gh_A07G1506	Gh_A12G1948	Gh_A05G0485	Gh_A06G0381
	Gh_A07G0322	Gh_D07G1364	Gh_D02G1986	Gh_D07G1827	Gh_D11G0794	Gh_A04G0759
	Gh_D09G0422	Gh_D10G0817	Gh_D05G2031	Gh_D05G2185	Gh_D07G2057	Gh_A12G2176
	Gh_A12G1384	Gh_D06G2315	Gh_D05G1782	Gh_D06G2333	Gh_D06G0396	Gh_D13G2361
	Gh_D07G0440	Gh_D05G3743	Gh_D10G1969	Gh_D07G1290	Gh_A06G1165	Gh_A09G1736
	Novel04626	Gh_D12G2352	Gh_A08G1578	Novel05008	Gh_D08G0561	Gh_D10G2187
	Gh_A04G0641	Gh_D04G1932	Gh_D05G0410	Gh_D11G0487	Gh_A13G1866	Gh_D11G0573
	Gh_D04G1670	Gh_D11G1036	Gh_A05G1339	Gh_Sca004932G03	Gh_D08G0391	Gh_A05G0358
	Gh_D02G2150	Novel02504	Gh_A07G1908	Gh_A04G1211	Gh_D12G2536	Gh_A07G1521
	Novel05011	Novel04019	Gh_D08G2119	Gh_A10G1605	Gh_D11G1055	Gh_A05G3670
	Gh_A09G2488	Novel04056	Gh_D05G2436	Gh_D11G0782	Gh_D10G0182	Gh_A12G0331
	Gh_D08G1463	Gh_D09G1471	Gh_A04G1082	Novel05140	Gh_A09G0311	Novel03624
	Gh_A06G1867	Gh_D11G3464	Gh_A03G0475	Gh_D03G1106	Gh_D12G0650	Gh_A04G1032
	Gh_A02G0854	Novel03908	Gh_A02G0744	Gh_D13G0583	Novel00750	Gh_A06G0529
	Gh_D13G2126	Gh_A13G0016	Gh_D09G1820	Novel05118	Gh_A05G0816	Gh_D07G0859
	Gh_D08G0166	Novel04904	Gh_A04G0416	Gh_D06G0793	Gh_D13G2222	Gh_D05G3267
	Gh_D13G0303	Gh_A03G0303	Gh_Sca103735G01	Gh_D13G0451	Gh_D10G2618	Gh_A03G0958
	Gh_D11G1285	Novel01621	Gh_D02G1474	Novel04869	Gh_D12G2095	Gh_A12G1886
	Gh_A11G2465	Gh_A04G1452	Gh_A06G0384	Gh_D02G0928	Gh_D09G1039	Gh_D01G1048
	Novel00194	Gh_A11G2642	Gh_D07G2125	Gh_A10G1502	Gh_D12G1133	Gh_A02G1344
	Gh_Sca005103G01	Gh_D11G3533	Gh_A02G1426	Gh_D11G2375	Gh_D06G0855	Gh_D08G1378
	Gh_D12G0673	Gh_D05G2225	Gh_D09G1136	Gh_D07G0936	Gh_A05G1295	Gh_A08G0591
	Gh_A11G2099	Novel00321	Gh_A08G2340	Gh_A10G0077	Gh_A06G0506	Gh_A09G1816
	Novel01119	Gh_D05G2134	Gh_D01G1615	Gh_D10G2618	Gh_D12G0259	Gh_D11G0926
	Gh_A05G0086	Gh_A08G1679	Gh_D11G2025	Gh_D07G1538	Gh_Sca032584G01	Gh_A03G1814
	Gh_D04G1299	Gh_D02G1447	Gh_A11G0414	Novel00593	Gh_D06G1076	Gh_D10G1008
	Gh_A01G1596	Gh_A02G1631	Gh_A06G0026	Gh_D08G0035	Gh_A01G0699	Gh_D10G2465
	Gh_A04G0959	Gh_D11G3211	Gh_A06G0236	Gh_A13G0666	Gh_A03G1399	Gh_D05G1738
	Gh_A03G0995	Gh_D10G2528	Gh_D08G1912	Gh_D01G1778	Gh_A11G1789	Gh_A12G2632
	Gh_D01G0130	Gh_D11G3324	Gh_A05G2496	Gh_D11G2140	Gh_A05G0509	Gh_D13G0657
	Gh_A09G0943	Gh_D11G1420	Gh_D09G1106	Gh_A10G0478	Gh_D04G0124	Gh_A09G1616
	Gh_D12G2639	Gh_D05G0282	Gh_D01G1448	Gh_A02G1704	Gh_D04G0085	Gh_D01G0833
	Gh_A07G1368	Gh_D05G0798	Gh_A06G1845	Gh_D07G0217	Novel02343	Gh_A12G1619
	Novel01118	Novel01473	Gh_A12G2265	Gh_D07G0192	Gh_D09G1360	Gh_D06G2129
	Gh_D06G1439	Gh_A07G1893	Gh_A11G3262	Gh_A08G2210	Gh_D12G0885	Novel00290
	Gh_D08G0849	Gh_A05G1660	Gh_D11G0029	Gh_D05G2116	Gh_D11G1890	Gh_D10G2461
	Gh_A08G0481	Novel00442	Novel01240	Gh_A01G0914	Gh_D01G1391	Gh_D13G2155
	Gh_A05G2385	Gh_D04G1432	Gh_A05G0622	Novel01617	Gh_D05G3331	Gh_A03G1431
	Gh_A11G1501	Gh_A11G1202	Gh_D06G2306	Gh_D12G1278	Gh_A01G1192	Novel01998
	Gh_A05G0171	Gh_D09G2008	Gh_D09G1221	Gh_D10G1439	Gh_D01G1419	Gh_A10G0455
	Gh_D06G0933	Gh_A08G1819	Gh_A07G1497	Gh_A01G0568	Gh_D13G1480	Gh_D05G1388
	Gh_A03G0655	Gh_D13G1706	Gh_D09G1163	Gh_D02G1820	Gh_A05G0505	Gh_A02G0794
	Gh_D10G0133	Novel00581	Gh_A05G0630	Gh_A04G1245	Novel02306	Gh_A09G1615
	Gh_D06G0170	Gh_D08G0618	Gh_A01G1719	Gh_D12G1029	Gh_D12G1671	Gh_A11G2069
	Gh_D03G0411	Gh_D02G0503	Gh_D08G1724	Gh_D03G0067	Gh_D11G2799	Gh_D05G2919
	Gh_A11G2475	Gh_D11G1750	Gh_Sca074602G01	Gh_D05G2961	Novel04438	Gh_D06G0218
	Gh_D11G1998	Gh_A05G2876	Gh_A11G1074	Gh_D09G1436	Novel01718	Gh_D12G1573
	Gh_A07G1745	Gh_A04G0267	Gh_D13G0822	Gh_D05G2956	Gh_D05G1789	Gh_D02G0047
	Novel05554	Gh_A08G0905	Gh_A02G1802	Gh_A03G1736	Gh_D11G1523	Gh_D04G1975
	Gh_D11G3341	Gh_A08G2062	Gh_D02G0724	Gh_A12G1039	Gh_D11G2771	Novel05507
	Gh_A11G0274	Gh_D13G1818	Gh_D07G0368	Gh_D05G0184	Gh_D10G1640	Gh_D10G0915
	Novel00590	Gh_D10G1003	Gh_A01G1864	Gh_D06G0218	Gh_A11G1115	Gh_D03G0391
	Gh_A09G1616	Gh_D07G0440	Gh_D02G2066	Gh_A13G1160	Gh_A11G0366	Gh_A03G1428
	Gh_D02G1361	Gh_D10G0109	Gh_A12G0467	Gh_A06G2044	Gh_A05G3809	Gh_A05G3953
	Gh_D09G2429	Gh_A07G1720	Gh_D09G1489	Gh_A11G0469	Gh_A05G3856	Gh_D03G0067
	Gh_A05G0752	Novel00590	Gh_D09G0963	Gh_A02G1392	Gh_A11G2471	Gh_D11G1747
	Gh_A09G2114	Gh_D06G0865	Gh_D08G1266	Gh_A02G0178	Novel02892	Novel05520
	Novel00073	Gh_A03G1408	Gh_A12G2176	Gh_D10G2253	Novel00839	Gh_Sca004811G03
	Gh_D11G0573	Gh_A12G1904	Gh_A05G2244	Gh_A06G1610	Gh_A03G1288	Novel05934
	Novel02588	Gh_A13G1838	Gh_A05G3837	Gh_D04G1036	Gh_D08G2618	Gh_D10G2586
	Gh_A09G0440	Gh_D03G0161	Gh_A07G2010	Gh_A07G1052	Gh_D02G0322	Gh_D12G1984
	Novel03709	Novel04563	Gh_A11G3043	Gh_D13G1929	Novel05603	Gh_D02G1148
	Novel02426	Gh_D13G0365	Gh_D05G1024	Gh_D01G0537	Gh_D06G1431	Gh_D06G0072
	Gh_A01G1100	Gh_A03G1748	Gh_D03G0445	Gh_D12G1058	Gh_D12G0566	Gh_D05G0336
	Gh_A11G1099	Gh_D02G1635	Gh_A05G2929	Gh_A11G1755	Gh_D05G1356	Gh_A13G0935
	Gh_D10G1810	Gh_D03G0742	Gh_D13G0494	Gh_A05G0886	Gh_D09G1845	Gh_A03G0948
	Gh_D09G1369	Novel02841	Gh_Sca004822G05	Gh_D03G1316	Gh_A12G1381	Gh_A05G3591
	Gh_A11G1887	Gh_D11G3462	Gh_D13G1436	Gh_D09G1856	Gh_D05G1298	Gh_D01G1643
	Gh_D06G0907	Gh_D01G0947	Gh_D02G1380	Gh_D09G2169	Gh_A08G1529	Gh_A09G0440
	Novel03397	Gh_A12G2421	Gh_A05G0083	Novel04868	Gh_A11G2472	Gh_A03G1983
	Gh_A12G0141	Gh_A05G0026	Gh_A05G1182	Gh_D04G1220	Gh_A08G1751	Gh_D07G1392
	Gh_D10G1800	Gh_D01G0233	Gh_Sca053668G01	Gh_A10G1061	Gh_A03G0894	Gh_D05G0317
	Novel00649	Gh_D09G1620	Gh_D11G2093	Gh_A08G0893	Gh_A03G1083	Gh_D08G1874
	Gh_D10G1882	Gh_D06G0724	Gh_A05G3124	Gh_A03G0049	Gh_A04G1012	Gh_A02G0178
	Gh_D11G1689	Gh_A03G2137	Gh_D08G2161	Novel00650	Gh_A08G2015	Gh_D08G0076
	Gh_A05G3137	Gh_A10G1247	Gh_D08G2029	Gh_A05G0023	Gh_D11G1266	Gh_D06G2185
	Gh_A11G0678	Novel00254	Gh_A06G0251	Gh_D11G3132	Gh_A10G0473	Novel00659
	Gh_Sca006530G03	Novel03853	Gh_D02G0247	Gh_D08G0037	Gh_D05G1918	Gh_D08G1167
	Gh_D08G1238	Gh_A04G0232	Gh_D02G0043	Gh_D12G0668	Gh_A13G1660	Novel01663
	Gh_D03G0360	Gh_A05G0838	Gh_D09G2105	Gh_D02G1642	Gh_A06G1391	Gh_D06G1487
	Gh_D10G0576	Gh_A05G3614	Gh_D05G3911	Gh_A13G0224	Gh_D01G0856	Gh_D03G1256
	Novel00024	Gh_A11G1450	Gh_D05G3834	Gh_D08G2006	Novel02407	Gh_D02G0365
	Novel04322	Gh_A10G2214	Gh_A02G0316	Gh_A08G1458	Gh_A02G1280	Gh_D06G2006
	Gh_A08G2543	Gh_A08G0620	Gh_A06G0099	Gh_A05G3880	Gh_D01G0837	Gh_D11G3461
	Gh_D08G1172	Gh_A09G2085	Gh_D05G1019	Gh_D11G1208	Gh_A09G2230	Gh_A09G0389
	Gh_A01G1594	Gh_A12G2173	Gh_A08G1568	Novel03580	Gh_A10G0049	Gh_A01G0005
	Gh_A01G1875	Novel05577	Gh_A05G1919	Gh_A03G1381	Gh_D12G1759	Gh_A11G0709
	Gh_A05G2244	Gh_A10G0192	Gh_D11G1268	Gh_D10G0852	Gh_Sca069103G01	Gh_D06G2315
	Gh_D11G2763	Gh_D05G1738	Gh_D03G1786	Gh_A01G0432	Gh_A10G2283	Gh_A06G1918
	Gh_D02G1214	Gh_D13G0514	Gh_D13G0762	Gh_D11G0484	Gh_A07G2284	Gh_D11G1446
	Gh_A04G0853	Gh_A03G2006	Gh_A02G0669	Gh_D05G2759	Gh_A05G0706	Gh_D10G0287
	Gh_A12G2059	Gh_D03G0955	Gh_A06G2050	Gh_D05G2480	Gh_D05G0874	Novel02255
	Gh_D08G0769	Gh_D12G2200	Gh_D07G0902	Gh_A06G0176	Gh_A02G0236	Gh_A12G1137
	Gh_D13G1750	Gh_D05G0537	Gh_D06G0889	Gh_A08G1030	Gh_D08G2092	Gh_A02G1420
	Gh_D03G0658	Novel01947	Gh_D02G0248	Gh_D11G1137	Gh_D07G1949	Gh_D09G2239
	Gh_D12G1815	Gh_A12G1274	Gh_A04G1270	Gh_A08G2472	Gh_A07G1729	Gh_A11G1993
	Gh_A05G0198	Gh_D09G0174	Gh_A06G1870	Gh_D10G1875	Gh_A09G0156	Gh_D13G1601
	Novel03714	Gh_A06G1270	Gh_D04G0455	Gh_D12G2309	Gh_A06G0680	Gh_D05G1110
	Gh_D08G0739	Gh_A03G0903	Gh_A10G2253	Gh_A05G1022	Gh_A01G1378	Gh_A10G0867
	Gh_D11G2795	Gh_A07G2172	Gh_A01G0568	Gh_D10G0502	Gh_A08G0427	Novel00560
	Gh_D03G0420	Gh_D04G0419	Gh_D05G2629	Gh_D12G2535	Gh_A12G1826	Gh_D04G0532
	Gh_D04G0108	Gh_A01G1113	Novel03638	Gh_A11G1533	Gh_Sca102810G01	Gh_D09G0787
	Gh_D09G0787	Gh_D12G0041	Gh_D05G0120	Gh_D07G1724	Gh_D11G0412	Gh_D05G1880
	Gh_A04G0129	Gh_D09G2289	Gh_A05G0089	Gh_A07G0456	Gh_D02G0043	Gh_D06G1440
	Gh_A12G1766	Novel04498	Novel05758	Gh_A10G2169	Gh_D12G2356	Gh_A10G1413
	Novel06003	Novel01351	Gh_A05G0171	Gh_A06G2106	Gh_D12G0200	Novel04050
	Gh_A07G1908	Novel05954	Gh_D08G1627	Gh_A07G0909	Gh_A11G1441	Gh_D08G1908
	Gh_D09G1934	Gh_A12G2265	Gh_D07G2007	Gh_D12G0220	Gh_A11G2041	Gh_A11G2471
	Gh_D08G1058	Gh_A07G1479	Gh_A10G1754	Gh_D02G0069	Gh_D01G0668	Gh_D12G1337
	Gh_D07G1526	Gh_D03G0152	Gh_D06G1417	Gh_Sca029468G01	Gh_D13G1332	Gh_A05G2941
	Gh_A08G0961	Gh_A10G0041	Gh_D11G2682	Gh_D07G0022	Gh_A12G2287	Gh_A06G1282
	Gh_A07G2351	Novel04648	Gh_A11G2221	Gh_A12G1895	Gh_A07G1985	Gh_A09G0144
	Novel05067	Gh_A02G1336	Gh_A12G1090	Gh_D01G1571	Gh_D09G0132	Gh_Sca018404G01
	Gh_D12G0597	Gh_A12G0595	Gh_D11G3026	Gh_D06G0865	Gh_A06G0704	Gh_D07G0480
	Gh_D01G0063	Gh_A11G1320	Gh_A01G0260	Gh_D04G1100	Gh_A02G1632	Gh_A07G0027
	Novel01598	Novel01863	Gh_A03G1788	Gh_A05G2385	Gh_D02G0635	Gh_A07G1199
	Gh_A13G0187	Gh_A13G0667	Gh_D08G1772	Gh_D01G2312	Gh_D09G2285	Gh_A12G1668
	Gh_A05G3144	Gh_D03G0169	Gh_D05G1829	Gh_D04G1203	Gh_D12G1404	Gh_D05G1557
	Gh_D03G0814	Gh_D11G2592	Gh_D13G0880	Gh_A07G1033	Gh_A05G1998	Gh_D07G0672
	Gh_D13G1458	Gh_D11G1104	Gh_A07G0494	Gh_A03G0040	Gh_D01G0291	Gh_D02G0732
	Gh_A10G1605	Gh_D05G1634	Gh_D08G1826	Gh_D07G1413	Gh_A13G2351	Gh_A01G1870
	Gh_A11G1410	Gh_D09G2043	Gh_D09G1934	Gh_D01G0309	Gh_D03G1507	Gh_A01G1759
	Gh_D05G0689	Gh_D06G0810	Gh_A07G0482	Gh_A08G1559	Gh_D02G0508	Gh_A11G1804
	Gh_D03G0738	Gh_Sca004952G01	Gh_A02G0455	Gh_A11G1873	Gh_D07G0921	Gh_D02G0730
	Gh_A05G0286	Gh_D01G0169	Gh_D11G1705	Gh_A03G0125	Gh_D09G2297	Gh_Sca005397G01
	Gh_A13G0609	Novel05011	Novel01710	Gh_A07G0774	Gh_A07G2128	Gh_D11G0927
	Gh_D07G0281	Gh_A06G0435	Gh_D11G2044	Gh_A10G2263	Gh_D04G1670	Gh_D03G1538
	Novel03687	Gh_D11G0983	Gh_D10G0056	Gh_A05G0845	Gh_A13G1334	Novel03814
	Novel03724	Gh_D08G0077	Gh_D08G0260	Novel04370	Gh_D07G1904	Gh_D05G0981
	Gh_D03G0777	Gh_D09G0640	Gh_A01G1615	Gh_A02G1313	Gh_D09G0944	Gh_D07G1389
	Novel04250	Gh_A09G0155	Gh_A12G0708	Gh_D05G0574	Gh_D01G1743	Gh_A12G1048
	Novel03086	Gh_D03G1229	Gh_D05G0653	Gh_A05G1950	Gh_D05G1682	Gh_D12G2509
	Gh_D07G1014	Gh_A09G0497	Gh_A08G1325	Gh_D06G1020	Gh_A02G0406	Gh_D13G1856
	Novel03952	Novel03148	Gh_A07G1131	Gh_A02G0199	Gh_A07G0994	Gh_D11G1462
	Novel02837	Gh_A12G2580	Gh_A11G0179	Gh_D05G0374	Gh_Sca080995G01	Gh_D10G2189
	Novel01239	Gh_A03G0418	Gh_A05G2784	Gh_D01G0512	Gh_D02G0479	Gh_D08G2397
	Gh_A03G0977	Gh_D03G1138	Gh_D13G0492	Gh_A06G1014	Gh_D11G1298	Gh_A08G1073
	Gh_A12G2067	Gh_Sca004811G03	Gh_D13G0706	Gh_A06G0707	Gh_A08G1597	Gh_A11G3067
	Gh_A10G1460	Gh_A01G0651	Gh_A01G1223	Gh_D03G1458	Novel04050	Gh_A11G1126
	Gh_A12G1907	Gh_A09G2066	Gh_A10G1835	Gh_D02G1869	Gh_A02G1506	Gh_D11G1797
	Novel00865	Gh_D11G3013	Novel05888	Gh_A10G1970	Gh_D10G0491	Gh_D12G0389
	Gh_D02G0207	Gh_A05G1163	Gh_A13G2328	Gh_A06G1207	Gh_D09G1276	Gh_A12G1273
	Gh_D03G0091	Gh_A03G0250	Gh_A12G1049	Gh_D01G2067	Gh_D05G2610	Gh_D06G0170
	Gh_A03G0561	Gh_A01G0873	Gh_D06G2382	Gh_A12G2524	Gh_D01G0461	Gh_D05G0969
	Gh_D05G3631	Gh_A05G0089	Gh_A13G0130	Gh_A07G1267	Gh_D13G1991	Gh_D05G0800
	Novel01891	Gh_A05G2394	Gh_D06G2371	Gh_D04G1341	Gh_A01G0568	Gh_D05G3742
	Gh_A09G1573	Gh_D02G0206	Gh_A05G0422	Gh_D09G2208	Novel01690	Gh_D03G0820
	Gh_A10G2157	Novel00198	Gh_D09G0181	Gh_D01G1919	Novel06047	Novel00980
	Novel06214	Gh_D08G0507	Gh_A13G1247	Gh_A13G1165	Gh_D10G0149	Gh_A11G1968
	Gh_D01G1718	Gh_A12G1558	Gh_A07G1900	Gh_A11G1135	Gh_A05G3193	Gh_A02G1305
	Gh_D04G1106	Novel00431	Gh_D06G0671	Gh_D11G2939	Gh_D01G2307	Gh_A09G0985
	Gh_D12G1520	Gh_Sca047319G01	Gh_A07G0359	Gh_D13G0699	Gh_A07G0849	Gh_D05G0029
	Gh_D10G0817	Gh_A11G0432	Gh_D02G1331	Gh_A05G3678	Gh_D10G0134	Gh_A12G1038
	Gh_D01G0546	Novel02111	Gh_A13G0610	Gh_D10G1235	Gh_D04G0514	Gh_D05G2502
	Gh_D02G1687	Gh_Sca004768G11	Gh_D05G3908	Gh_A09G1611	Gh_D07G0963	Novel03108
	Gh_A03G1619	Novel01305	Novel03879	Gh_D10G2325	Gh_D06G2315	Gh_Sca189291G01
	Gh_A07G0494	Gh_D01G1128	Gh_A07G1731	Gh_A13G0099	Gh_D13G0054	Gh_D11G0807
	Gh_D01G0833	Novel03997	Gh_A02G1729	Gh_A10G0105	Gh_A05G0470	Gh_Sca032219G01
	Gh_D05G1760	Gh_A07G1607	Gh_D13G2415	Gh_D12G1286	Gh_D13G1447	Gh_D12G2387
	Gh_A08G0992	Gh_Sca129391G01	Gh_A13G0180	Gh_D12G1788	Gh_A09G2325	Gh_A11G0064
	Novel03134	Gh_D07G1069	Gh_D12G1410	Gh_A02G1563	Gh_A01G1787	Gh_A07G0529
	Gh_A05G1069	Novel00845	Gh_A05G0289	Gh_D02G2234	Gh_A06G0383	Gh_D13G1750
	Gh_D10G2481	Gh_D02G1154	Novel02978	Novel03185	Gh_A11G0693	Gh_A12G2364
	Gh_D09G0870	Gh_A09G1231	Gh_A09G1413	Gh_D08G1142	Gh_D08G1114	Gh_A11G0932
	Novel02452	Gh_A05G1295	Gh_D02G1379	Gh_A10G1460	Gh_D05G0169	Gh_A04G0927
	Gh_Sca051315G01	Gh_D11G2467	Gh_A12G1345	Gh_D06G2290	Gh_A02G1239	Gh_A05G1508
	Gh_A03G1814	Gh_D07G0217	Gh_D12G0723	Gh_D03G0027	Gh_D09G1839	Gh_A02G0166
	Gh_A09G2197	Gh_A02G0281	Gh_D12G2480	Gh_D11G2126	Gh_A08G1516	Gh_D05G3911
	Novel01030	Gh_D05G1487	Gh_D08G2406	Gh_D11G3323	Gh_D12G2297	Gh_A11G0419
	Gh_D13G1842	Novel02619	Gh_A12G2381	Gh_A05G1606	Gh_D04G1078	Gh_D11G0333
	Gh_D05G3111	Novel00102	Gh_A12G1959	Gh_A12G0742	Gh_A01G0280	Gh_D05G2541
	Novel01428	Novel03600	Gh_Sca004990G01	Gh_D03G1456	Gh_A09G0504	Gh_A07G1945
	Gh_A05G1227	Gh_D11G0464	Novel02255	Gh_D08G0065	Gh_A07G0574	Gh_D09G0182
	Gh_A07G0052	Gh_D04G0906	Gh_A12G0888	Gh_D12G1131	Gh_A05G3753	Gh_D06G0299
	Gh_D11G0790	Gh_D11G1033	Gh_D07G1078	Gh_D07G1432	Gh_A06G1395	Gh_A11G2521
	Gh_D07G1779	Gh_A12G0560	Novel05038	Novel02957	Gh_D11G1352	Gh_D11G0832
	Gh_A12G2049	Gh_D04G1266	Gh_A05G1740	Gh_D12G2495	Novel01565	Gh_A01G1948
	Novel02485	Gh_A07G1513	Gh_D09G0113	Novel02886	Gh_A08G2456	Gh_D05G1509
	Gh_A13G0598	Gh_A12G1144	Novel01666	Gh_D13G2038	Novel05542	Gh_A12G1251
	Gh_D03G0742	Gh_D05G3725	Gh_A01G1278	Gh_A02G0258	Novel00355	Gh_A01G0098
	Gh_D06G0096	Gh_D10G0081	Gh_D05G2207	Gh_D03G0109	Gh_A01G2039	Gh_A11G1559
	Gh_D05G0470	Gh_A12G0162	Gh_A09G1909	Gh_D06G0171	Gh_D05G2805	Gh_A09G0294
	Novel02758	Gh_D01G0459	Gh_A04G0847	Gh_D07G1718	Novel02731	Gh_D11G3338
	Novel00152	Novel01353	Gh_D01G0014	Novel05276	Gh_D13G0232	Gh_A11G1168
	Gh_D01G1619	Gh_A02G0630	Gh_A12G2560	Gh_D04G1103	Gh_A12G0626	Gh_A11G1119
	Gh_A05G3842	Gh_A12G0450	Gh_D05G2000	Gh_A07G0697	Gh_D01G1872	Gh_A10G1835
	Gh_A10G2140	Gh_A05G1284	Gh_A05G1577	Gh_D12G2387	Gh_A05G1418	Gh_A03G0977
	Gh_A03G1194	Novel01068	Gh_D11G0347	Gh_A09G1989	Gh_A10G1039	Gh_D09G2434
	Novel00814	Gh_A10G1835	Gh_A11G0263	Gh_D05G0927	Gh_A06G0024	Gh_A07G1591
	Gh_A12G2100	Gh_A08G1373	Gh_D13G0054	Gh_A05G3124	Gh_D11G0338	Gh_A05G0560
	Gh_D12G2216	Novel01876	Gh_D08G1114	Gh_D09G1082	Gh_A02G0360	Gh_A05G0352
	Gh_A05G3655	Novel04004	Gh_A06G1664	Gh_D12G2347	Gh_A08G2218	Gh_A13G1315
	Novel03718	Gh_A09G1361	Gh_D11G0271	Gh_D13G0822	Novel04360	Gh_Sca006915G01
	Gh_A07G2011	Gh_D09G0432	Gh_A02G1751	Gh_D05G1530	Gh_D11G0233	Gh_D04G1584
	Gh_A10G1810	Novel05654	Gh_D01G2045	Gh_D10G0795	Gh_A03G1944	Gh_A08G0937
	Novel04102	Novel04150	Gh_D02G0770	Gh_D13G0211	Gh_D05G1935	Gh_D11G2792
	Gh_A05G1338	Gh_D04G1049	Gh_A10G1817	Gh_D11G3171	Gh_D02G1800	Gh_D07G1702
	Gh_D05G1007	Gh_A02G0909	Gh_A01G1199	Gh_A09G1523	Gh_A11G1199	Gh_A05G1738
	Gh_A05G0337	Gh_A02G1557	Gh_A10G2224	Gh_D03G0300	Gh_A05G2275	Gh_A05G0664
	Gh_A02G1733	Gh_A11G3085	Gh_A01G1507	Gh_D11G2445	Gh_A09G1616	Novel00917
	Gh_A02G1750	Gh_D05G2162	Gh_D10G1364	Gh_D09G1659	Gh_A13G1496	Gh_A13G1324
	Gh_D01G1790	Novel05869	Gh_D01G0423	Gh_D05G1657	Gh_D01G0823	Gh_A07G0350
	Novel04904	Gh_A06G0032	Gh_D03G0537	Gh_A04G1043	Gh_A11G0660	Gh_D07G2094
	Gh_A05G2650	Gh_D05G0073	Gh_D06G0491	Gh_D11G1932	Gh_A05G1448	Gh_D04G1998
	Gh_D02G1350	Gh_A13G2273	Gh_A02G0785	Gh_A08G2081	Gh_D01G0334	Gh_D03G1207
	Gh_D04G1494	Novel02588	Gh_D05G1880	Gh_D05G0652	Gh_A10G0192	Novel03193
	Gh_A09G1474	Novel01834	Gh_D11G1462	Gh_D12G2734	Gh_D06G1147	Gh_A01G1201
	Gh_Sca004734G03	Gh_D11G3051	Gh_A08G0386	Gh_D07G2178	Gh_A11G0219	Gh_A01G0985
	Gh_D05G0055	Gh_D02G1890	Gh_A01G0419	Gh_A08G0869	Gh_D13G2415	Novel02915
	Gh_A11G0419	Gh_A05G4021	Gh_D05G0390	Gh_A05G2068	Gh_D10G2419	Gh_D04G0126
	Gh_A06G1293	Novel02001	Gh_A11G2808	Gh_D08G0319	Gh_D02G0993	Gh_D11G0099
	Gh_A05G2085	Gh_Sca004827G03	Gh_D01G1543	Gh_A13G0776	Gh_A06G0279	Gh_D13G1458
	Gh_D13G1991	Gh_D03G0014	Gh_Sca010075G01	Gh_A12G1170	Gh_A08G0820	Gh_D11G2003
	Gh_D01G0671	Gh_A12G0683	Gh_A04G0483	Gh_A08G0649	Gh_D11G2732	Gh_D10G0165
	Gh_D08G0789	Gh_D03G1563	Gh_A12G1304	Gh_A04G1222	Gh_A06G0800	Gh_D07G1197
	Gh_A11G0609	Gh_A05G2929	Gh_A03G0556	Gh_A11G2644	Gh_A10G1662	Novel03096
	Gh_D07G0401	Gh_A03G0126	Gh_A08G2353	Gh_D11G3130	Gh_A09G2114	Gh_A11G1611
	Gh_D07G0568	Gh_A07G2307	Gh_A08G1488	Gh_A07G0549	Gh_A07G1304	Gh_D09G2153
	Gh_A03G1688	Gh_A08G2156	Gh_D07G1620	Gh_A13G0131	Novel03521	Gh_A13G0528
	Gh_A01G0504	Gh_A09G2084	Gh_A02G1682	Gh_D11G3231	Novel01352	Novel00833
	Gh_D09G2349	Gh_A08G1621	Gh_D12G0334	Gh_A11G1605	Gh_A11G0082	Gh_A12G2031
	Gh_A10G1905	Gh_A09G1746	Gh_A03G1243	Gh_A13G1866	Novel00779	Gh_D01G1034
	Gh_D05G0981	Gh_D13G0695	Gh_D08G1375	Gh_A09G1432	Gh_D04G0093	Gh_A11G0869
	Novel00164	Gh_D01G1619	Gh_D08G1632	Gh_A04G0138	Gh_D08G0034	Gh_A05G1673
	Novel03538	Gh_A03G1974	Gh_D06G1766	Gh_A08G2154	Gh_A10G0826	Gh_A03G0322
	Gh_D01G1931	Gh_D05G1884	Gh_A09G0375	Gh_Sca007916G02	Gh_A11G0822	Gh_D11G2958
	Novel03045	Gh_A08G1425	Gh_D12G1635	Gh_A09G0704	Novel05959	Gh_A11G1427
	Gh_A01G0370	Gh_D13G2273	Gh_A11G0711	Gh_D02G0381	Gh_A07G0837	Gh_D13G1495
	Gh_A12G2317	Gh_D11G2772	Gh_A01G0154	Gh_D09G1463	Gh_D09G1534	Gh_D04G0982
	Gh_A05G1026	Gh_D10G1920	Gh_A07G0484	Gh_D11G3461	Gh_D07G2450	Gh_D01G1647
	Gh_D13G0024	Gh_D08G2328	Gh_A12G1435	Gh_A07G0982	Gh_A10G1750	Gh_D11G2209
	Novel03720	Gh_D08G2439	Gh_Sca021543G01	Gh_D03G1552	Gh_A08G1916	Gh_A13G0785
	Gh_D03G0175	Novel03442	Gh_A03G0635	Novel02976	Gh_D11G0232	Gh_A11G2099
	Gh_D11G1186	Gh_D03G0899	Gh_A07G2053	Gh_A08G2220	Gh_D13G0415	Novel05686
	Gh_D12G0666	Gh_A05G3651	Gh_D13G1273	Gh_Sca060399G01	Gh_D05G0036	Gh_A11G1365
	Novel00222	Novel05911	Gh_D04G0661	Gh_A12G0027	Gh_A12G1790	Gh_A12G0574
	Gh_A10G0567	Gh_A08G2167	Gh_A06G1165	Gh_D10G1400	Gh_D11G1543	Gh_A11G1031
	Gh_D04G1877	Novel02490	Gh_A12G1997	Gh_A05G1690	Gh_D06G0073	Gh_D11G0828
	Gh_A09G0308	Novel02259	Gh_A12G1104	Gh_A08G2343	Gh_D09G2132	Gh_D02G2247
	Gh_A09G1685	Gh_D05G0354	Gh_D10G2527	Gh_A01G1436	Gh_D10G1462	Gh_D08G1996
	Gh_D09G0302	Gh_D05G0884	Novel03096	Gh_A11G3113	Gh_A06G1195	Gh_D09G1934
	Gh_A08G0032	Novel02850	Gh_D02G1979	Gh_D02G2256	Gh_A11G1954	Gh_A02G0777
	Gh_A05G0052	Gh_D10G0339	Gh_D06G2155	Gh_D04G0842	Novel05939	Gh_A12G0752
	Gh_A10G0279	Gh_D03G1213	Gh_A10G0726	Gh_A09G1969	Gh_A11G1372	Gh_D06G1514
	Gh_A09G1937	Gh_A05G0754	Gh_A08G0198	Gh_D01G1092	Gh_D01G1841	Gh_D12G2095
	Gh_D02G2045	Novel05302	Gh_A04G0527	Gh_D12G1901	Gh_D07G1779	Gh_D05G0113
	Gh_A08G0265	Gh_A12G0324	Gh_A02G1704	Gh_D01G0927	Gh_D01G2080	Gh_D10G0607
	Gh_D12G1396	Gh_D05G0451	Gh_A05G2880	Gh_Sca170850G01	Gh_A09G1509	Gh_A11G1785
	Gh_D12G2564	Gh_A11G1471	Gh_D10G2027	Gh_D11G1881	Gh_A11G0397	Gh_D08G2439
	Novel04004	Gh_A07G1466	Gh_D02G0450	Gh_D10G0018	Gh_D10G0272	Gh_A12G1621
	Gh_A13G0785	Gh_D01G0522	Gh_D06G1972	Gh_A10G1095	Gh_D09G2063	Gh_A06G0598
	Gh_A13G1385	Novel03778	Gh_A03G0921	Gh_A12G0233	Gh_A01G1757	Gh_A01G0898
	Gh_A01G1556	Novel01317	Gh_A11G1559	Gh_A04G1225	Gh_A02G1249	Gh_D08G1912
	Gh_A12G2560	Gh_D10G1937	Gh_A09G1736	Novel01103	Gh_D05G1355	Gh_A07G2133
	Gh_D10G1008	Gh_A06G1745	Gh_D07G2124	Gh_D02G2323	Gh_D12G1547	Gh_A05G3170
	Gh_A10G2219	Gh_D08G2081	Gh_A06G1277	Gh_A02G1095	Gh_A01G1285	Gh_Sca061293G01
	Gh_D05G2698	Gh_A07G0833	Gh_A03G2181	Gh_D11G2283	Gh_A04G1299	Gh_A12G2580
	Gh_D04G0270	Gh_A05G1148	Gh_A04G0537	Gh_D08G0238	Gh_A07G0427	Gh_A08G1431
	Gh_D07G2329	Gh_D12G2602	Gh_D12G2167	Novel01855	Gh_A09G2031	Gh_A03G1070
	Novel00570	Gh_A01G0678	Gh_D09G1082	Gh_D01G2059	Gh_A05G0258	Gh_A11G3121
	Gh_D01G0592	Gh_A06G1079	Gh_A12G0051	Novel04386	Gh_D01G1582	Gh_A11G1607
	Gh_A07G1455	Gh_A04G0640	Gh_D02G1519	Gh_A05G0230	Gh_A11G2402	Gh_D10G1441
	Gh_D13G0602	Gh_D04G0568	Gh_D05G3653	Gh_D08G1179	Novel05763	Gh_D07G1083
	Gh_A03G0841	Gh_A08G0460	Gh_A10G1375	Gh_A01G0553	Gh_D06G1506	Novel00751
	Novel00766	Novel01234	Gh_D05G3800	Gh_D08G2128	Gh_D10G2253	Gh_D07G1374
	Gh_D12G0220	Gh_A05G1797	Gh_A09G1686	Gh_D06G0739	Gh_A08G2543	Gh_A05G1929
	Gh_D02G0110	Gh_A13G0221	Gh_Sca006663G01	Gh_D11G0344	Gh_A12G2478	Gh_A11G1755
	Novel06011	Gh_D08G1403	Gh_D01G2036	Gh_D06G1975	Novel03265	Gh_A08G2079
	Gh_A13G0360	Gh_A03G1343	Gh_D05G0782	Gh_D11G0496	Gh_A10G2092	Gh_A06G0044
	Gh_A03G0322	Novel01428	Gh_Sca093234G01	Gh_A06G1290	Gh_A05G0275	Gh_A13G0133
	Novel01473	Gh_D11G0769	Gh_A11G1741	Gh_D06G2068	Gh_D10G1631	Gh_D05G0779
	Novel03012	Gh_A09G2090	Gh_D12G2023	Gh_A07G1201	Gh_D02G0063	Gh_A04G0705
	Gh_D12G0940	Gh_D12G1577	Gh_A09G0915	Gh_D07G1463	Gh_D11G1744	Gh_A10G1750
	Gh_D07G2242	Gh_D10G1788	Gh_A05G1934	Gh_A07G0152	Novel06072	Gh_A05G1606
	Gh_A04G0136	Gh_A02G0179	Gh_D13G0169	Gh_A12G1849	Gh_Sca005105G01	Gh_Sca005710G01
	Novel01176	Gh_D13G0804	Gh_D02G1857	Gh_A05G0966	Gh_A12G0700	Gh_A07G0606
	Gh_D01G0334	Gh_D10G2368	Gh_D08G0734	Gh_A05G2473	Gh_A04G0579	Gh_A07G0003
	Gh_A05G2488	Gh_A11G0401	Gh_D11G2280	Gh_A03G0485	Gh_D12G0677	Gh_A13G0284
	Novel04802	Gh_D11G1857	Gh_D10G1766	Gh_A06G0376	Gh_D10G1704	Gh_D08G0238
	Novel04657	Gh_D13G0152	Gh_A11G0692	Novel04881	Gh_A13G0392	Gh_A04G0537
	Gh_A13G1512	Gh_D07G0603	Gh_A05G1488	Gh_A07G1228	Gh_D06G2354	Gh_D05G2078
	Gh_D04G2021	Gh_D11G0947	Gh_A07G1428	Gh_D03G0844	Gh_D11G1420	Novel01030
	Novel03201	Novel06148	Gh_D09G0945	Gh_D05G1626	Gh_A12G2220	Novel00660
	Gh_D05G2412	Novel02290	Gh_D11G1816	Gh_D04G0010	Gh_A08G0723	Gh_D05G1622
	Gh_D05G0350	Gh_A07G1165	Gh_A11G0572	Gh_D02G0122	Gh_A07G0196	Gh_A08G2388
	Gh_D06G0506	Gh_A03G0657	Gh_D09G2131	Gh_D01G0087	Gh_A10G1667	Gh_A03G0755
	Gh_A11G1611	Gh_D11G0885	Gh_A12G0689	Gh_A12G0321	Gh_A10G0157	Gh_A04G1054
	Gh_D10G2033	Gh_D08G1327	Gh_D07G1165	Gh_D13G2023	Gh_Sca046230G01	Gh_A07G0621
	Gh_D13G0230	Gh_A08G0163	Gh_A08G0129	Gh_D13G0016	Gh_A02G1357	Gh_A11G0687
	Novel02119	Novel04465	Gh_Sca004863G03	Gh_A13G0223	Gh_D07G1067	Gh_A05G2179
	Gh_A11G3067	Gh_A01G1786	Gh_D08G1837	Gh_A05G2520	Gh_D01G0055	Gh_A07G0322
	Novel04900	Gh_A02G0837	Gh_A08G1907	Gh_A10G2153	Gh_D09G2022	Gh_A12G1659
	Novel05911	Gh_A12G2645	Gh_A08G0457	Gh_D09G2223	Gh_A04G0931	Gh_A10G1702
	Novel03706	Novel06011	Gh_A10G2011	Gh_A02G0423	Gh_A01G1300	Gh_D01G1087
	Gh_A12G1141	Gh_A02G0153	Gh_D07G2241	Gh_A05G2099	Novel01055	Gh_D04G1542
	Novel05277	Gh_D08G1103	Novel05217	Gh_A07G2351	Gh_A07G0604	Novel03195
	Gh_A02G1611	Gh_D02G0982	Gh_A11G0456	Gh_A12G2608	Novel03919	Gh_D11G1998
	Novel04537	Gh_A05G0865	Gh_D08G1361	Gh_A12G0204	Gh_A05G3173	Novel03220
	Novel04724	Gh_D01G2210	Gh_D05G2211	Gh_A01G1719	Gh_D05G2708	Gh_A09G1614
	Gh_A05G1188	Gh_D10G2033	Gh_D03G0419	Gh_A10G1744	Gh_A08G2235	Gh_D12G0940
	Gh_A06G0323	Gh_D06G1020	Gh_A11G0514	Novel03441	Gh_A08G1007	Gh_D12G0466
	Gh_D05G0465	Gh_A05G1695	Gh_D11G0099	Gh_D04G1774	Gh_D09G2351	Gh_A05G0473
	Gh_D04G0448	Gh_A13G0039	Gh_D08G2387	Gh_D11G1012	Novel04386	Gh_D07G1463
	Gh_D06G1464	Gh_D09G0451	Gh_D13G1543	Gh_D04G0798	Gh_A09G2342	Gh_D09G1254
	Novel01868	Gh_A13G0410	Gh_A11G1099	Gh_D02G0896	Gh_D04G1953	Gh_D11G2305
	Gh_A05G3953	Gh_A11G1427	Gh_A02G0398	Gh_A09G0502	Gh_A08G2145	Gh_A05G0556
	Gh_D07G1170	Gh_D01G0063	Gh_D04G0838	Novel02900	Gh_D07G0203	Gh_A07G1335
	Gh_D11G1462	Gh_D05G1198	Gh_D10G1767	Gh_D11G2800	Gh_D08G0840	Gh_D06G1118
	Gh_D07G1083	Gh_D06G0945	Gh_A05G1026	Gh_D05G3911	Gh_D10G2361	Gh_A06G2050
	Gh_A06G0699	Gh_D07G1432	Novel01724	Gh_D11G1153	Gh_D11G1035	Gh_D09G2043
	Gh_A11G1878	Gh_D04G1112	Gh_A03G1641	Gh_D05G0054	Gh_D11G2356	Gh_D04G0579
	Gh_A05G1458	Gh_A05G3524	Gh_A11G0167	Gh_D04G0918	Gh_A12G2325	Gh_A05G2488
	Gh_D05G0268	Novel02927	Gh_D06G1027	Gh_A06G1840	Gh_D11G0768	Gh_D08G0789
	Gh_D08G0564	Gh_D03G1071	Novel04820	Gh_A11G3276	Gh_D05G1466	Gh_A07G0909
	Gh_D02G0204	Gh_A07G0982	Gh_D02G0211	Gh_D13G0096	Gh_D12G0113	Gh_D06G0531
	Novel04086	Gh_A03G2186	Gh_D09G0587	Gh_A12G1782	Gh_A10G2091	Gh_A13G1525
	Gh_A03G0379	Gh_A11G2313	Gh_A11G0707	Gh_D01G1729	Gh_D03G1427	Novel01666
	Gh_D07G1095	Gh_D12G2065	Gh_D12G0463	Gh_A04G0812	Gh_D12G0841	Gh_A08G0077
	Gh_D05G1079	Gh_D06G0183	Gh_A12G1214	Gh_A05G0953	Gh_A07G1915	Gh_D11G0315
	Gh_A05G3074	Gh_A13G0242	Gh_D03G0182	Gh_D08G2161	Gh_A02G0163	Gh_D12G2356
	Gh_D02G2057	Gh_A07G0894	Gh_D12G2172	Gh_A06G2079	Gh_D04G0293	Gh_D01G1030
	Gh_D08G0493	Gh_A11G0840	Gh_D07G0285	Gh_A06G0365	Gh_D09G0149	Gh_D01G2045
	Gh_A12G1048	Gh_D05G1523	Gh_D04G1772	Gh_D05G2280	Gh_D12G1742	Gh_D08G2174
	Gh_A03G1704	Gh_D07G1726	Gh_A02G0964	Gh_A12G1972	Novel04704	Gh_D11G1832
	Novel03374	Gh_D04G0240	Gh_D06G0908	Gh_A10G0186	Gh_A09G2350	Gh_A05G3223
	Gh_A08G0937	Novel00024	Gh_A08G0403	Gh_A11G0956	Gh_A11G0796	Novel01560
	Gh_D10G2100	Gh_D01G2229	Gh_A11G2354	Gh_Sca116205G01	Gh_A04G0557	Gh_A06G1715
	Gh_A11G0484	Gh_A06G1870	Novel03146	Gh_D07G0449	Gh_A05G0112	Gh_A11G0638
	Novel00671	Gh_D02G0558	Gh_A10G0292	Gh_D07G0600	Gh_A10G1080	Gh_D07G0362
	Gh_D12G2678	Gh_D05G1811	Gh_A09G2056	Gh_A10G1832	Gh_D05G0198	Gh_A07G0943
	Gh_D13G2190	Gh_D09G0478	Gh_D06G0299	Gh_D05G1127	Gh_A07G2294	Gh_A10G0660
	Gh_A05G0845	Novel03724	Gh_A06G1558	Gh_D09G1703	Gh_A10G1453	Gh_D11G1309
	Novel02196	Novel03720	Gh_D13G0303	Gh_A11G0129	Gh_D12G1186	Gh_A11G0608
	Novel02357	Gh_A13G1407	Gh_A04G0868	Gh_A01G0965	Gh_A06G0219	Gh_A09G1159
	Novel04128	Gh_A08G2086	Gh_A12G0574	Gh_D06G0209	Gh_A07G1698	Gh_A03G1248
	Gh_A11G2606	Gh_Sca060399G01	Gh_D06G2291	Gh_D05G2060	Gh_D10G0812	Gh_D12G1920
	Gh_D05G0584	Gh_A07G1206	Gh_D11G0846	Gh_A11G0285	Gh_A09G2421	Gh_D10G2100
	Gh_A09G0929	Gh_D13G0024	Gh_D01G1030	Gh_A05G3591	Gh_D07G2463	Gh_D07G1406
	Gh_A12G2074	Novel00649	Gh_A04G0372	Gh_A05G3605	Novel01559	Novel03559
	Gh_D04G1975	Gh_A07G1718	Gh_A09G1491	Gh_D11G1411	Gh_D03G1213	Gh_A10G1396
	Gh_D08G2466	Novel03716	Gh_A09G1924	Gh_D11G1530	Gh_D08G0182	Gh_A11G0020
	Gh_D04G0894	Gh_A04G1402	Gh_A07G1070	Gh_D02G0260	Gh_D07G1606	Gh_A02G1404
	Gh_D05G2504	Novel01617	Gh_A02G0759	Gh_A07G2121	Gh_A05G0477	Gh_A12G1778
	Novel03637	Gh_A11G1860	Gh_D03G0544	Gh_A08G0651	Gh_D13G0702	Novel04128
	Novel03480	Gh_A09G0128	Gh_A11G3233	Gh_A09G2215	Gh_A08G0618	Gh_D12G0713
	Gh_D05G2541	Novel02114	Gh_D12G2415	Gh_A09G1881	Gh_D01G0757	Novel04925
	Gh_A12G1196	Gh_D11G3115	Gh_D02G0114	Gh_D07G2183	Gh_D05G0192	Gh_D11G2800
	Novel00910	Novel03897	Gh_A05G3779	Novel02702	Gh_D12G2702	Gh_D04G1305
	Gh_D05G0638	Novel03054	Gh_A06G0785	Gh_D11G3014	Gh_D09G1432	Gh_D02G1701
	Gh_A05G1186	Gh_A12G0927	Gh_D05G3622	Gh_D03G1563	Gh_A05G0622	Gh_A06G0421
	Gh_D01G1087	Gh_D13G2155	Gh_D10G0133	Gh_D13G2389	Novel02723	Novel01071
	Gh_A01G2063	Gh_D08G0698	Gh_A05G2488	Gh_D08G0563	Gh_A12G1559	Gh_A07G1877
	Novel00903	Gh_A12G1632	Gh_A06G0115	Gh_D11G0579	Gh_A09G0308	Gh_A07G0414
	Gh_A03G2101	Gh_D12G2070	Gh_D13G1533	Gh_D01G0577	Gh_Sca085068G01	Gh_Sca170850G01
	Gh_A08G0955	Gh_A11G0690	Gh_A03G0841	Gh_D04G1405	Gh_D03G0707	Gh_A03G1634
	Gh_D07G1730	Gh_A05G3886	Gh_A07G1665	Gh_A11G1134	Gh_A09G1760	Gh_A02G0154
	Gh_D06G1314	Gh_D02G0925	Gh_A08G2231	Gh_D11G2342	Gh_D02G0504	Gh_D12G2678
	Gh_A09G1454	Gh_A03G0379	Gh_A06G0583	Gh_D05G2619	Gh_D06G1881	Gh_A06G1779
	Novel05128	Gh_A13G1021	Gh_D11G1062	Gh_A09G0025	Gh_D04G1038	Gh_D13G1460
	Gh_A12G1449	Gh_D05G1314	Gh_D04G0510	Gh_A06G0272	Gh_A05G3868	Gh_A13G1394
	Gh_A10G0089	Gh_A03G1195	Gh_A13G1640	Gh_A09G0155	Gh_D02G2271	Gh_A10G1628
	Novel02631	Gh_A13G1913	Gh_A05G4009	Gh_A04G0810	Gh_A06G2039	Gh_A05G1450
	Novel05923	Novel04312	Gh_D02G0286	Gh_A01G1298	Gh_D02G1269	Gh_D03G0768
	Gh_A10G1073	Gh_A01G0009	Gh_A12G1722	Gh_A08G2530	Gh_A06G0292	Gh_A02G1653
	Gh_D09G0149	Gh_A13G1993	Gh_A11G1804	Gh_D08G1754	Gh_D04G1691	Gh_A11G2210
	Gh_D08G0928	Gh_D06G2262	Gh_D08G1100	Novel01155	Gh_A05G3467	Gh_A11G0711
	Gh_D10G1661	Novel01786	Gh_D04G0679	Novel05978	Gh_A07G0877	Gh_D04G1386
	Gh_A04G1079	Gh_A12G0287	Gh_D12G1855	Gh_D09G1621	Gh_D08G1866	Gh_D10G2084
	Gh_A05G1998	Gh_D09G1807	Novel03624	Gh_A09G1771	Gh_D05G0012	Gh_D05G0641
	Gh_D11G3401	Novel04102	Gh_D12G1487	Gh_A05G0098	Gh_A08G0478	Novel01621
	Gh_A07G0145	Novel02253	Gh_D12G0264	Gh_A11G2714	Gh_A06G0388	Gh_A08G2242
	Novel00119	Gh_D01G2021	Gh_A12G0946	Gh_A05G1848	Novel00294	Gh_A12G0164
	Novel03880	Gh_D11G1816	Gh_A13G0446	Gh_D01G2296	Gh_A05G1773	Novel00740
	Gh_A08G2086	Gh_D12G1644	Gh_D02G1361	Gh_Sca047531G01	Novel03446	Novel03425
	Gh_D08G1036	Gh_A05G1628	Gh_A05G0934	Gh_A08G2500	Gh_D06G2353	Gh_A07G1646
	Novel03221	Novel03840	Gh_A08G2079	Gh_D10G1871	Gh_A10G1620	Gh_D06G1725
	Gh_A11G1096	Gh_A11G0379	Gh_D02G1067	Gh_D07G1923	Gh_D05G2362	Gh_D07G2329
	Gh_D11G2479	Gh_A08G0870	Gh_D13G2141	Gh_A08G1938	Gh_A11G0218	Gh_A04G1048
	Gh_D11G0828	Gh_A05G3390	Gh_A12G0593	Gh_A05G3905	Gh_D09G1595	Gh_A12G0470
	Gh_D08G0632	Gh_A09G1679	Gh_D01G1638	Gh_D07G1880	Gh_A11G0903	Gh_D02G1270
	Gh_A05G3049	Gh_A11G2601	Gh_Sca061293G01	Gh_A03G0744	Gh_D08G0811	Gh_D02G2274
	Gh_D12G1263	Novel00325	Gh_D07G2216	Gh_A06G1442	Gh_A11G2085	Gh_A08G1178
	Gh_A11G0240	Gh_D11G0683	Novel03803	Gh_D03G0588	Gh_D01G1030	Gh_D13G1162
	Gh_D05G0800	Novel03405	Gh_D05G0538	Gh_D09G0719	Gh_A02G1071	Gh_D11G0893
	Gh_D07G0734	Gh_A11G0289	Gh_D05G0654	Gh_A05G3079	Novel00864	Gh_A01G1073
	Gh_A05G0058	Novel03374	Gh_D02G2045	Gh_A03G0342	Gh_A02G0777	Gh_A02G0866
	Gh_A06G0605	Gh_A05G3655	Gh_A01G0678	Gh_A03G1288	Gh_D10G0428	Gh_A13G2293
	Gh_A10G1190	Gh_D12G2120	Gh_D03G0563	Gh_A11G0886	Gh_A02G1039	Gh_D12G0554
	Novel03219	Novel04322	Gh_A13G2003	Gh_A13G1193	Gh_A01G1443	Gh_A08G0641
	Gh_D12G0155	Gh_D04G0669	Gh_D13G0078	Gh_A05G0985	Gh_A13G1308	Gh_D11G2552
	Gh_D02G0337	Gh_D04G1903	Gh_D05G0544	Gh_A04G0342	Novel00767	Gh_A13G2254
	Gh_D10G0775	Gh_A03G0712	Gh_D07G1084	Gh_D02G1331	Novel02591	Gh_D11G2861
	Novel03114	Novel06035	Gh_A12G2632	Gh_A11G2980	Gh_D01G0731	Gh_A01G1719
	Novel03923	Gh_D07G1827	Gh_D05G1879	Gh_A08G0702	Gh_D05G2106	Gh_D04G1614
	Novel02320	Gh_D03G1127	Gh_A03G1170	Gh_D08G1947	Novel01708	Gh_D03G0733
	Gh_A01G0861	Novel04461	Gh_A11G1832	Gh_D11G2829	Gh_D09G1019	Gh_D10G0887
	Gh_D11G3112	Gh_A03G0331	Gh_D10G1461	Gh_A06G0032	Gh_A01G0154	Gh_D02G0535
	Novel03559	Gh_D09G1019	Gh_D12G1636	Gh_D03G0421	Gh_A11G3109	Gh_D09G1590
	Novel05301	Gh_A07G0244	Gh_A06G0351	Gh_A02G0884	Gh_D12G1728	Gh_D05G0401
	Novel02186	Gh_A07G0160	Gh_D09G2120	Gh_D06G2312	Gh_D08G0214	Gh_A01G0902
	Gh_A12G1159	Gh_D02G0069	Gh_D09G0480	Novel00502	Gh_A08G0663	Gh_D07G0714
	Gh_D07G0616	Gh_A11G0982	Gh_A03G0977	Gh_D12G2253	Gh_D08G1928	Gh_A07G0715
	Novel00107	Novel00837	Gh_D07G2202	Gh_D03G0430	Gh_D04G1586	Gh_D04G0514
	Gh_A06G2050	Gh_A09G2532	Gh_A08G1010	Gh_A07G1757	Gh_A05G1033	Gh_A11G3262
	Gh_A12G2116	Gh_D12G0673	Gh_D01G0757	Gh_A12G1178	Gh_A03G0631	Gh_A07G1995
	Novel01213	Novel05834	Gh_D06G0057	Gh_A04G1032	Gh_D01G1980	Gh_Sca005136G02
	Gh_A10G0538	Gh_D03G0658	Gh_A06G1101	Gh_D12G0146	Gh_D06G1971	Gh_A06G0365
	Gh_D04G0811	Gh_D03G1699	Gh_A13G1336	Gh_D05G0282	Gh_A12G0198	Gh_A08G0026
	Gh_A06G1980	Gh_D11G3112	Gh_A01G1870	Gh_D08G0751	Gh_A12G1003	Gh_D11G2666
	Gh_A08G0965	Gh_D01G1925	Gh_A01G1519	Gh_D06G0448	Gh_D05G0707	Gh_D05G0030
	Gh_A01G0823	Gh_A12G1155	Novel01048	Gh_D12G1445	Gh_A01G0162	Novel04127
	Gh_D13G0493	Novel01241	Gh_D10G0458	Gh_D08G1239	Gh_A02G0794	Gh_A11G2135
	Novel03587	Gh_A08G1100	Gh_D02G0506	Gh_A04G0959	Gh_A07G0414	Gh_D06G0802
	Gh_A02G0766	Novel01973	Gh_D03G0350	Gh_A13G1199	Gh_D04G1886	Gh_A08G0961
	Gh_D02G0140	Gh_D08G1058	Gh_D12G2537	Gh_A02G1800	Gh_D09G1847	Gh_A09G0936
	Gh_A12G1104	Novel02900	Gh_A03G1850	Gh_Sca005023G02	Gh_A11G2856	Novel04003
	Novel05007	Gh_Sca064630G01	Gh_A10G1985	Gh_Sca005397G01	Gh_D05G1774	Gh_A09G2360
	Gh_D13G1673	Novel02437	Gh_D12G1130	Gh_D10G2599	Gh_A13G1985	Gh_A08G0287
	Gh_D06G0889	Novel01559	Gh_A12G1591	Gh_A11G0790	Gh_D10G2646	Gh_A06G1101
	Gh_A04G0376	Novel03012	Gh_D08G0448	Gh_D02G0262	Gh_A03G0610	Gh_D11G3215
	Gh_A05G3589	Gh_A02G1563	Gh_A12G1048	Gh_A13G0945	Gh_D05G3464	Gh_A06G0265
	Novel02222	Gh_A08G0077	Gh_D07G1562	Novel01973	Gh_D08G2666	Gh_D07G1026
	Gh_D11G1570	Gh_A06G1038	Gh_D01G1031	Gh_A12G1807	Gh_D11G2791	Gh_A05G1848
	Gh_A05G3651	Novel05118	Gh_D06G1613	Gh_D09G2045	Gh_D03G0233	Gh_Sca067845G01
	Gh_A09G1924	Novel04007	Gh_D01G1753	Gh_D02G0207	Gh_A03G1239	Novel00412
	Gh_A01G1752	Gh_D12G1250	Gh_A05G1437	Gh_D04G1451	Novel02137	Novel05554
	Gh_A05G0560	Gh_D08G2692	Gh_D09G0565	Gh_A11G0336	Gh_D06G1132	Gh_A10G0127
	Gh_D11G3268	Gh_A11G1144	Novel01989	Gh_A09G0721	Gh_A08G0287	Gh_D01G2212
	Novel00390	Gh_D06G0739	Gh_A11G0709	Gh_A01G0685	Gh_D05G0174	Gh_D10G2528
	Novel00446	Novel03637	Gh_D11G1978	Gh_D07G0480	Gh_D10G0881	Gh_A11G0714
	Gh_D05G0353	Gh_D08G0847	Gh_A03G1548	Gh_A09G1034	Novel03772	Gh_A08G1800
	Gh_A08G0524	Novel04377	Gh_A03G1877	Gh_D05G1791	Gh_D09G0309	Gh_D10G1800
	Gh_A09G2281	Gh_A12G2031	Gh_D12G0672	Gh_D12G1956	Gh_D08G2104	Gh_Sca151450G01
	Gh_A08G1559	Novel01465	Gh_A07G0943	Gh_A02G0053	Gh_A09G0139	Gh_D05G3547
	Gh_D01G0896	Gh_A12G0173	Gh_D08G0759	Gh_D13G1915	Gh_D13G0199	Novel02758
	Novel00288	Gh_D11G3147	Gh_A01G1265	Gh_A02G0287	Novel05076	Gh_D08G1238
	Gh_A08G0649	Gh_Sca129338G01	Gh_D08G1568	Gh_D06G2363	Gh_Sca030829G01	Gh_Sca120524G01
	Gh_D06G1440	Gh_D09G0689	Gh_A10G0311	Gh_A07G1160	Gh_D10G1938	Gh_A08G0123
	Gh_A09G2360	Novel04815	Gh_A12G0999	Novel04595	Gh_D01G0840	Gh_D12G2731
	Gh_A05G0491	Gh_D12G1145	Gh_A02G0281	Gh_D11G2552	Novel02100	Gh_A04G1164
[truncated: 4,024 more rows]
