# Supplementary material for: Transcriptome Sequencing and Metabolome Analysis Reveal Genes Involved in Pigmentation of Green-Colored Cotton Fibers
Source: Int J Mol Sci. 2019 Sep 29;20(19):4838. doi: 10.3390/ijms20194838 (PMC6801983; doi:10.3390/ijms20194838)
Supplement: Supplementary file 1 [file ijms-20-04838-s001.zip › ijms-579638-supplementary/Supplementary Files/Table S6.xls]

## Sheet: Sheet1
Table S6. List of genes for each module.
black module	blue module	brown module	cyan module	green module	greenyellow module	magenta module	midnightblue module	pink module	purple module	red module	salmon module	tan module	turquoise module	yellow module	grey module
Novel00008	Novel00084	Novel00032	Novel03032	Novel00028	Novel00167	Novel00107	Novel01299	Novel00041	Novel00068	Novel00009	Novel00150	Novel00266	Novel00006	Novel00073	Novel02821
Novel00024	Novel00102	Novel00052	Gh_A01G1637	Novel00155	Novel00782	Novel00520	Novel01465	Novel02267	Novel00346	Novel00036	Novel00243	Novel00393	Novel00022	Novel00165	Novel03182
Novel00119	Novel00109	Novel00095	Gh_A02G0612	Novel00287	Novel01155	Novel00623	Novel02323	Novel02702	Novel00439	Novel00164	Novel02146	Novel00928	Novel00025	Novel00229	Novel03642
Novel00152	Novel00149	Novel00099	Gh_A02G1313	Novel00327	Novel01668	Novel00767	Novel04504	Novel02756	Novel01030	Novel00174	Novel02697	Novel01518	Novel00045	Novel00272	Novel06264
Novel00171	Novel00198	Novel00118	Gh_A02G1482	Novel00475	Novel02458	Novel00925	Novel05933	Novel04429	Novel01068	Novel00189	Novel03139	Novel01565	Novel00055	Novel00303	Gh_A02G0401
Novel00206	Novel00233	Novel00254	Gh_A02G1649	Novel00515	Novel02632	Novel01451	Gh_A01G1282	Novel05128	Novel01263	Novel00194	Novel03229	Novel01863	Novel00100	Novel00443	Gh_A03G0613
Novel00219	Novel00264	Novel00294	Gh_A02G1730	Novel00535	Novel02723	Novel01569	Gh_A01G1905	Gh_A01G0515	Novel01788	Novel00298	Novel05354	Novel02138	Novel00132	Novel00485	Gh_A04G1464
Novel00221	Novel00265	Novel00344	Gh_A03G0342	Novel00538	Novel03570	Novel01855	Gh_A02G1238	Gh_A01G0648	Novel01896	Novel00429	Novel06171	Novel02306	Novel00142	Novel00740	Gh_A05G3787
Novel00222	Novel00295	Novel00366	Gh_A04G0890	Novel00539	Novel03580	Novel02222	Gh_A03G0159	Gh_A01G0683	Novel02125	Novel00446	Gh_A01G0430	Novel02343	Novel00151	Novel00745	Gh_A07G0420
Novel00288	Novel00316	Novel00471	Gh_A04G0960	Novel00559	Novel03783	Novel02503	Gh_A03G0418	Gh_A01G0880	Novel02567	Novel00503	Gh_A01G0813	Novel02464	Novel00166	Novel00917	Gh_A07G1690
Novel00335	Novel00325	Novel00500	Gh_A05G0144	Novel00591	Novel03790	Novel03687	Gh_A03G0657	Gh_A01G1227	Novel02688	Novel00544	Gh_A01G0828	Novel02591	Novel00169	Novel00939	Gh_A09G1611
Novel00377	Novel00337	Novel00502	Gh_A05G1292	Novel00659	Novel04438	Novel04000	Gh_A03G1601	Gh_A01G1555	Novel02734	Novel00551	Gh_A01G1490	Novel02751	Novel00170	Novel00989	Gh_A10G1589
Novel00387	Novel00342	Novel00560	Gh_A05G1988	Novel00660	Novel05576	Novel04802	Gh_A03G2073	Gh_A01G1752	Novel02780	Novel00567	Gh_A01G1550	Novel03049	Novel00172	Novel01021	Gh_A11G1734
Novel00540	Novel00352	Novel00588	Gh_A06G1225	Novel00713	Gh_A01G0015	Novel04875	Gh_A05G0447	Gh_A01G1800	Novel03304	Novel00609	Gh_A01G1639	Novel03461	Novel00193	Novel01254	Gh_A12G0252
Novel00545	Novel00358	Novel00619	Gh_A06G1851	Novel00739	Gh_A01G0471	Novel05801	Gh_A05G0815	Gh_A01G1884	Novel03337	Novel00649	Gh_A02G0380	Novel04082	Novel00199	Novel01396	Gh_A12G1873
Novel00570	Novel00380	Novel00620	Gh_A07G1961	Novel00746	Gh_A01G0568	Novel06157	Gh_A05G1332	Gh_A02G0157	Novel03380	Novel00729	Gh_A02G0480	Novel04305	Novel00201	Novel01398	Gh_D05G1740
Novel00581	Novel00431	Novel00640	Gh_A08G0893	Novel00747	Gh_A01G0581	Gh_A01G1163	Gh_A05G1566	Gh_A02G0198	Novel03420	Novel00748	Gh_A02G0532	Novel04402	Novel00203	Novel01493	Gh_D05G1962
Novel00590	Novel00442	Novel00644	Gh_A08G1647	Novel00768	Gh_A01G0670	Gh_A01G1459	Gh_A05G2884	Gh_A02G0199	Novel03635	Novel00814	Gh_A02G0558	Novel04608	Novel00274	Novel01560	Gh_D05G3150
Novel00654	Novel00449	Novel00662	Gh_A08G2114	Novel00830	Gh_A01G1007	Gh_A01G1508	Gh_A05G3541	Gh_A02G0200	Novel03778	Novel00910	Gh_A02G0805	Novel04617	Novel00290	Novel01609	Gh_D09G0589
Novel00669	Novel00450	Novel00704	Gh_A08G2115	Novel00858	Gh_A01G1138	Gh_A01G1596	Gh_A07G0892	Gh_A02G0695	Novel03803	Novel00921	Gh_A02G1273	Novel05197	Novel00321	Novel01799	Gh_D10G1888
Novel00671	Novel00456	Novel00720	Gh_A08G2544	Novel00909	Gh_A01G1710	Gh_A01G1745	Gh_A07G2092	Gh_A02G0884	Novel03911	Novel00961	Gh_A02G1491	Novel05603	Novel00355	Novel01886	Gh_D11G1515
Novel00760	Novel00467	Novel00788	Gh_A08G2548	Novel00954	Gh_A02G0033	Gh_A01G1875	Gh_A08G1094	Gh_A02G0892	Novel04537	Novel00972	Gh_A02G1497	Novel05906	Novel00360	Novel02073	Gh_D11G2673
Novel00811	Novel00470	Novel00826	Gh_A10G0640	Novel00980	Gh_A02G0370	Gh_A01G1948	Gh_A08G1270	Gh_A02G1392	Novel04657	Novel01045	Gh_A02G1800	Novel05941	Novel00381	Novel02192	Gh_D12G1360
Novel00865	Novel00506	Novel00839	Gh_A10G0779	Novel01002	Gh_A02G0595	Gh_A02G0125	Gh_A09G0383	Gh_A02G1397	Novel04806	Novel01088	Gh_A03G0002	Novel06072	Novel00382	Novel02357	Gh_Sca004839G01
Novel00870	Novel00531	Novel00881	Gh_A10G1074	Novel01071	Gh_A02G0794	Gh_A02G0172	Gh_A09G1571	Gh_A02G1419	Novel04884	Novel01118	Gh_A03G1239	Gh_A01G0009	Novel00390	Novel02452	Gh_Sca035806G01
Novel00936	Novel00541	Novel00995	Gh_A10G1573	Novel01164	Gh_A02G0866	Gh_A02G0278	Gh_A09G1906	Gh_A03G0033	Novel04902	Novel01119	Gh_A03G1285	Gh_A01G0260	Novel00400	Novel02505	Gh_Sca164026G01
Novel00968	Novel00543	Novel00997	Gh_A10G1970	Novel01218	Gh_A02G1705	Gh_A02G0293	Gh_A10G0041	Gh_A03G0182	Novel05115	Novel01141	Gh_A03G1356	Gh_A01G0933	Novel00410	Novel02597
Novel01044	Novel00592	Novel01020	Gh_A11G0022	Novel01335	Gh_A03G0088	Gh_A02G0294	Gh_A11G1273	Gh_A03G0412	Novel05396	Novel01176	Gh_A03G1369	Gh_A01G1315	Novel00412	Novel02851
Novel01087	Novel00593	Novel01024	Gh_A11G2549	Novel01350	Gh_A03G0444	Gh_A02G0456	Gh_A11G2096	Gh_A03G0550	Novel05507	Novel01180	Gh_A03G1845	Gh_A01G1640	Novel00413	Novel02852
Novel01124	Novel00598	Novel01070	Gh_A11G3093	Novel01469	Gh_A03G0840	Gh_A02G0839	Gh_A11G2332	Gh_A03G0562	Novel05678	Novel01239	Gh_A03G2142	Gh_A01G1702	Novel00418	Novel02857
Novel01163	Novel00602	Novel01072	Gh_A11G3096	Novel01500	Gh_A03G1222	Gh_A02G1003	Gh_A11G2748	Gh_A03G0625	Novel06097	Novel01284	Gh_A04G0053	Gh_A01G1857	Novel00445	Novel02915
Novel01199	Novel00647	Novel01238	Gh_A13G0286	Novel01502	Gh_A03G1391	Gh_A02G1663	Gh_A12G0027	Gh_A03G1181	Novel06248	Novel01295	Gh_A04G0599	Gh_A01G2063	Novel00465	Novel03008
Novel01213	Novel00665	Novel01274	Gh_A13G0857	Novel01663	Gh_A03G1676	Gh_A02G1733	Gh_A12G0848	Gh_A03G1288	Gh_A01G0487	Novel01300	Gh_A04G0707	Gh_A01G2129	Novel00472	Novel03137
Novel01216	Novel00680	Novel01311	Gh_A13G1131	Novel01761	Gh_A04G0455	Gh_A02G1777	Gh_A12G0923	Gh_A03G1381	Gh_A01G0553	Novel01538	Gh_A04G0931	Gh_A02G1355	Novel00476	Novel03159
Novel01235	Novel00681	Novel01389	Gh_A13G1470	Novel01876	Gh_A04G0934	Gh_A03G0016	Gh_A13G2223	Gh_A03G1403	Gh_A01G0863	Novel01563	Gh_A04G1172	Gh_A02G1426	Novel00480	Novel03193
Novel01241	Novel00706	Novel01417	Gh_A13G1632	Novel01930	Gh_A04G1093	Gh_A03G0049	Gh_D03G1127	Gh_A03G1491	Gh_A01G1100	Novel01578	Gh_A04G1459	Gh_A03G0035	Novel00483	Novel03425
Novel01250	Novel00710	Novel01466	Gh_A13G1866	Novel01993	Gh_A04G1167	Gh_A03G0166	Gh_D03G1205	Gh_A03G1659	Gh_A01G1184	Novel01611	Gh_A05G0186	Gh_A03G0199	Novel00494	Novel03521
Novel01278	Novel00789	Novel01557	Gh_D01G1092	Novel02021	Gh_A05G0322	Gh_A03G0389	Gh_D03G1365	Gh_A03G1896	Gh_A01G1234	Novel01662	Gh_A05G0518	Gh_A03G0610	Novel00496	Novel03585
Novel01279	Novel00796	Novel01564	Gh_D01G1580	Novel02134	Gh_A05G0664	Gh_A03G0393	Gh_D04G0067	Gh_A04G0199	Gh_A01G1376	Novel01721	Gh_A05G0716	Gh_A03G0649	Novel00514	Novel03671
Novel01304	Novel00804	Novel01595	Gh_D03G0073	Novel02279	Gh_A05G0865	Gh_A03G0678	Gh_D04G0397	Gh_A04G0374	Gh_A01G2049	Novel01871	Gh_A05G0768	Gh_A03G0662	Novel00552	Novel03706
Novel01305	Novel00828	Novel01617	Gh_D03G0232	Novel02401	Gh_A05G1022	Gh_A03G1108	Gh_D05G0989	Gh_A04G0820	Gh_A02G0058	Novel01890	Gh_A05G1365	Gh_A03G1194	Novel00574	Novel03815
Novel01315	Novel00829	Novel01633	Gh_D03G0451	Novel02404	Gh_A05G1449	Gh_A03G1446	Gh_D05G1033	Gh_A04G0823	Gh_A02G0134	Novel01906	Gh_A05G1452	Gh_A03G1957	Novel00604	Novel03885
Novel01338	Novel00837	Novel01688	Gh_D03G0910	Novel02444	Gh_A05G1456	Gh_A03G1635	Gh_D05G1531	Gh_A04G1325	Gh_A02G0945	Novel01979	Gh_A05G1576	Gh_A03G2055	Novel00611	Novel03979
Novel01340	Novel00845	Novel01696	Gh_D03G1234	Novel02490	Gh_A05G1460	Gh_A03G1673	Gh_D05G1584	Gh_A05G0098	Gh_A02G1159	Novel02101	Gh_A05G1621	Gh_A03G2062	Novel00625	Novel04053
Novel01353	Novel00871	Novel01752	Gh_D05G0161	Novel02504	Gh_A05G2629	Gh_A03G1916	Gh_D05G2157	Gh_A05G0491	Gh_A02G1360	Novel02102	Gh_A05G1713	Gh_A04G0133	Novel00626	Novel04127
Novel01362	Novel00872	Novel01771	Gh_D05G0208	Novel02513	Gh_A05G2932	Gh_A03G2098	Gh_D05G3565	Gh_A05G0684	Gh_A02G1376	Novel02119	Gh_A05G1773	Gh_A04G0149	Novel00650	Novel04297
Novel01391	Novel00901	Novel01787	Gh_D06G0018	Novel02570	Gh_A05G3466	Gh_A04G0957	Gh_D05G3727	Gh_A05G0717	Gh_A02G1506	Novel02122	Gh_A05G1781	Gh_A04G0242	Novel00674	Novel04364
Novel01428	Novel00903	Novel01795	Gh_D06G0642	Novel02619	Gh_A05G3488	Gh_A04G1207	Gh_D06G2271	Gh_A05G0721	Gh_A02G1611	Novel02165	Gh_A05G1894	Gh_A04G0649	Novel00685	Novel04616
Novel01473	Novel00906	Novel01812	Gh_D07G2178	Novel02730	Gh_A05G3634	Gh_A05G0037	Gh_D07G1049	Gh_A05G0953	Gh_A02G1632	Novel02186	Gh_A05G2068	Gh_A05G0598	Novel00689	Novel04690
Novel01537	Novel00913	Novel01868	Gh_D07G2230	Novel02736	Gh_A06G0216	Gh_A05G0314	Gh_D07G1155	Gh_A05G1265	Gh_A02G1692	Novel02309	Gh_A05G3239	Gh_A05G0663	Novel00705	Novel04761
Novel01598	Novel00955	Novel01895	Gh_D08G0034	Novel02762	Gh_A06G0262	Gh_A05G0488	Gh_D08G1557	Gh_A05G1515	Gh_A03G0468	Novel02319	Gh_A05G3320	Gh_A05G0806	Novel00708	Novel04778
Novel01637	Novel01014	Novel01960	Gh_D08G0035	Novel02820	Gh_A06G0527	Gh_A05G0504	Gh_D08G2384	Gh_A05G1868	Gh_A03G1343	Novel02320	Gh_A05G3467	Gh_A05G0999	Novel00711	Novel04796
Novel01649	Novel01025	Novel02017	Gh_D08G0037	Novel02895	Gh_A06G0529	Gh_A05G0687	Gh_D09G1503	Gh_A05G1976	Gh_A03G1527	Novel02325	Gh_A05G3530	Gh_A05G1210	Novel00726	Novel04924
Novel01655	Novel01039	Novel02057	Gh_D08G0051	Novel03021	Gh_A06G0536	Gh_A05G0827	Gh_D09G2213	Gh_A05G2312	Gh_A03G2006	Novel02334	Gh_A05G3782	Gh_A05G1451	Novel00734	Novel04970
Novel01656	Novel01048	Novel02094	Gh_D08G0194	Novel03062	Gh_A06G0628	Gh_A05G0845	Gh_D10G1400	Gh_A05G2431	Gh_A04G0582	Novel02441	Gh_A06G0170	Gh_A05G1884	Novel00744	Novel05008
Novel01865	Novel01080	Novel02111	Gh_D08G0563	Novel03128	Gh_A06G0783	Gh_A05G1089	Gh_D10G1444	Gh_A05G2495	Gh_A04G0640	Novel02631	Gh_A06G1297	Gh_A05G2275	Novel00750	Novel05498
Novel01904	Novel01081	Novel02121	Gh_D08G1438	Novel03195	Gh_A06G1304	Gh_A05G1093	Gh_D11G2108	Gh_A05G3474	Gh_A04G0641	Novel02837	Gh_A06G1369	Gh_A05G2537	Novel00751	Novel05546
Novel02177	Novel01120	Novel02202	Gh_D08G2487	Novel03242	Gh_A06G1526	Gh_A05G1109	Gh_D11G3338	Gh_A05G3507	Gh_A04G0927	Novel02909	Gh_A06G1840	Gh_A05G3209	Novel00756	Novel05554
Novel02259	Novel01122	Novel02317	Gh_D09G0146	Novel03254	Gh_A06G1842	Gh_A05G1363	Gh_D12G0452	Gh_A05G3523	Gh_A04G1100	Novel02950	Gh_A06G1995	Gh_A05G3370	Novel00758	Novel06098
Novel02290	Novel01133	Novel02339	Gh_D09G1302	Novel03429	Gh_A07G0160	Gh_A05G1642	Gh_D12G0648	Gh_A05G3565	Gh_A04G1225	Novel03011	Gh_A07G0416	Gh_A05G3668	Novel00766	Novel06161
Novel02314	Novel01215	Novel02366	Gh_D10G0496	Novel03445	Gh_A07G0298	Gh_A05G1749	Gh_D12G1163	Gh_A06G0780	Gh_A04G1383	Novel03039	Gh_A07G0950	Gh_A06G0033	Novel00771	Gh_A01G0098
Novel02329	Novel01240	Novel02403	Gh_D10G0498	Novel03543	Gh_A07G0826	Gh_A05G1930	Gh_D12G2076	Gh_A06G1331	Gh_A05G0398	Novel03087	Gh_A07G1542	Gh_A06G0236	Novel00773	Gh_A01G0265
Novel02330	Novel01246	Novel02421	Gh_D10G0981	Novel03555	Gh_A07G1032	Gh_A05G2182	Gh_D12G2614	Gh_A06G1583	Gh_A05G0525	Novel03114	Gh_A07G1948	Gh_A06G0325	Novel00779	Gh_A01G0415
Novel02378	Novel01265	Novel02424	Gh_D10G1439	Novel03556	Gh_A07G1126	Gh_A05G2333	Gh_D13G0008	Gh_A06G1833	Gh_A05G1069	Novel03124	Gh_A08G0299	Gh_A06G1268	Novel00803	Gh_A01G0494
Novel02393	Novel01316	Novel02432	Gh_D10G2253	Novel03591	Gh_A07G1646	Gh_A05G3180	Gh_D13G0440	Gh_A07G0267	Gh_A05G1324	Novel03134	Gh_A08G0771	Gh_A06G1450	Novel00833	Gh_A01G0562
Novel02426	Novel01317	Novel02436	Gh_D11G0213	Novel03595	Gh_A07G1742	Gh_A05G3181		Gh_A07G0377	Gh_A05G1712	Novel03370	Gh_A08G1868	Gh_A06G1870	Novel00835	Gh_A01G0571
Novel02433	Novel01326	Novel02511	Gh_D11G3231	Novel03637	Gh_A08G0199	Gh_A05G3285		Gh_A07G0380	Gh_A05G1792	Novel03371	Gh_A08G1966	Gh_A06G1899	Novel00836	Gh_A01G0620
Novel02446	Novel01351	Novel02571	Gh_D11G3476	Novel03681	Gh_A08G0819	Gh_A05G3835		Gh_A07G0385	Gh_A05G1978	Novel03401	Gh_A09G0154	Gh_A06G1962	Novel00856	Gh_A01G0658
Novel02493	Novel01352	Novel02596	Gh_D12G1395	Novel03745	Gh_A08G0929	Gh_A06G0172		Gh_A07G0507	Gh_A05G2336	Novel03421	Gh_A09G0430	Gh_A07G0081	Novel00857	Gh_A01G0770
Novel02588	Novel01548	Novel02609	Gh_D12G2237	Novel03808	Gh_A08G1559	Gh_A06G0246		Gh_A07G0745	Gh_A05G2986	Novel03480	Gh_A09G0504	Gh_A07G0379	Novel00859	Gh_A01G0781
Novel02601	Novel01559	Novel02624	Gh_D12G2782	Novel03853	Gh_A08G2242	Gh_A06G0704		Gh_A07G0769	Gh_A05G3137	Novel03721	Gh_A09G1018	Gh_A07G0427	Novel00861	Gh_A01G0870
Novel02629	Novel01580	Novel02678	Gh_D13G1391	Novel03920	Gh_A08G2348	Gh_A06G0818		Gh_A07G0869	Gh_A05G3248	Novel03724	Gh_A09G1503	Gh_A07G0444	Novel00863	Gh_A01G0871
Novel02667	Novel01621	Novel02721	Gh_D13G1403	Novel03938	Gh_A08G2427	Gh_A06G0940		Gh_A07G0937	Gh_A05G3751	Novel03731	Gh_A09G1593	Gh_A07G0811	Novel00864	Gh_A01G1047
Novel02696	Novel01661	Novel02747	Gh_D13G1813	Novel04019	Gh_A08G2472	Gh_A06G1293		Gh_A07G1106	Gh_A06G0022	Novel03841	Gh_A09G1719	Gh_A07G1476	Novel00868	Gh_A01G1201
Novel02738	Novel01678	Novel02758	Gh_D13G2254	Novel04126	Gh_A09G0502	Gh_A06G1312		Gh_A07G1254	Gh_A06G0302	Novel03850	Gh_A09G1791	Gh_A07G1604	Novel00883	Gh_A01G1223
Novel02742	Novel01730	Novel02783	Gh_D13G2389	Novel04312	Gh_A09G0968	Gh_A06G1604		Gh_A07G1545	Gh_A06G0774	Novel03874	Gh_A09G2135	Gh_A08G0024	Novel00886	Gh_A01G1269
Novel02746	Novel01786	Novel02835	Gh_Sca005023G04	Novel04453	Gh_A09G1074	Gh_A07G0873		Gh_A07G1669	Gh_A06G0829	Novel03923	Gh_A09G2247	Gh_A08G0870	Novel00889	Gh_A01G1397
Novel02767	Novel01803	Novel02866		Novel04487	Gh_A09G1261	Gh_A07G1184		Gh_A07G1875	Gh_A06G1344	Novel03942	Gh_A09G2325	Gh_A08G0993	Novel00900	Gh_A01G1682
Novel02799	Novel01813	Novel02908		Novel04498	Gh_A09G1424	Gh_A07G1199		Gh_A07G2035	Gh_A06G1723	Novel03952	Gh_A10G0418	Gh_A08G1000	Novel00912	Gh_A01G1759
Novel02819	Novel01834	Novel02942		Novel04784	Gh_A09G1428	Gh_A07G1428		Gh_A07G2041	Gh_A07G0449	Novel04086	Gh_A10G1242	Gh_A08G1075	Novel00945	Gh_A01G1864
Novel02830	Novel01936	Novel02947		Novel04789	Gh_A09G2391	Gh_A07G1489		Gh_A07G2239	Gh_A07G0576	Novel04097	Gh_A10G1667	Gh_A08G2027	Novel00956	Gh_A01G1873
Novel02834	Novel01942	Novel02976		Novel04904	Gh_A10G0590	Gh_A07G1684		Gh_A08G0014	Gh_A07G0934	Novel04102	Gh_A11G0031	Gh_A09G0228	Novel00957	Gh_A01G2077
Novel02850	Novel01947	Novel03003		Novel05020	Gh_A10G1052	Gh_A07G1718		Gh_A08G0216	Gh_A07G1423	Novel04141	Gh_A11G0071	Gh_A09G1290	Novel00963	Gh_A02G0136
Novel02927	Novel01973	Novel03026		Novel05251	Gh_A10G1103	Gh_A07G1757		Gh_A08G0649	Gh_A07G1638	Novel04302	Gh_A11G0093	Gh_A09G1304	Novel00983	Gh_A02G0264
Novel02928	Novel01976	Novel03043		Novel05342	Gh_A10G1173	Gh_A08G0096		Gh_A08G0656	Gh_A07G2338	Novel04327	Gh_A11G0590	Gh_A09G1349	Novel00986	Gh_A02G0299
Novel02949	Novel01984	Novel03080		Novel05417	Gh_A10G1280	Gh_A08G0198		Gh_A08G0857	Gh_A07G2351	Novel04334	Gh_A11G0822	Gh_A09G1542	Novel00992	Gh_A02G0314
Novel02957	Novel01992	Novel03093		Novel05445	Gh_A10G1766	Gh_A08G0541		Gh_A08G1167	Gh_A08G0121	Novel04377	Gh_A11G1031	Gh_A09G1570	Novel01004	Gh_A02G0318
Novel03012	Novel02001	Novel03094		Novel05468	Gh_A11G0379	Gh_A08G0632		Gh_A08G1200	Gh_A08G0659	Novel04478	Gh_A11G1873	Gh_A09G1646	Novel01009	Gh_A02G0421
Novel03037	Novel02015	Novel03216		Novel05470	Gh_A11G0432	Gh_A08G1774		Gh_A08G1201	Gh_A08G1098	Novel04512	Gh_A11G2085	Gh_A09G1912	Novel01017	Gh_A02G0495
Novel03054	Novel02031	Novel03227		Novel05520	Gh_A11G0495	Gh_A08G1850		Gh_A08G1235	Gh_A08G1308	Novel04523	Gh_A11G2087	Gh_A09G2342	Novel01018	Gh_A02G0578
Novel03086	Novel02044	Novel03258		Novel05571	Gh_A11G1277	Gh_A08G1865		Gh_A08G1416	Gh_A08G1516	Novel04584	Gh_A11G3181	Gh_A10G0053	Novel01022	Gh_A02G0581
Novel03127	Novel02053	Novel03308		Novel05575	Gh_A11G1551	Gh_A08G2049		Gh_A08G1497	Gh_A08G1864	Novel04724	Gh_A12G0700	Gh_A10G0066	Novel01037	Gh_A02G0669
Novel03201	Novel02114	Novel03464		Novel05577	Gh_A11G1859	Gh_A08G2084		Gh_A08G1629	Gh_A09G0015	Novel04750	Gh_A12G0941	Gh_A10G0750	Novel01055	Gh_A02G0694
Novel03288	Novel02145	Novel03468		Novel05583	Gh_A11G1986	Gh_A09G0557		Gh_A08G1852	Gh_A09G0350	Novel04764	Gh_A12G1569	Gh_A10G0923	Novel01061	Gh_A02G0761
Novel03348	Novel02159	Novel03523		Novel05763	Gh_A11G2387	Gh_A09G0582		Gh_A08G2543	Gh_A09G0406	Novel04828	Gh_A12G1573	Gh_A10G1334	Novel01082	Gh_A02G0842
Novel03374	Novel02160	Novel03577		Novel05792	Gh_A11G2792	Gh_A09G1468		Gh_A09G0025	Gh_A09G0497	Novel04853	Gh_A12G1863	Gh_A10G1668	Novel01097	Gh_A02G0918
Novel03397	Novel02189	Novel03676		Novel05793	Gh_A11G2931	Gh_A09G1607		Gh_A09G0184	Gh_A09G0522	Novel04900	Gh_A12G1944	Gh_A10G1680	Novel01099	Gh_A02G1024
Novel03587	Novel02196	Novel03694		Novel05853	Gh_A11G3274	Gh_A09G1963		Gh_A09G0341	Gh_A09G0704	Novel04905	Gh_A12G2247	Gh_A10G1960	Novel01103	Gh_A02G1039
Novel03605	Novel02199	Novel03780		Novel05888	Gh_A12G0501	Gh_A09G2323		Gh_A09G0415	Gh_A09G0852	Novel05032	Gh_A13G0459	Gh_A10G1961	Novel01105	Gh_A02G1211
Novel03610	Novel02211	Novel03802		Novel05934	Gh_A12G0675	Gh_A10G0125		Gh_A09G0695	Gh_A09G0929	Novel05047	Gh_A13G1349	Gh_A11G0132	Novel01106	Gh_A02G1225
Novel03667	Novel02214	Novel03807		Novel05962	Gh_A12G1047	Gh_A10G0813		Gh_A09G0836	Gh_A09G1044	Novel05062	Gh_A13G1561	Gh_A11G0366	Novel01126	Gh_A02G1304
Novel03699	Novel02253	Novel03869		Novel05984	Gh_A12G1274	Gh_A10G1026		Gh_A09G0901	Gh_A09G1683	Novel05077	Gh_A13G1684	Gh_A11G0609	Novel01128	Gh_A02G1373
Novel03716	Novel02255	Novel03877		Novel06011	Gh_A12G2049	Gh_A10G1061		Gh_A09G0923	Gh_A09G1970	Novel05121	Gh_A13G1979	Gh_A11G0840	Novel01150	Gh_A02G1486
Novel03741	Novel02256	Novel04005		Novel06013	Gh_A12G2227	Gh_A10G1075		Gh_A09G1522	Gh_A09G2197	Novel05157	Gh_A13G1985	Gh_A11G0910	Novel01161	Gh_A02G1516
Novel03762	Novel02281	Novel04014		Novel06068	Gh_A12G2258	Gh_A10G1324		Gh_A09G2129	Gh_A09G2418	Novel05274	Gh_A13G2057	Gh_A11G1158	Novel01173	Gh_A02G1588
Novel03766	Novel02356	Novel04041		Novel06148	Gh_A12G2524	Gh_A10G1559		Gh_A09G2488	Gh_A10G0226	Novel05301	Gh_D01G0457	Gh_A11G1375	Novel01181	Gh_A02G1658
Novel03831	Novel02374	Novel04057		Novel06224	Gh_A13G0039	Gh_A10G1605		Gh_A09G2489	Gh_A10G0286	Novel05436	Gh_D01G0728	Gh_A11G1441	Novel01188	Gh_A02G1750
Novel03862	Novel02375	Novel04145		Novel06244	Gh_A13G1059	Gh_A10G2123		Gh_A10G0245	Gh_A10G0945	Novel05438	Gh_D01G0840	Gh_A11G2359	Novel01192	Gh_A03G0066
Novel03880	Novel02394	Novel04233		Novel06251	Gh_A13G1199	Gh_A10G2193		Gh_A10G0472	Gh_A10G1288	Novel05449	Gh_D01G0856	Gh_A11G3062	Novel01227	Gh_A03G0129
Novel03897	Novel02431	Novel04289		Gh_A01G0056	Gh_A13G1236	Gh_A11G0060		Gh_A10G0474	Gh_A10G1577	Novel05471	Gh_D01G1620	Gh_A12G0193	Novel01234	Gh_A03G0158
Novel03910	Novel02440	Novel04315		Gh_A01G0206	Gh_A13G1295	Gh_A11G0240		Gh_A10G0478	Gh_A10G1681	Novel05512	Gh_D01G2080	Gh_A12G1076	Novel01243	Gh_A03G0254
Novel03936	Novel02491	Novel04386		Gh_A01G0218	Gh_A13G1674	Gh_A11G0315		Gh_A10G0755	Gh_A10G1762	Novel05527	Gh_D01G2085	Gh_A12G1318	Novel01253	Gh_A03G0270
Novel03957	Novel02498	Novel04421		Gh_A01G0622	Gh_A13G1846	Gh_A11G0336		Gh_A10G0792	Gh_A11G0282	Novel05598	Gh_D01G2256	Gh_A12G1591	Novel01268	Gh_A03G0373
Novel03995	Novel02506	Novel04529		Gh_A01G0883	Gh_A13G1994	Gh_A11G0339		Gh_A10G1567	Gh_A11G0311	Novel05654	Gh_D01G2351	Gh_A12G2037	Novel01280	Gh_A03G0427
Novel04004	Novel02522	Novel04554		Gh_A01G0898	Gh_A13G2098	Gh_A11G0867		Gh_A10G1809	Gh_A11G0312	Novel05671	Gh_D02G0040	Gh_A12G2117	Novel01290	Gh_A03G0602
Novel04008	Novel02547	Novel04661		Gh_A01G1130	Gh_A13G2338	Gh_A11G1052		Gh_A11G0109	Gh_A11G0714	Novel05806	Gh_D02G0434	Gh_A12G2593	Novel01310	Gh_A03G0620
Novel04020	Novel02581	Novel04703		Gh_A01G1292	Gh_D01G0533	Gh_A11G1117		Gh_A11G0871	Gh_A11G0932	Novel05820	Gh_D02G0536	Gh_A13G0604	Novel01318	Gh_A03G0631
Novel04036	Novel02583	Novel04776		Gh_A01G1326	Gh_D01G0577	Gh_A11G1365		Gh_A11G2219	Gh_A11G0956	Novel05869	Gh_D02G0857	Gh_A13G0819	Novel01334	Gh_A03G0805
Novel04056	Novel02600	Novel04871		Gh_A01G1337	Gh_D01G0907	Gh_A11G1502		Gh_A11G2455	Gh_A11G0965	Novel05912	Gh_D02G1621	Gh_A13G1404	Novel01392	Gh_A03G0965
Novel04080	Novel02604	Novel04934		Gh_A01G1406	Gh_D01G1121	Gh_A11G1616		Gh_A11G2525	Gh_A11G1186	Novel05913	Gh_D02G2072	Gh_D01G0055	Novel01406	Gh_A03G1031
Novel04081	Novel02633	Novel05052		Gh_A01G1439	Gh_D01G1208	Gh_A11G1894		Gh_A11G2675	Gh_A11G1315	Novel05953	Gh_D02G2325	Gh_D01G0169	Novel01424	Gh_A03G1099
Novel04098	Novel02640	Novel05090		Gh_A01G1540	Gh_D01G1961	Gh_A11G2516		Gh_A11G2677	Gh_A11G1664	Novel05959	Gh_D03G0088	Gh_D01G0503	Novel01470	Gh_A03G1102
Novel04183	Novel02648	Novel05226		Gh_A01G1549	Gh_D01G2129	Gh_A11G2879		Gh_A11G2782	Gh_A11G1862	Novel06014	Gh_D03G0583	Gh_D01G0648	Novel01474	Gh_A03G1170
Novel04250	Novel02665	Novel05237		Gh_A01G1666	Gh_D02G0123	Gh_A11G3112		Gh_A11G2945	Gh_A11G2524	Novel06051	Gh_D03G1599	Gh_D01G0706	Novel01492	Gh_A03G1224
Novel04303	Novel02694	Novel05379		Gh_A01G1916	Gh_D02G0484	Gh_A11G3216		Gh_A12G0405	Gh_A12G0226	Novel06131	Gh_D03G1752	Gh_D01G0731	Novel01494	Gh_A03G1228
Novel04322	Novel02703	Novel05384		Gh_A01G2128	Gh_D02G0654	Gh_A12G1170		Gh_A12G0504	Gh_A12G0233	Novel06184	Gh_D04G0175	Gh_D01G0837	Novel01511	Gh_A03G1336
Novel04336	Novel02727	Novel05505		Gh_A02G0045	Gh_D02G0992	Gh_A12G1246		Gh_A12G0632	Gh_A12G0234	Gh_A01G0173	Gh_D04G1060	Gh_D01G0867	Novel01520	Gh_A03G1365
Novel04350	Novel02728	Novel05513		Gh_A02G0095	Gh_D02G2033	Gh_A12G1411		Gh_A12G0654	Gh_A12G0463	Gh_A01G0396	Gh_D05G0036	Gh_D01G0955	Novel01533	Gh_A03G1399
Novel04485	Novel02732	Novel05529		Gh_A02G0283	Gh_D02G2034	Gh_A12G1450		Gh_A12G1131	Gh_A12G1084	Gh_A01G0801	Gh_D05G0300	Gh_D01G1391	Novel01542	Gh_A03G1434
Novel04745	Novel02817	Novel05543		Gh_A02G0295	Gh_D02G2098	Gh_A12G1541		Gh_A12G1270	Gh_A12G1240	Gh_A01G1199	Gh_D05G0442	Gh_D01G1401	Novel01555	Gh_A03G1619
Novel04887	Novel02822	Novel05582		Gh_A02G1002	Gh_D02G2102	Gh_A12G1849		Gh_A12G1303	Gh_A12G1570	Gh_A01G1367	Gh_D05G0533	Gh_D01G1473	Novel01562	Gh_A03G1662
Novel04890	Novel02826	Novel05692		Gh_A02G1153	Gh_D02G2247	Gh_A12G1976		Gh_A12G1395	Gh_A12G1592	Gh_A01G1537	Gh_D05G1014	Gh_D01G1619	Novel01588	Gh_A03G1809
Novel04928	Novel02838	Novel05718		Gh_A02G1760	Gh_D03G0105	Gh_A12G1994		Gh_A12G1449	Gh_A12G1668	Gh_A01G1594	Gh_D05G1043	Gh_D02G0122	Novel01606	Gh_A03G1814
Novel05007	Novel02929	Novel05757		Gh_A03G0083	Gh_D03G0229	Gh_A12G2116		Gh_A12G1675	Gh_A12G1826	Gh_A01G1602	Gh_D05G2039	Gh_D02G0124	Novel01623	Gh_A03G1877
Novel05011	Novel02951	Novel05774		Gh_A03G0233	Gh_D03G1297	Gh_A12G2303		Gh_A12G1763	Gh_A12G1981	Gh_A01G2117	Gh_D05G2257	Gh_D02G0392	Novel01640	Gh_A03G2061
Novel05024	Novel02958	Novel05800		Gh_A03G0347	Gh_D03G1413	Gh_A12G2720		Gh_A12G1782	Gh_A12G2177	Gh_A02G1644	Gh_D05G2301	Gh_D02G0693	Novel01642	Gh_A03G2077
Novel05045	Novel02981	Novel05827		Gh_A03G0712	Gh_D04G0131	Gh_A13G0025		Gh_A12G1830	Gh_A12G2208	Gh_A02G1714	Gh_D05G2308	Gh_D02G0759	Novel01645	Gh_A03G2150
Novel05080	Novel02990	Novel05834		Gh_A03G0748	Gh_D04G0247	Gh_A13G0186		Gh_A12G2277	Gh_A12G2231	Gh_A03G0126	Gh_D05G3681	Gh_D02G1428	Novel01666	Gh_A03G2151
Novel05247	Novel03148	Novel05899		Gh_A03G0881	Gh_D04G0569	Gh_A13G0575		Gh_A12G2308	Gh_A12G2478	Gh_A03G0973	Gh_D06G0164	Gh_D02G1893	Novel01682	Gh_A04G0026
Novel05255	Novel03149	Novel05966		Gh_A03G0887	Gh_D04G0657	Gh_A13G2033		Gh_A12G2578	Gh_A12G2512	Gh_A03G1467	Gh_D06G0275	Gh_D02G2361	Novel01683	Gh_A04G0049
Novel05258	Novel03152	Novel05977		Gh_A03G0952	Gh_D04G0907	Gh_A13G2115		Gh_A12G2596	Gh_A13G0284	Gh_A03G1688	Gh_D06G0746	Gh_D03G0059	Novel01690	Gh_A04G0129
Novel05261	Novel03175	Novel06002		Gh_A03G0953	Gh_D04G1014	Gh_A13G2180		Gh_A13G0008	Gh_A13G0391	Gh_A03G1839	Gh_D06G1610	Gh_D03G0696	Novel01708	Gh_A04G0151
Novel05270	Novel03188	Novel06030		Gh_A03G0958	Gh_D04G1066	Gh_A13G2301		Gh_A13G0080	Gh_A13G0477	Gh_A03G1840	Gh_D06G1621	Gh_D03G0727	Novel01709	Gh_A04G0194
Novel05275	Novel03198	Novel06087		Gh_A03G1005	Gh_D04G1402	Gh_D01G0270		Gh_A13G0201	Gh_A13G0628	Gh_A03G1851	Gh_D06G2362	Gh_D03G0923	Novel01710	Gh_A04G0209
Novel05277	Novel03219	Novel06233		Gh_A03G1070	Gh_D04G1451	Gh_D01G0422		Gh_A13G0320	Gh_A13G0693	Gh_A03G1869	Gh_D07G0501	Gh_D03G1311	Novel01712	Gh_A04G0216
Novel05283	Novel03221	Gh_A01G0107		Gh_A03G1167	Gh_D04G1941	Gh_D01G0712		Gh_A13G1116	Gh_A13G0898	Gh_A03G1938	Gh_D07G0549	Gh_D03G1382	Novel01718	Gh_A04G0228
Novel05367	Novel03274	Gh_A01G0129		Gh_A03G1466	Gh_D04G1942	Gh_D01G0733		Gh_A13G1185	Gh_A13G1496	Gh_A03G1944	Gh_D07G0640	Gh_D03G1461	Novel01724	Gh_A04G0301
Novel05495	Novel03296	Gh_A01G0237		Gh_A03G1843	Gh_D05G0387	Gh_D01G0927		Gh_A13G1259	Gh_A13G1660	Gh_A03G1974	Gh_D07G1197	Gh_D04G1315	Novel01736	Gh_A04G0508
Novel05547	Novel03301	Gh_A01G0280		Gh_A03G2081	Gh_D05G0490	Gh_D01G0962		Gh_A13G1572	Gh_A13G2129	Gh_A03G2101	Gh_D07G1369	Gh_D05G0971	Novel01739	Gh_A04G0527
Novel05565	Novel03320	Gh_A01G0291		Gh_A04G0095	Gh_D05G0686	Gh_D01G1057		Gh_A13G1850	Gh_A13G2254	Gh_A04G0087	Gh_D07G1479	Gh_D05G1025	Novel01746	Gh_A04G0627
Novel05626	Novel03326	Gh_A01G0328		Gh_A04G0232	Gh_D05G0972	Gh_D01G1179		Gh_A13G1879	Gh_D01G0030	Gh_A04G0096	Gh_D07G1912	Gh_D05G1051	Novel01755	Gh_A04G0700
Novel05633	Novel03331	Gh_A01G0356		Gh_A04G0282	Gh_D05G1366	Gh_D01G1743		Gh_A13G1940	Gh_D01G0436	Gh_A04G0212	Gh_D07G2207	Gh_D05G1355	Novel01759	Gh_A04G0711
Novel05769	Novel03405	Gh_A01G0372		Gh_A04G0422	Gh_D05G1372	Gh_D01G2166		Gh_D01G0430	Gh_D01G0838	Gh_A04G0449	Gh_D08G0319	Gh_D05G1600	Novel01760	Gh_A04G0742
Novel05813	Novel03417	Gh_A01G0386		Gh_A04G0571	Gh_D05G1462	Gh_D01G2217		Gh_D01G0667	Gh_D01G1037	Gh_A04G0744	Gh_D08G0391	Gh_D05G1755	Novel01766	Gh_A04G0787
Novel05849	Novel03442	Gh_A01G0388		Gh_A04G0705	Gh_D05G1622	Gh_D01G2311		Gh_D01G0704	Gh_D01G1328	Gh_A04G0772	Gh_D08G0917	Gh_D05G2306	Novel01790	Gh_A04G0794
Novel05890	Novel03447	Gh_A01G0389		Gh_A04G0725	Gh_D05G1634	Gh_D01G2312		Gh_D01G1411	Gh_D02G0508	Gh_A04G1252	Gh_D08G0973	Gh_D05G2519	Novel01798	Gh_A04G0821
Novel05911	Novel03460	Gh_A01G0491		Gh_A04G0881	Gh_D05G2595	Gh_D02G0218		Gh_D01G1821	Gh_D02G0838	Gh_A04G1436	Gh_D08G1788	Gh_D06G0012	Novel01814	Gh_A04G0847
Novel05923	Novel03522	Gh_A01G0502		Gh_A04G1065	Gh_D05G3193	Gh_D02G0224		Gh_D01G2041	Gh_D02G0893	Gh_A05G0068	Gh_D08G2100	Gh_D06G0284	Novel01817	Gh_A04G0860
Novel05954	Novel03526	Gh_A01G0520		Gh_A04G1080	Gh_D05G3197	Gh_D02G0381		Gh_D01G2148	Gh_D02G1309	Gh_A05G0358	Gh_D08G2362	Gh_D06G1104	Novel01818	Gh_A04G0861
Novel06003	Novel03532	Gh_A01G0541		Gh_A04G1084	Gh_D05G3473	Gh_D02G1191		Gh_D01G2250	Gh_D02G1728	Gh_A05G0415	Gh_D08G2486	Gh_D06G1668	Novel01884	Gh_A04G1012
Novel06015	Novel03559	Gh_A01G0547		Gh_A04G1324	Gh_D05G3898	Gh_D02G2289		Gh_D01G2261	Gh_D02G2323	Gh_A05G0709	Gh_D09G0021	Gh_D07G0205	Novel01891	Gh_A04G1032
Novel06093	Novel03561	Gh_A01G0925		Gh_A04G1345	Gh_D06G0130	Gh_D02G2415		Gh_D01G2306	Gh_D03G0525	Gh_A05G1118	Gh_D09G0182	Gh_D07G0234	Novel01901	Gh_A04G1161
Novel06133	Novel03571	Gh_A01G0957		Gh_A05G0145	Gh_D06G0209	Gh_D03G0311		Gh_D02G0194	Gh_D03G0820	Gh_A05G2386	Gh_D09G0509	Gh_D07G0246	Novel01915	Gh_A04G1299
Novel06158	Novel03600	Gh_A01G0969		Gh_A05G0246	Gh_D06G0583	Gh_D03G0450		Gh_D02G0260	Gh_D03G1340	Gh_A05G2705	Gh_D09G0898	Gh_D07G0796	Novel01916	Gh_A04G1302
Novel06225	Novel03628	Gh_A01G0973		Gh_A05G0304	Gh_D06G0592	Gh_D03G0919		Gh_D02G0262	Gh_D03G1560	Gh_A05G3140	Gh_D09G0920	Gh_D07G1001	Novel01940	Gh_A04G1441
Gh_A01G0095	Novel03638	Gh_A01G0984		Gh_A05G0311	Gh_D06G1118	Gh_D03G0975		Gh_D02G1029	Gh_D03G1618	Gh_A05G3142	Gh_D09G1409	Gh_D07G1078	Novel01959	Gh_A04G1452
Gh_A01G0110	Novel03646	Gh_A01G1018		Gh_A05G0312	Gh_D06G2232	Gh_D03G1094		Gh_D02G1130	Gh_D04G0093	Gh_A05G3473	Gh_D09G1913	Gh_D07G1084	Novel01970	Gh_A05G0017
Gh_A01G0361	Novel03685	Gh_A01G1247		Gh_A05G0352	Gh_D06G2304	Gh_D03G1181		Gh_D02G1820	Gh_D04G0294	Gh_A05G3493	Gh_D09G2035	Gh_D07G1477	Novel01975	Gh_A05G0107
Gh_A01G0370	Novel03701	Gh_A01G1273		Gh_A05G0409	Gh_D06G2344	Gh_D03G1538		Gh_D02G1864	Gh_D04G0777	Gh_A05G3587	Gh_D10G0614	Gh_D07G2450	Novel01988	Gh_A05G0157
Gh_A01G0483	Novel03713	Gh_A01G1354		Gh_A05G0612	Gh_D07G0033	Gh_D03G1588		Gh_D02G1876	Gh_D04G1038	Gh_A06G0035	Gh_D10G0827	Gh_D08G0393	Novel01989	Gh_A05G0171
Gh_A01G0504	Novel03714	Gh_A01G1443		Gh_A05G0624	Gh_D07G0157	Gh_D03G1612		Gh_D02G1906	Gh_D04G1045	Gh_A06G0212	Gh_D10G1093	Gh_D08G1273	Novel01998	Gh_A05G0219
Gh_A01G0844	Novel03715	Gh_A01G1529		Gh_A05G0781	Gh_D07G0222	Gh_D04G0091		Gh_D02G2075	Gh_D04G1299	Gh_A06G0226	Gh_D10G1925	Gh_D08G1375	Novel02046	Gh_A05G0259
Gh_A01G0849	Novel03720	Gh_A01G1559		Gh_A05G0888	Gh_D07G1463	Gh_D04G0270		Gh_D02G2336	Gh_D04G1868	Gh_A06G0605	Gh_D10G2297	Gh_D08G1440	Novel02047	Gh_A05G0286
Gh_A01G0861	Novel03730	Gh_A01G1586		Gh_A05G0947	Gh_D07G1724	Gh_D04G0953		Gh_D03G0331	Gh_D05G0184	Gh_A06G0995	Gh_D11G0963	Gh_D08G1887	Novel02051	Gh_A05G0289
Gh_A01G0924	Novel03840	Gh_A01G1605		Gh_A05G1140	Gh_D07G1871	Gh_D04G1106		Gh_D03G0588	Gh_D05G0276	Gh_A06G1150	Gh_D11G1186	Gh_D08G2102	Novel02061	Gh_A05G0337
Gh_A01G0934	Novel03881	Gh_A01G1697		Gh_A05G1148	Gh_D07G2231	Gh_D04G1187		Gh_D03G0779	Gh_D05G0401	Gh_A06G1294	Gh_D11G1281	Gh_D08G2130	Novel02066	Gh_A05G0420
Gh_A01G1083	Novel03904	Gh_A01G1722		Gh_A05G1289	Gh_D08G1721	Gh_D04G1243		Gh_D03G0979	Gh_D05G0426	Gh_A06G1440	Gh_D11G1304	Gh_D08G2511	Novel02070	Gh_A05G0622
Gh_A01G1126	Novel03933	Gh_A01G1726		Gh_A05G1376	Gh_D08G1820	Gh_D04G1278		Gh_D03G1079	Gh_D05G0559	Gh_A06G1793	Gh_D11G1399	Gh_D08G2589	Novel02074	Gh_A05G0630
Gh_A01G1176	Novel03951	Gh_A01G1744		Gh_A05G1393	Gh_D08G1866	Gh_D04G1948		Gh_D03G1107	Gh_D05G0570	Gh_A06G1799	Gh_D11G1468	Gh_D08G2746	Novel02087	Gh_A05G0893
Gh_A01G1196	Novel03960	Gh_A01G1787		Gh_A05G1450	Gh_D08G2171	Gh_D05G0015		Gh_D03G1226	Gh_D05G0574	Gh_A06G1817	Gh_D11G1671	Gh_D08G2759	Novel02095	Gh_A05G0905
Gh_A01G1202	Novel03973	Gh_A01G1829		Gh_A05G1508	Gh_D08G2201	Gh_D05G0120		Gh_D03G1402	Gh_D05G0646	Gh_A06G1980	Gh_D11G1758	Gh_D09G0045	Novel02099	Gh_A05G0921
Gh_A01G1232	Novel03997	Gh_A01G1895		Gh_A05G1554	Gh_D08G2495	Gh_D05G0351		Gh_D04G0042	Gh_D05G0707	Gh_A06G2042	Gh_D11G1809	Gh_D09G0354	Novel02100	Gh_A05G0934
Gh_A01G1592	Novel04007	Gh_A01G1920		Gh_A05G1577	Gh_D09G0264	Gh_D05G0381		Gh_D04G0086	Gh_D05G0820	Gh_A06G2072	Gh_D11G2040	Gh_D09G0908	Novel02110	Gh_A05G0936
Gh_A01G2093	Novel04047	Gh_A01G1955		Gh_A05G1589	Gh_D09G1078	Gh_D05G0655		Gh_D04G0102	Gh_D05G1298	Gh_A06G2095	Gh_D11G2096	Gh_D09G1224	Novel02112	Gh_A05G0940
Gh_A02G1453	Novel04050	Gh_A01G1969		Gh_A05G1738	Gh_D09G1779	Gh_D05G0731		Gh_D04G0292	Gh_D05G1340	Gh_A07G0131	Gh_D11G2140	Gh_D09G1346	Novel02116	Gh_A05G0992
Gh_A03G0051	Novel04077	Gh_A01G1981		Gh_A05G1797	Gh_D09G2206	Gh_D05G0732		Gh_D04G0399	Gh_D05G1454	Gh_A07G0641	Gh_D11G2249	Gh_D09G1351	Novel02120	Gh_A05G0995
Gh_A03G0229	Novel04078	Gh_A01G2064		Gh_A05G1879	Gh_D10G0680	Gh_D05G0888		Gh_D04G0492	Gh_D05G1808	Gh_A07G0682	Gh_D11G3163	Gh_D09G1370	Novel02131	Gh_A05G1026
Gh_A03G0379	Novel04108	Gh_A02G0017		Gh_A05G1889	Gh_D10G1241	Gh_D05G0925		Gh_D04G1170	Gh_D05G2052	Gh_A07G0685	Gh_D11G3340	Gh_D09G1436	Novel02136	Gh_A05G1123
Gh_A03G0493	Novel04114	Gh_A02G0018		Gh_A05G1902	Gh_D10G1436	Gh_D05G0994		Gh_D04G1208	Gh_D05G2134	Gh_A07G1049	Gh_D11G3483	Gh_D09G1602	Novel02137	Gh_A05G1139
Gh_A03G0956	Novel04163	Gh_A02G0044		Gh_A05G1903	Gh_D10G2090	Gh_D05G1009		Gh_D04G1786	Gh_D05G2487	Gh_A07G1077	Gh_D12G0522	Gh_D09G1740	Novel02142	Gh_A05G1143
Gh_A03G0984	Novel04203	Gh_A02G0179		Gh_A05G1968	Gh_D10G2100	Gh_D05G1065		Gh_D05G0465	Gh_D05G3270	Gh_A07G1201	Gh_D12G0713	Gh_D09G2063	Novel02144	Gh_A05G1284
Gh_A03G1145	Novel04209	Gh_A02G0320		Gh_A05G1980	Gh_D10G2240	Gh_D05G1119		Gh_D05G0853	Gh_D05G3743	Gh_A07G1667	Gh_D12G1029	Gh_D09G2297	Novel02153	Gh_A05G1303
Gh_A03G1195	Novel04213	Gh_A02G0400		Gh_A05G1982	Gh_D11G0408	Gh_D05G1143		Gh_D05G0983	Gh_D05G3817	Gh_A07G1673	Gh_D12G1963	Gh_D10G0070	Novel02183	Gh_A05G1339
Gh_A03G1218	Novel04235	Gh_A02G0406		Gh_A05G1998	Gh_D11G0502	Gh_D05G1169		Gh_D05G1038	Gh_D06G0203	Gh_A07G1808	Gh_D12G2699	Gh_D10G0134	Novel02193	Gh_A05G1429
Gh_A03G1220	Novel04268	Gh_A02G0549		Gh_A05G2110	Gh_D11G0514	Gh_D05G1235		Gh_D05G1686	Gh_D06G0841	Gh_A07G1846	Gh_D13G0094	Gh_D10G0271	Novel02197	Gh_A05G1435
Gh_A03G1248	Novel04276	Gh_A02G0653		Gh_A05G2143	Gh_D11G0546	Gh_D05G1268		Gh_D05G1847	Gh_D06G1487	Gh_A07G1966	Gh_D13G0270	Gh_D10G0385	Novel02206	Gh_A05G1457
Gh_A03G1704	Novel04294	Gh_A02G0682		Gh_A05G2167	Gh_D11G0550	Gh_D05G1270		Gh_D05G2500	Gh_D06G1725	Gh_A07G2139	Gh_D13G0289	Gh_D10G0406	Novel02223	Gh_A05G1488
Gh_A03G1717	Novel04316	Gh_A02G0760		Gh_A05G2243	Gh_D11G1062	Gh_D05G1530		Gh_D05G2772	Gh_D06G2129	Gh_A08G0557	Gh_D13G0380	Gh_D10G1338	Novel02246	Gh_A05G1564
Gh_A03G1933	Novel04341	Gh_A02G0764		Gh_A05G2287	Gh_D11G1662	Gh_D05G1944		Gh_D05G2925	Gh_D06G2160	Gh_A08G1071	Gh_D13G0424	Gh_D10G1355	Novel02250	Gh_A05G1594
Gh_A04G0060	Novel04382	Gh_A02G0769		Gh_A05G2403	Gh_D11G1694	Gh_D05G2138		Gh_D05G3116	Gh_D06G2363	Gh_A08G1095	Gh_D13G1186	Gh_D10G1427	Novel02271	Gh_A05G1598
Gh_A04G0136	Novel04390	Gh_A02G0775		Gh_A05G2599	Gh_D11G1706	Gh_D05G2161		Gh_D05G3125	Gh_D07G1243	Gh_A08G1442	Gh_D13G1762	Gh_D10G1564	Novel02272	Gh_A05G1599
Gh_A04G0376	Novel04391	Gh_A02G0807		Gh_A05G2645	Gh_D11G1708	Gh_D05G2163		Gh_D05G3263	Gh_D07G1300	Gh_A08G1889	Gh_D13G2384	Gh_D10G1768	Novel02291	Gh_A05G1616
Gh_A04G0829	Novel04395	Gh_A02G0816		Gh_A05G2742	Gh_D11G1767	Gh_D05G3631		Gh_D05G3740	Gh_D07G1303	Gh_A08G2003	Gh_D13G2458	Gh_D11G0125	Novel02311	Gh_A05G1673
Gh_A04G0976	Novel04448	Gh_A02G0942		Gh_A05G2876	Gh_D11G2014	Gh_D06G0161		Gh_D05G3820	Gh_D07G1374	Gh_A08G2248	Gh_D13G2529	Gh_D11G0836	Novel02322	Gh_A05G1690
Gh_A05G0207	Novel04449	Gh_A02G0980		Gh_A05G2889	Gh_D11G2135	Gh_D06G0380		Gh_D06G1660	Gh_D07G1406	Gh_A08G2297	Gh_D13G2530	Gh_D11G1108	Novel02348	Gh_A05G1835
Gh_A05G0551	Novel04455	Gh_A02G1034		Gh_A05G2941	Gh_D11G2283	Gh_D06G0413		Gh_D06G1811	Gh_D07G1579	Gh_A08G2353	Gh_Sca005019G02	Gh_D11G1666	Novel02354	Gh_A05G1904
Gh_A05G1489	Novel04456	Gh_A02G1035		Gh_A05G2961	Gh_D11G2615	Gh_D06G0603		Gh_D06G2255	Gh_D07G2339	Gh_A08G2391	Gh_Sca007330G01	Gh_D11G2021	Novel02363	Gh_A05G1905
Gh_A05G1507	Novel04459	Gh_A02G1098		Gh_A05G2992	Gh_D11G2680	Gh_D06G0883		Gh_D07G0032	Gh_D08G0465	Gh_A09G0199		Gh_D11G2301	Novel02387	Gh_A05G1910
Gh_A05G1661	Novel04465	Gh_A02G1264		Gh_A05G3111	Gh_D11G3023	Gh_D06G0907		Gh_D07G0323	Gh_D08G0546	Gh_A09G0421		Gh_D11G2400	Novel02407	Gh_A05G1929
Gh_A05G3026	Novel04497	Gh_A02G1277		Gh_A05G3112	Gh_D11G3268	Gh_D06G0947		Gh_D07G0443	Gh_D08G0665	Gh_A09G1034		Gh_D11G2998	Novel02411	Gh_A05G1942
Gh_A05G3614	Novel04549	Gh_A02G1280		Gh_A05G3127	Gh_D11G3316	Gh_D06G1084		Gh_D07G0449	Gh_D08G0739	Gh_A09G1283		Gh_D11G3034	Novel02419	Gh_A05G1963
Gh_A05G3674	Novel04555	Gh_A02G1381		Gh_A05G3175	Gh_D12G0041	Gh_D06G1197		Gh_D07G0489	Gh_D08G1353	Gh_A09G2294		Gh_D11G3324	Novel02420	Gh_A05G2153
Gh_A05G3760	Novel04563	Gh_A02G1404		Gh_A05G3465	Gh_D12G0540	Gh_D06G1953		Gh_D07G0577	Gh_D08G1378	Gh_A09G2295		Gh_D11G3430	Novel02437	Gh_A05G2177
Gh_A05G3817	Novel04576	Gh_A02G1563		Gh_A05G3510	Gh_D12G0677	Gh_D06G2021		Gh_D07G0758	Gh_D08G1702	Gh_A09G2422		Gh_D12G0419	Novel02448	Gh_A05G2220
Gh_A06G0575	Novel04591	Gh_A02G1637		Gh_A05G3626	Gh_D12G0772	Gh_D07G0111		Gh_D07G0837	Gh_D08G1792	Gh_A10G0038		Gh_D12G0456	Novel02454	Gh_A05G2224
Gh_A06G1157	Novel04595	Gh_A02G1729		Gh_A05G3670	Gh_D12G1148	Gh_D07G0625		Gh_D07G1207	Gh_D08G2082	Gh_A10G0126		Gh_D12G0745	Novel02480	Gh_A05G2242
Gh_A06G1255	Novel04621	Gh_A03G0096		Gh_A05G3742	Gh_D12G1920	Gh_D07G1264		Gh_D07G1550	Gh_D08G2156	Gh_A10G0379		Gh_D12G0771	Novel02485	Gh_A05G2244
Gh_A06G1270	Novel04624	Gh_A03G0138		Gh_A05G3771	Gh_D12G2081	Gh_D07G1348		Gh_D07G1703	Gh_D08G2157	Gh_A10G0691		Gh_D12G1445	Novel02520	Gh_A05G2289
Gh_A06G1359	Novel04625	Gh_A03G0162		Gh_A06G0015	Gh_D12G2407	Gh_D07G1394		Gh_D07G1872	Gh_D08G2533	Gh_A10G1574		Gh_D12G1547	Novel02558	Gh_A05G2487
Gh_A06G1381	Novel04626	Gh_A03G0235		Gh_A06G0019	Gh_D12G2530	Gh_D08G0118		Gh_D07G1880	Gh_D09G0268	Gh_A10G1602		Gh_D12G1610	Novel02559	Gh_A05G2586
Gh_A06G1552	Novel04630	Gh_A03G0238		Gh_A06G0025	Gh_D12G2714	Gh_D08G0222		Gh_D07G2089	Gh_D09G0421	Gh_A10G1661		Gh_D12G1724	Novel02565	Gh_A05G2733
Gh_A06G1738	Novel04634	Gh_A03G0355		Gh_A06G0032	Gh_D12G2717	Gh_D08G0413		Gh_D07G2332	Gh_D09G1360	Gh_A10G1662		Gh_D12G1945	Novel02608	Gh_A05G2928
Gh_A06G1867	Novel04648	Gh_A03G0500		Gh_A06G0187	Gh_D13G0330	Gh_D08G0732		Gh_D07G2483	Gh_D09G1456	Gh_A11G0124		Gh_D13G2023	Novel02612	Gh_A05G2958
Gh_A06G1994	Novel04652	Gh_A03G0503		Gh_A06G0210	Gh_D13G0408	Gh_D08G1846		Gh_D08G0296	Gh_D09G1544	Gh_A11G0353		Gh_D13G2265	Novel02613	Gh_A05G2989
Gh_A07G0052	Novel04683	Gh_A03G0524		Gh_A06G0259	Gh_D13G0605	Gh_D08G2128		Gh_D08G0528	Gh_D09G1690	Gh_A11G0484		Gh_D13G2348	Novel02618	Gh_A05G3125
Gh_A07G0584	Novel04686	Gh_A03G0629		Gh_A06G0351	Gh_D13G1054	Gh_D08G2176		Gh_D08G0614	Gh_D09G1775	Gh_A11G0563		Gh_Sca004809G01	Novel02676	Gh_A05G3143
Gh_A07G1015	Novel04702	Gh_A03G0706		Gh_A06G0381	Gh_D13G1325	Gh_D08G2177		Gh_D08G0751	Gh_D09G2126	Gh_A11G0691		Gh_Sca006742G01	Novel02689	Gh_A05G3170
Gh_A07G1139	Novel04717	Gh_A03G0861		Gh_A06G0507	Gh_D13G1960	Gh_D08G2420		Gh_D08G1034	Gh_D09G2223	Gh_A11G0692		Gh_Sca011608G01	Novel02695	Gh_A05G3193
Gh_A07G1706	Novel04815	Gh_A03G0876		Gh_A06G0608	Gh_D13G2038	Gh_D08G2456		Gh_D08G1404	Gh_D09G2255	Gh_A11G1368		Gh_Sca050209G01	Novel02731	Gh_A05G3254
Gh_A07G1778	Novel04820	Gh_A03G1126		Gh_A06G0965	Gh_D13G2151	Gh_D09G0258		Gh_D08G1484	Gh_D09G2447	Gh_A11G1809		Gh_Sca080995G01	Novel02752	Gh_A05G3468
Gh_A08G0713	Novel04846	Gh_A03G1162		Gh_A06G1110	Gh_D13G2233	Gh_D09G0735		Gh_D08G1508	Gh_D10G0132	Gh_A11G1954		Gh_Sca098985G01	Novel02754	Gh_A05G3501
Gh_A08G0730	Novel04868	Gh_A03G1237		Gh_A06G1139	Gh_D13G2293	Gh_D09G1163		Gh_D08G1795	Gh_D10G0165	Gh_A11G2037			Novel02811	Gh_A05G3652
Gh_A08G0955	Novel04869	Gh_A03G1333		Gh_A06G1165	Gh_Sca024064G01	Gh_D09G1465		Gh_D08G1979	Gh_D10G0287	Gh_A11G2357			Novel02832	Gh_A05G3792
Gh_A08G0965	Novel04907	Gh_A03G1349		Gh_A06G1282	Gh_Sca063168G01	Gh_D09G1701		Gh_D08G2213	Gh_D10G0812	Gh_A11G2615			Novel02840	Gh_A05G3809
Gh_A08G1449	Novel04908	Gh_A03G1411		Gh_A06G1388	Gh_Sca131451G01	Gh_D09G1839		Gh_D09G0344	Gh_D10G1314	Gh_A11G2616			Novel02841	Gh_A05G3814
Gh_A08G1648	Novel04957	Gh_A03G1428		Gh_A06G1415		Gh_D10G1029		Gh_D09G0508	Gh_D10G1620	Gh_A11G2710			Novel02856	Gh_A05G3837
Gh_A09G0798	Novel04968	Gh_A03G1883		Gh_A06G1627		Gh_D10G1589		Gh_D09G0708	Gh_D10G1926	Gh_A11G2727			Novel02883	Gh_A06G0026
Gh_A09G1408	Novel04974	Gh_A03G2122		Gh_A06G1628		Gh_D10G1810		Gh_D09G0853	Gh_D10G2020	Gh_A11G2828			Novel02884	Gh_A06G0044
Gh_A09G1679	Novel04983	Gh_A03G2186		Gh_A06G1779		Gh_D10G1837		Gh_D09G0854	Gh_D10G2189	Gh_A11G2836			Novel02886	Gh_A06G0053
Gh_A09G1707	Novel04989	Gh_A04G0029		Gh_A06G1821		Gh_D10G2082		Gh_D09G0926	Gh_D10G2537	Gh_A11G3104			Novel02892	Gh_A06G0074
Gh_A09G1978	Novel05038	Gh_A04G0122		Gh_A06G1847		Gh_D11G0338		Gh_D09G1065	Gh_D11G0146	Gh_A11G3191			Novel02900	Gh_A06G0084
Gh_A09G2379	Novel05044	Gh_A04G0174		Gh_A06G1941		Gh_D11G0395		Gh_D09G1097	Gh_D11G0893	Gh_A11G3279			Novel02901	Gh_A06G0195
Gh_A10G0139	Novel05046	Gh_A04G0184		Gh_A07G0003		Gh_D11G0540		Gh_D09G1658	Gh_D11G1352	Gh_A12G0014			Novel02902	Gh_A06G0217
Gh_A10G1481	Novel05082	Gh_A04G0263		Gh_A07G0041		Gh_D11G1153		Gh_D09G1693	Gh_D11G1685	Gh_A12G0026			Novel02904	Gh_A06G0251
Gh_A10G1584	Novel05118	Gh_A04G0295		Gh_A07G0074		Gh_D11G1207		Gh_D09G1831	Gh_D11G1989	Gh_A12G0538			Novel02914	Gh_A06G0429
Gh_A10G1753	Novel05133	Gh_A04G0305		Gh_A07G0192		Gh_D11G1268		Gh_D09G2396	Gh_D11G2350	Gh_A12G1989			Novel02920	Gh_A06G0445
Gh_A10G1880	Novel05140	Gh_A04G0321		Gh_A07G0218		Gh_D11G1746		Gh_D10G0146	Gh_D11G2942	Gh_A12G2045			Novel02924	Gh_A06G0454
Gh_A10G1943	Novel05147	Gh_A04G0579		Gh_A07G0371		Gh_D11G2286		Gh_D10G0192	Gh_D11G2994	Gh_A12G2313			Novel02925	Gh_A06G0714
Gh_A10G1974	Novel05148	Gh_A04G0589		Gh_A07G0451		Gh_D11G2287		Gh_D10G0224	Gh_D11G3392	Gh_A13G0046			Novel02926	Gh_A06G0866
Gh_A10G2176	Novel05250	Gh_A04G0684		Gh_A07G0594		Gh_D11G2849		Gh_D10G0497	Gh_D12G0302	Gh_A13G0180			Novel02978	Gh_A06G1081
Gh_A10G2345	Novel05263	Gh_A04G0759		Gh_A07G0630		Gh_D11G2870		Gh_D10G0502	Gh_D12G0668	Gh_A13G0231			Novel02980	Gh_A06G1129
Gh_A11G0901	Novel05289	Gh_A04G0768		Gh_A07G0655		Gh_D11G3322		Gh_D10G0971	Gh_D12G1856	Gh_A13G0272			Novel02983	Gh_A06G1218
Gh_A11G0963	Novel05302	Gh_A04G0781		Gh_A07G0672		Gh_D11G3477		Gh_D10G1825	Gh_D12G2055	Gh_A13G0361			Novel03006	Gh_A06G1242
Gh_A11G1090	Novel05349	Gh_A04G1146		Gh_A07G0681		Gh_D11G3531		Gh_D10G2074	Gh_D12G2109	Gh_A13G0416			Novel03007	Gh_A06G1269
Gh_A11G1214	Novel05353	Gh_A04G1199		Gh_A07G0759		Gh_D12G1096		Gh_D10G2366	Gh_D12G2272	Gh_A13G1163			Novel03030	Gh_A06G1335
Gh_A11G1270	Novel05363	Gh_A04G1268		Gh_A07G0891		Gh_D12G2173		Gh_D11G0399	Gh_D12G2387	Gh_A13G1186			Novel03040	Gh_A06G1412
Gh_A11G2002	Novel05369	Gh_A04G1431		Gh_A07G0925		Gh_D12G2508		Gh_D11G0612	Gh_D12G2621	Gh_A13G1299			Novel03045	Gh_A06G1413
Gh_A11G2861	Novel05385	Gh_A05G0076		Gh_A07G1172		Gh_D12G2551		Gh_D11G0864	Gh_D12G2793	Gh_A13G1407			Novel03052	Gh_A06G1419
Gh_A11G3110	Novel05386	Gh_A05G0085		Gh_A07G1205		Gh_D13G0054		Gh_D11G1530	Gh_D13G0230	Gh_A13G1523			Novel03056	Gh_A06G1590
Gh_A12G0174	Novel05415	Gh_A05G0093		Gh_A07G1213		Gh_D13G0205		Gh_D11G1539	Gh_D13G0583	Gh_A13G1570			Novel03070	Gh_A06G1599
Gh_A12G0945	Novel05427	Gh_A05G0111		Gh_A07G1226		Gh_D13G0543		Gh_D11G1945	Gh_D13G0906	Gh_A13G1644			Novel03091	Gh_A06G1694
Gh_A12G1325	Novel05462	Gh_A05G0112		Gh_A07G1466		Gh_D13G0564		Gh_D11G1946	Gh_D13G1299	Gh_A13G1728			Novel03096	Gh_A06G1716
Gh_A12G2238	Novel05523	Gh_A05G0124		Gh_A07G1591		Gh_D13G0613		Gh_D11G2468	Gh_Sca004867G05	Gh_A13G1793			Novel03099	Gh_A06G2017
Gh_A12G2297	Novel05532	Gh_A05G0130		Gh_A07G1601		Gh_D13G0974		Gh_D11G2528	Gh_Sca010215G01	Gh_A13G2352			Novel03101	Gh_A06G2028
Gh_A12G2311	Novel05581	Gh_A05G0131		Gh_A07G1745		Gh_D13G1152		Gh_D11G2850	Gh_Sca047319G01	Gh_D01G0063			Novel03104	Gh_A06G2052
Gh_A12G2345	Novel05620	Gh_A05G0155		Gh_A07G1956		Gh_D13G2058		Gh_D11G3036	Gh_Sca059490G01	Gh_D01G0334			Novel03108	Gh_A06G2107
Gh_A12G2415	Novel05625	Gh_A05G0205		Gh_A07G2019		Gh_D13G2453		Gh_D12G0398	Gh_Sca140089G01	Gh_D01G0450			Novel03119	Gh_A07G0050
Gh_A12G2438	Novel05630	Gh_A05G0215		Gh_A07G2172		Gh_Sca006272G01		Gh_D12G0671	Gh_Sca214596G01	Gh_D01G1336			Novel03121	Gh_A07G0061
Gh_A12G2501	Novel05679	Gh_A05G0303		Gh_A07G2213		Gh_Sca007264G01		Gh_D12G0799		Gh_D01G1745			Novel03123	Gh_A07G0102
Gh_A12G2630	Novel05699	Gh_A05G0364		Gh_A07G2244		Gh_Sca013347G01		Gh_D12G1019		Gh_D01G1817			Novel03125	Gh_A07G0228
Gh_A12G2704	Novel05701	Gh_A05G0473		Gh_A08G0077		Gh_Sca022922G01		Gh_D12G1336		Gh_D01G2072			Novel03129	Gh_A07G0232
Gh_A13G0360	Novel05707	Gh_A05G0483		Gh_A08G0091		Gh_Sca048412G01		Gh_D12G1426		Gh_D01G2073			Novel03130	Gh_A07G0238
Gh_A13G0966	Novel05737	Gh_A05G0560		Gh_A08G0264		Gh_Sca067590G01		Gh_D12G1517		Gh_D01G2275			Novel03131	Gh_A07G0482
Gh_A13G1064	Novel05783	Gh_A05G0586		Gh_A08G0265		Gh_Sca080434G01		Gh_D12G1518		Gh_D01G2344			Novel03132	Gh_A07G0529
Gh_A13G1408	Novel05803	Gh_A05G0706		Gh_A08G0471				Gh_D12G1832		Gh_D02G0100			Novel03142	Gh_A07G0621
Gh_A13G1648	Novel05809	Gh_A05G0759		Gh_A08G0750				Gh_D12G1950		Gh_D02G0140			Novel03146	Gh_A07G0633
Gh_A13G1665	Novel05811	Gh_A05G0837		Gh_A08G0767				Gh_D12G1989		Gh_D02G0267			Novel03156	Gh_A07G0663
Gh_A13G1727	Novel05814	Gh_A05G0854		Gh_A08G0778				Gh_D12G2002		Gh_D02G0889			Novel03161	Gh_A07G0818
Gh_A13G1922	Novel05840	Gh_A05G0902		Gh_A08G0896				Gh_D12G2190		Gh_D02G1045			Novel03164	Gh_A07G0831
Gh_A13G2117	Novel05841	Gh_A05G1040		Gh_A08G0911				Gh_D12G2257		Gh_D02G1214			Novel03165	Gh_A07G0994
Gh_D01G0084	Novel05843	Gh_A05G1041		Gh_A08G0976				Gh_D12G2337		Gh_D02G1343			Novel03180	Gh_A07G1012
Gh_D01G0130	Novel05846	Gh_A05G1059		Gh_A08G1055				Gh_D12G2552		Gh_D02G1619			Novel03185	Gh_A07G1064
Gh_D01G0451	Novel05863	Gh_A05G1167		Gh_A08G1208				Gh_D13G0096		Gh_D02G1903			Novel03194	Gh_A07G1070
Gh_D01G0649	Novel05918	Gh_A05G1216		Gh_A08G1425				Gh_D13G0215		Gh_D03G0016			Novel03197	Gh_A07G1153
Gh_D01G1194	Novel05948	Gh_A05G1254		Gh_A08G1522				Gh_D13G0359		Gh_D03G0575			Novel03199	Gh_A07G1166
Gh_D01G1261	Novel05952	Gh_A05G1302		Gh_A08G1626				Gh_D13G0732		Gh_D03G1336			Novel03202	Gh_A07G1240
Gh_D01G1306	Novel05978	Gh_A05G1312		Gh_A08G1660				Gh_D13G0960		Gh_D03G1361			Novel03211	Gh_A07G1267
Gh_D01G1418	Novel05991	Gh_A05G1317		Gh_A08G1679				Gh_D13G1005		Gh_D03G1708			Novel03220	Gh_A07G1280
Gh_D02G0103	Novel06020	Gh_A05G1397		Gh_A08G1718				Gh_D13G1352		Gh_D04G0014			Novel03222	Gh_A07G1282
Gh_D02G0110	Novel06033	Gh_A05G1606		Gh_A08G1819				Gh_D13G1387		Gh_D04G0419			Novel03225	Gh_A07G1304
Gh_D02G0129	Novel06035	Gh_A05G1624		Gh_A08G1879				Gh_D13G1561		Gh_D04G1481			Novel03226	Gh_A07G1324
Gh_D02G0132	Novel06053	Gh_A05G1640		Gh_A08G1948				Gh_D13G1599		Gh_D04G1533			Novel03244	Gh_A07G1368
Gh_D02G0139	Novel06096	Gh_A05G1643		Gh_A08G2142				Gh_D13G1627		Gh_D04G1923			Novel03265	Gh_A07G1441
Gh_D02G0161	Novel06208	Gh_A05G1744		Gh_A08G2445				Gh_D13G1900		Gh_D05G0266			Novel03270	Gh_A07G1455
Gh_D02G0833	Novel06214	Gh_A05G1759		Gh_A09G0144				Gh_D13G2238		Gh_D05G0319			Novel03290	Gh_A07G1529
Gh_D02G0844	Novel06223	Gh_A05G1856		Gh_A09G0256				Gh_D13G2266		Gh_D05G0406			Novel03309	Gh_A07G1655
Gh_D02G0875	Novel06260	Gh_A05G1908		Gh_A09G0262				Gh_D13G2333		Gh_D05G0694			Novel03324	Gh_A07G1688
Gh_D02G1282	Novel06266	Gh_A05G2112		Gh_A09G0294				Gh_D13G2358		Gh_D05G0716			Novel03334	Gh_A07G1710
Gh_D02G1653	Gh_A01G0067	Gh_A05G2189		Gh_A09G0312				Gh_D13G2486		Gh_D05G0798			Novel03349	Gh_A07G1834
Gh_D02G2442	Gh_A01G0093	Gh_A05G2203		Gh_A09G0377				Gh_Sca005280G01		Gh_D05G0861			Novel03353	Gh_A07G2073
Gh_D03G0497	Gh_A01G0094	Gh_A05G2255		Gh_A09G0389				Gh_Sca005534G01		Gh_D05G0902			Novel03355	Gh_A07G2252
Gh_D03G0658	Gh_A01G0188	Gh_A05G2290		Gh_A09G0538				Gh_Sca008656G01		Gh_D05G0999			Novel03359	Gh_A07G2297
Gh_D03G0742	Gh_A01G0212	Gh_A05G2377		Gh_A09G0590				Gh_Sca017075G01		Gh_D05G1129			Novel03360	Gh_A07G2328
Gh_D03G1049	Gh_A01G0224	Gh_A05G2423		Gh_A09G0689				Gh_Sca059193G01		Gh_D05G1150			Novel03391	Gh_A08G0129
Gh_D03G1379	Gh_A01G0226	Gh_A05G2428		Gh_A09G0743						Gh_D05G1154			Novel03413	Gh_A08G0157
Gh_D03G1574	Gh_A01G0231	Gh_A05G2473		Gh_A09G1146						Gh_D05G1757			Novel03430	Gh_A08G0224
Gh_D03G1743	Gh_A01G0294	Gh_A05G2514		Gh_A09G1432						Gh_D05G2027			Novel03441	Gh_A08G0339
Gh_D04G0532	Gh_A01G0331	Gh_A05G3020		Gh_A09G1505						Gh_D05G2428			Novel03446	Gh_A08G0358
Gh_D04G1805	Gh_A01G0343	Gh_A05G3167		Gh_A09G1509						Gh_D05G2877			Novel03451	Gh_A08G0362
Gh_D05G0073	Gh_A01G0385	Gh_A05G3489		Gh_A09G1615						Gh_D05G3207			Novel03475	Gh_A08G0386
Gh_D05G1121	Gh_A01G0397	Gh_A05G3508		Gh_A09G1686						Gh_D05G3257			Novel03485	Gh_A08G0470
Gh_D05G2978	Gh_A01G0398	Gh_A05G3753		Gh_A09G1729						Gh_D05G3371			Novel03488	Gh_A08G0489
Gh_D05G3191	Gh_A01G0411	Gh_A05G3775		Gh_A09G1890						Gh_D05G3614			Novel03495	Gh_A08G0499
Gh_D05G3532	Gh_A01G0432	Gh_A05G3781		Gh_A09G2114						Gh_D05G3653			Novel03499	Gh_A08G0593
Gh_D05G3538	Gh_A01G0514	Gh_A05G3825		Gh_A09G2385						Gh_D05G3745			Novel03508	Gh_A08G0613
Gh_D06G0233	Gh_A01G0524	Gh_A05G3831		Gh_A09G2426						Gh_D06G0183			Novel03520	Gh_A08G0702
Gh_D06G0237	Gh_A01G0536	Gh_A05G3850		Gh_A09G2437						Gh_D06G0234			Novel03529	Gh_A08G0871
Gh_D06G0446	Gh_A01G0549	Gh_A05G3862		Gh_A10G0112						Gh_D06G0235			Novel03538	Gh_A08G0961
Gh_D06G1617	Gh_A01G0563	Gh_A05G3929		Gh_A10G0292						Gh_D06G0238			Novel03550	Gh_A08G1041
Gh_D06G1974	Gh_A01G0564	Gh_A06G0106		Gh_A10G0319						Gh_D06G0833			Novel03565	Gh_A08G1080
Gh_D06G2265	Gh_A01G0582	Gh_A06G0266		Gh_A10G0660						Gh_D06G0834			Novel03584	Gh_A08G1085
Gh_D06G2308	Gh_A01G0616	Gh_A06G0439		Gh_A10G0689						Gh_D06G0996			Novel03590	Gh_A08G1096
Gh_D06G2309	Gh_A01G0618	Gh_A06G0488		Gh_A10G0852						Gh_D06G1522			Novel03615	Gh_A08G1149
Gh_D06G2371	Gh_A01G0627	Gh_A06G0545		Gh_A10G1058						Gh_D06G1592			Novel03624	Gh_A08G1232
Gh_D07G0187	Gh_A01G0630	Gh_A06G0675		Gh_A10G1166						Gh_D06G1931			Novel03626	Gh_A08G1243
Gh_D07G0401	Gh_A01G0634	Gh_A06G0707		Gh_A10G1198						Gh_D06G2031			Novel03645	Gh_A08G1276
Gh_D07G0415	Gh_A01G0649	Gh_A06G0724		Gh_A10G1325						Gh_D06G2264			Novel03656	Gh_A08G1341
Gh_D07G0440	Gh_A01G0737	Gh_A06G1009		Gh_A10G1465						Gh_D07G0714			Novel03659	Gh_A08G1393
Gh_D07G1156	Gh_A01G0741	Gh_A06G1093		Gh_A10G1561						Gh_D07G0807			Novel03669	Gh_A08G1463
Gh_D07G1287	Gh_A01G0742	Gh_A06G1144		Gh_A10G2113						Gh_D07G1354			Novel03682	Gh_A08G1579
Gh_D07G2198	Gh_A01G0769	Gh_A06G1341		Gh_A10G2304						Gh_D07G1526			Novel03709	Gh_A08G1766
Gh_D08G0789	Gh_A01G0873	Gh_A06G1374		Gh_A10G2347						Gh_D07G1581			Novel03718	Gh_A08G1773
Gh_D08G0999	Gh_A01G0875	Gh_A06G1534		Gh_A11G0080						Gh_D07G1813			Novel03742	Gh_A08G2100
Gh_D08G1099	Gh_A01G0896	Gh_A06G1585		Gh_A11G0101						Gh_D07G2053			Novel03754	Gh_A08G2219
Gh_D08G1252	Gh_A01G0902	Gh_A06G1711		Gh_A11G0436						Gh_D07G2336			Novel03767	Gh_A08G2221
Gh_D08G1351	Gh_A01G0937	Gh_A06G1770		Gh_A11G0869						Gh_D08G0227			Novel03772	Gh_A08G2395
Gh_D08G1368	Gh_A01G0959	Gh_A06G1783		Gh_A11G0906						Gh_D08G0849			Novel03779	Gh_A08G2422
Gh_D08G2328	Gh_A01G0975	Gh_A06G1910		Gh_A11G1011						Gh_D08G1875			Novel03782	Gh_A08G2531
Gh_D08G2441	Gh_A01G1016	Gh_A06G1924		Gh_A11G1149						Gh_D09G0054			Novel03793	Gh_A08G2558
Gh_D09G0189	Gh_A01G1033	Gh_A06G2011		Gh_A11G1168						Gh_D09G0075			Novel03796	Gh_A09G0009
Gh_D09G0217	Gh_A01G1050	Gh_A07G0039		Gh_A11G1314						Gh_D09G0377			Novel03810	Gh_A09G0193
Gh_D09G0228	Gh_A01G1051	Gh_A07G0084		Gh_A11G1604						Gh_D09G0432			Novel03814	Gh_A09G0249
Gh_D09G0316	Gh_A01G1052	Gh_A07G0223		Gh_A11G1607						Gh_D09G0500			Novel03860	Gh_A09G0295
Gh_D09G0409	Gh_A01G1110	Gh_A07G0252		Gh_A11G1794						Gh_D09G0501			Novel03879	Gh_A09G0358
Gh_D09G0422	Gh_A01G1113	Gh_A07G0414		Gh_A11G1940						Gh_D09G0666			Novel03882	Gh_A09G0533
Gh_D09G0448	Gh_A01G1291	Gh_A07G0587		Gh_A11G2024						Gh_D09G0689			Novel03891	Gh_A09G0571
Gh_D09G0640	Gh_A01G1298	Gh_A07G0606		Gh_A11G2034						Gh_D09G0728			Novel03908	Gh_A09G0785
Gh_D09G0702	Gh_A01G1299	Gh_A07G0689		Gh_A11G2132						Gh_D09G1234			Novel03919	Gh_A09G0860
Gh_D09G1418	Gh_A01G1333	Gh_A07G0715		Gh_A11G2503						Gh_D09G1369			Novel03928	Gh_A09G0889
Gh_D09G1621	Gh_A01G1372	Gh_A07G0741		Gh_A11G2938						Gh_D09G1394			Novel03931	Gh_A09G0913
Gh_D09G1985	Gh_A01G1436	Gh_A07G0773		Gh_A12G0086						Gh_D09G1517			Novel03946	Gh_A09G0985
Gh_D09G1986	Gh_A01G1456	Gh_A07G0774		Gh_A12G0158						Gh_D09G1687			Novel04003	Gh_A09G1087
Gh_D10G0336	Gh_A01G1480	Gh_A07G0837		Gh_A12G0201						Gh_D09G2022			Novel04022	Gh_A09G1088
Gh_D10G0627	Gh_A01G1485	Gh_A07G0973		Gh_A12G0237						Gh_D09G2023			Novel04030	Gh_A09G1145
Gh_D10G0658	Gh_A01G1527	Gh_A07G1206		Gh_A12G0324						Gh_D09G2072			Novel04031	Gh_A09G1258
Gh_D10G1800	Gh_A01G1533	Gh_A07G1544		Gh_A12G0331						Gh_D09G2367			Novel04070	Gh_A09G1343
Gh_D10G2033	Gh_A01G1556	Gh_A07G1645		Gh_A12G0470						Gh_D10G0337			Novel04083	Gh_A09G1361
Gh_D10G2262	Gh_A01G1567	Gh_A07G1738		Gh_A12G1108						Gh_D10G0650			Novel04099	Gh_A09G1445
Gh_D11G0002	Gh_A01G1575	Gh_A07G1748		Gh_A12G1125						Gh_D10G1353			Novel04101	Gh_A09G1456
Gh_D11G0472	Gh_A01G1635	Gh_A07G1780		Gh_A12G1370						Gh_D10G1782			Novel04128	Gh_A09G1479
Gh_D11G0799	Gh_A01G1646	Gh_A07G1964		Gh_A12G1435						Gh_D10G2072			Novel04136	Gh_A09G1566
Gh_D11G0868	Gh_A01G1667	Gh_A07G2094		Gh_A12G1664						Gh_D10G2261			Novel04139	Gh_A09G1616
Gh_D11G1050	Gh_A01G1668	Gh_A07G2134		Gh_A12G1687						Gh_D10G2263			Novel04150	Gh_A09G1657
Gh_D11G1299	Gh_A01G1669	Gh_A07G2294		Gh_A12G1699						Gh_D10G2281			Novel04182	Gh_A09G1742
Gh_D11G1589	Gh_A01G1675	Gh_A08G0197		Gh_A12G1716						Gh_D10G2430			Novel04193	Gh_A09G2125
Gh_D11G1607	Gh_A01G1691	Gh_A08G0374		Gh_A12G1772						Gh_D11G0376			Novel04196	Gh_A09G2191
Gh_D11G1942	Gh_A01G1780	Gh_A08G0440		Gh_A12G1904						Gh_D11G0625			Novel04206	Gh_A09G2207
Gh_D11G3111	Gh_A01G1806	Gh_A08G0633		Gh_A12G1931						Gh_D11G0746			Novel04216	Gh_A09G2236
Gh_D11G3359	Gh_A01G1860	Gh_A08G0693		Gh_A12G1937						Gh_D11G0790			Novel04232	Gh_A09G2266
Gh_D11G3401	Gh_A01G1870	Gh_A08G0694		Gh_A12G2031						Gh_D11G1471			Novel04269	Gh_A09G2332
Gh_D12G0539	Gh_A01G1917	Gh_A08G0711		Gh_A12G2252						Gh_D11G1883			Novel04286	Gh_A09G2505
Gh_D12G0597	Gh_A01G1957	Gh_A08G0830		Gh_A12G2363						Gh_D11G1950			Novel04287	Gh_A10G0086
Gh_D12G0666	Gh_A01G1998	Gh_A08G0834		Gh_A12G2364						Gh_D11G2517			Novel04292	Gh_A10G0101
Gh_D12G0673	Gh_A01G2002	Gh_A08G0854		Gh_A12G2603						Gh_D11G2930			Novel04309	Gh_A10G0107
Gh_D12G0695	Gh_A01G2003	Gh_A08G0924		Gh_A12G2628						Gh_D11G3165			Novel04317	Gh_A10G0143
Gh_D12G0806	Gh_A01G2007	Gh_A08G0957		Gh_A13G0062						Gh_D11G3183			Novel04324	Gh_A10G0220
Gh_D12G0869	Gh_A01G2008	Gh_A08G1024		Gh_A13G0141						Gh_D11G3202			Novel04338	Gh_A10G0238
Gh_D12G1375	Gh_A01G2034	Gh_A08G1031		Gh_A13G0171						Gh_D12G0111			Novel04347	Gh_A10G0279
Gh_D12G1463	Gh_A01G2102	Gh_A08G1032		Gh_A13G0236						Gh_D12G0370			Novel04351	Gh_A10G0455
Gh_D12G1712	Gh_A01G2126	Gh_A08G1074		Gh_A13G0458						Gh_D12G0538			Novel04360	Gh_A10G0504
Gh_D12G1743	Gh_A01G2152	Gh_A08G1195		Gh_A13G0658						Gh_D12G0687			Novel04370	Gh_A10G0533
Gh_D12G1762	Gh_A01G2155	Gh_A08G1344		Gh_A13G0691						Gh_D12G1066			Novel04372	Gh_A10G0599
Gh_D12G2166	Gh_A01G2158	Gh_A08G1350		Gh_A13G0935						Gh_D12G1182			Novel04400	Gh_A10G0818
Gh_D12G2378	Gh_A02G0053	Gh_A08G1376		Gh_A13G1101						Gh_D12G1438			Novel04461	Gh_A10G0826
Gh_D12G2536	Gh_A02G0109	Gh_A08G1473		Gh_A13G1174						Gh_D12G1974			Novel04463	Gh_A10G0859
Gh_D12G2555	Gh_A02G0175	Gh_A08G1477		Gh_A13G1202						Gh_D12G2284			Novel04484	Gh_A10G0935
Gh_D12G2649	Gh_A02G0178	Gh_A08G1489		Gh_A13G1315						Gh_D12G2466			Novel04493	Gh_A10G1095
Gh_D13G0059	Gh_A02G0235	Gh_A08G1551		Gh_A13G1410						Gh_D12G2807			Novel04513	Gh_A10G1190
Gh_D13G0152	Gh_A02G0239	Gh_A08G1600		Gh_A13G1661						Gh_D13G0033			Novel04519	Gh_A10G1251
Gh_D13G0445	Gh_A02G0258	Gh_A08G1808		Gh_A13G1673						Gh_D13G0055			Novel04531	Gh_A10G1306
Gh_D13G0619	Gh_A02G0269	Gh_A08G2220		Gh_A13G1685						Gh_D13G0146			Novel04538	Gh_A10G1413
Gh_D13G1725	Gh_A02G0270	Gh_A08G2233		Gh_A13G1913						Gh_D13G0192			Novel04542	Gh_A10G1581
Gh_D13G1792	Gh_A02G0273	Gh_A08G2235		Gh_A13G1919						Gh_D13G0285			Novel04543	Gh_A10G1620
Gh_D13G1878	Gh_A02G0359	Gh_A08G2243		Gh_A13G2237						Gh_D13G0308			Novel04550	Gh_A10G1797
Gh_D13G2344	Gh_A02G0398	Gh_A08G2450		Gh_A13G2296						Gh_D13G0334			Novel04569	Gh_A10G1844
Gh_D13G2402	Gh_A02G0407	Gh_A09G0155		Gh_D01G0093						Gh_D13G0370			Novel04598	Gh_A10G1845
Gh_D13G2539	Gh_A02G0423	Gh_A09G0487		Gh_D01G0522						Gh_D13G0781			Novel04631	Gh_A10G1991
Gh_Sca005165G01	Gh_A02G0451	Gh_A09G0492		Gh_D01G0551						Gh_D13G0785			Novel04645	Gh_A10G2011
Gh_Sca005798G01	Gh_A02G0454	Gh_A09G0596		Gh_D01G0576						Gh_D13G2137			Novel04663	Gh_A10G2124
Gh_Sca005920G01	Gh_A02G0520	Gh_A09G0638		Gh_D01G0668						Gh_D13G2156			Novel04669	Gh_A10G2133
Gh_Sca005954G01	Gh_A02G0561	Gh_A09G0679		Gh_D01G0690						Gh_D13G2495			Novel04677	Gh_A10G2143
Gh_Sca006111G01	Gh_A02G0677	Gh_A09G0776		Gh_D01G0829						Gh_D13G2549			Novel04701	Gh_A10G2232
Gh_Sca007581G01	Gh_A02G0690	Gh_A09G0840		Gh_D01G0978						Gh_Sca004862G01			Novel04704	Gh_A10G2268
Gh_Sca008593G01	Gh_A02G0766	Gh_A09G1128		Gh_D01G1038						Gh_Sca004965G01			Novel04713	Gh_A10G2299
Gh_Sca017002G01	Gh_A02G0804	Gh_A09G1294		Gh_D01G1054						Gh_Sca004965G02			Novel04720	Gh_A11G0010
Gh_Sca018101G01	Gh_A02G0862	Gh_A09G1308		Gh_D01G1065						Gh_Sca008688G01			Novel04728	Gh_A11G0064
Gh_Sca036717G01	Gh_A02G0882	Gh_A09G1323		Gh_D01G1128						Gh_Sca019769G01			Novel04734	Gh_A11G0129
Gh_Sca084954G01	Gh_A02G0899	Gh_A09G1380		Gh_D01G1185						Gh_Sca027192G01			Novel04740	Gh_A11G0288
Gh_Sca096286G01	Gh_A02G0965	Gh_A09G1440		Gh_D01G1340						Gh_Sca029468G01			Novel04762	Gh_A11G0331
Gh_Sca107445G01	Gh_A02G0983	Gh_A09G1523		Gh_D01G1572						Gh_Sca032584G01			Novel04767	Gh_A11G0391
Gh_Sca112947G01	Gh_A02G1005	Gh_A09G1575		Gh_D01G1647						Gh_Sca038382G01			Novel04800	Gh_A11G0409
	Gh_A02G1021	Gh_A09G1634		Gh_D01G1679						Gh_Sca078461G01			Novel04826	Gh_A11G0434
	Gh_A02G1022	Gh_A09G1681		Gh_D01G1790						Gh_Sca093439G01			Novel04858	Gh_A11G0506
	Gh_A02G1073	Gh_A09G1760		Gh_D01G1801						Gh_Sca100731G01			Novel04862	Gh_A11G0606
	Gh_A02G1095	Gh_A09G1776		Gh_D01G1832						Gh_Sca110840G01			Novel04864	Gh_A11G0608
	Gh_A02G1096	Gh_A09G1777		Gh_D01G1974						Gh_Sca170838G01			Novel04878	Gh_A11G0638
	Gh_A02G1136	Gh_A09G1979		Gh_D01G1975									Novel04881	Gh_A11G0687
	Gh_A02G1139	Gh_A09G2048		Gh_D01G2232									Novel04882	Gh_A11G0727
	Gh_A02G1154	Gh_A09G2092		Gh_D01G2251									Novel04883	Gh_A11G0848
	Gh_A02G1164	Gh_A09G2213		Gh_D02G0286									Novel04899	Gh_A11G0852
	Gh_A02G1187	Gh_A09G2394		Gh_D02G0426									Novel04901	Gh_A11G0853
	Gh_A02G1201	Gh_A09G2428		Gh_D02G0586									Novel04925	Gh_A11G0857
	Gh_A02G1218	Gh_A10G0157		Gh_D02G0622									Novel04930	Gh_A11G0915
	Gh_A02G1236	Gh_A10G0208		Gh_D02G0740									Novel04939	Gh_A11G0980
	Gh_A02G1271	Gh_A10G0248		Gh_D02G0773									Novel04946	Gh_A11G0998
	Gh_A02G1292	Gh_A10G0255		Gh_D02G0786									Novel04981	Gh_A11G1082
	Gh_A02G1312	Gh_A10G0290		Gh_D02G1189									Novel04982	Gh_A11G1582
	Gh_A02G1336	Gh_A10G0444		Gh_D02G1270									Novel04985	Gh_A11G1611
	Gh_A02G1349	Gh_A10G0492		Gh_D02G1295									Novel04999	Gh_A11G1725
	Gh_A02G1354	Gh_A10G0549		Gh_D02G1371									Novel05000	Gh_A11G1728
	Gh_A02G1391	Gh_A10G0588		Gh_D02G1473									Novel05022	Gh_A11G1737
	Gh_A02G1416	Gh_A10G0592		Gh_D02G1480									Novel05027	Gh_A11G1800
	Gh_A02G1420	Gh_A10G0760		Gh_D02G1674									Novel05034	Gh_A11G1851
	Gh_A02G1477	Gh_A10G0904		Gh_D02G1676									Novel05037	Gh_A11G1969
	Gh_A02G1538	Gh_A10G1006		Gh_D02G1753									Novel05039	Gh_A11G1983
	Gh_A02G1557	Gh_A10G1317		Gh_D02G1877									Novel05040	Gh_A11G2095
	Gh_A02G1573	Gh_A10G1320		Gh_D02G2396									Novel05058	Gh_A11G2135
	Gh_A02G1694	Gh_A10G1401		Gh_D03G0152									Novel05067	Gh_A11G2276
	Gh_A02G1711	Gh_A10G1443		Gh_D03G0342									Novel05076	Gh_A11G2404
	Gh_A02G1736	Gh_A10G1502		Gh_D03G0707									Novel05078	Gh_A11G2446
	Gh_A02G1747	Gh_A10G1512		Gh_D03G0733									Novel05086	Gh_A11G2448
	Gh_A02G1751	Gh_A10G1514		Gh_D03G0771									Novel05089	Gh_A11G2502
	Gh_A02G1772	Gh_A10G1517		Gh_D03G0828									Novel05105	Gh_A11G2512
	Gh_A02G1804	Gh_A10G1552		Gh_D03G1112									Novel05111	Gh_A11G2663
	Gh_A03G0099	Gh_A10G1563		Gh_D03G1113									Novel05144	Gh_A11G2895
	Gh_A03G0122	Gh_A10G1608		Gh_D03G1229									Novel05150	Gh_A11G2922
	Gh_A03G0125	Gh_A10G1628		Gh_D03G1256									Novel05163	Gh_A11G3011
	Gh_A03G0157	Gh_A10G1723		Gh_D03G1386									Novel05165	Gh_A11G3109
	Gh_A03G0169	Gh_A10G1726		Gh_D04G0114									Novel05177	Gh_A11G3275
	Gh_A03G0303	Gh_A10G1750		Gh_D04G0327									Novel05187	Gh_A12G0077
	Gh_A03G0315	Gh_A10G1825		Gh_D04G0398									Novel05189	Gh_A12G0094
	Gh_A03G0386	Gh_A10G1870		Gh_D04G0451									Novel05191	Gh_A12G0099
	Gh_A03G0417	Gh_A10G1988		Gh_D04G0510									Novel05204	Gh_A12G0197
	Gh_A03G0422	Gh_A10G2027		Gh_D04G0529									Novel05208	Gh_A12G0198
	Gh_A03G0430	Gh_A10G2072		Gh_D04G0612									Novel05209	Gh_A12G0222
	Gh_A03G0435	Gh_A10G2085		Gh_D04G0910									Novel05211	Gh_A12G0251
	Gh_A03G0464	Gh_A10G2086		Gh_D04G0931									Novel05217	Gh_A12G0322
	Gh_A03G0465	Gh_A10G2089		Gh_D04G0974									Novel05254	Gh_A12G0349
	Gh_A03G0475	Gh_A10G2091		Gh_D04G1114									Novel05273	Gh_A12G0364
	Gh_A03G0512	Gh_A10G2109		Gh_D04G1265									Novel05276	Gh_A12G0411
	Gh_A03G0528	Gh_A10G2203		Gh_D04G1398									Novel05279	Gh_A12G0450
	Gh_A03G0556	Gh_A10G2353		Gh_D04G1432									Novel05287	Gh_A12G0553
	Gh_A03G0561	Gh_A11G0219		Gh_D04G1670									Novel05291	Gh_A12G0559
	Gh_A03G0603	Gh_A11G0273		Gh_D04G1888									Novel05295	Gh_A12G0625
	Gh_A03G0635	Gh_A11G0338		Gh_D04G1998									Novel05315	Gh_A12G0643
	Gh_A03G0705	Gh_A11G0419		Gh_D04G1999									Novel05318	Gh_A12G0689
	Gh_A03G0716	Gh_A11G0443		Gh_D05G0029									Novel05322	Gh_A12G0708
	Gh_A03G0744	Gh_A11G0472		Gh_D05G0113									Novel05325	Gh_A12G0752
	Gh_A03G0755	Gh_A11G0660		Gh_D05G0250									Novel05351	Gh_A12G0922
	Gh_A03G0756	Gh_A11G0733		Gh_D05G0378									Novel05355	Gh_A12G0969
	Gh_A03G0771	Gh_A11G0754		Gh_D05G0510									Novel05378	Gh_A12G0980
	Gh_A03G0793	Gh_A11G0870		Gh_D05G0537									Novel05380	Gh_A12G1049
	Gh_A03G0884	Gh_A11G0903		Gh_D05G0544									Novel05392	Gh_A12G1067
	Gh_A03G0896	Gh_A11G0958		Gh_D05G0810									Novel05410	Gh_A12G1141
	Gh_A03G0903	Gh_A11G0984		Gh_D05G0884									Novel05450	Gh_A12G1292
	Gh_A03G0921	Gh_A11G1137		Gh_D05G1039									Novel05488	Gh_A12G1340
	Gh_A03G0944	Gh_A11G1199		Gh_D05G1132									Novel05492	Gh_A12G1342
	Gh_A03G0995	Gh_A11G1248		Gh_D05G1209									Novel05528	Gh_A12G1345
	Gh_A03G1027	Gh_A11G1372		Gh_D05G1314									Novel05540	Gh_A12G1358
	Gh_A03G1028	Gh_A11G1399		Gh_D05G1325									Novel05542	Gh_A12G1387
	Gh_A03G1148	Gh_A11G1420		Gh_D05G1544									Novel05561	Gh_A12G1428
	Gh_A03G1199	Gh_A11G1764		Gh_D05G1602									Novel05564	Gh_A12G1511
	Gh_A03G1236	Gh_A11G1993		Gh_D05G1738									Novel05578	Gh_A12G1644
	Gh_A03G1262	Gh_A11G1999		Gh_D05G1766									Novel05580	Gh_A12G1662
	Gh_A03G1281	Gh_A11G2046		Gh_D05G1800									Novel05585	Gh_A12G1948
	Gh_A03G1287	Gh_A11G2071		Gh_D05G1829									Novel05586	Gh_A12G1999
	Gh_A03G1311	Gh_A11G2137		Gh_D05G1938									Novel05600	Gh_A12G2046
	Gh_A03G1321	Gh_A11G2160		Gh_D05G2037									Novel05609	Gh_A12G2076
	Gh_A03G1386	Gh_A11G2241		Gh_D05G2040									Novel05621	Gh_A12G2113
	Gh_A03G1396	Gh_A11G2242		Gh_D05G2114									Novel05622	Gh_A12G2179
	Gh_A03G1408	Gh_A11G2243		Gh_D05G2203									Novel05650	Gh_A12G2213
	Gh_A03G1529	Gh_A11G2338		Gh_D05G2233									Novel05664	Gh_A12G2291
	Gh_A03G1546	Gh_A11G2355		Gh_D05G2239									Novel05669	Gh_A12G2374
	Gh_A03G1547	Gh_A11G2364		Gh_D05G2349									Novel05673	Gh_A12G2428
	Gh_A03G1548	Gh_A11G2389		Gh_D05G2412									Novel05686	Gh_A12G2583
	Gh_A03G1549	Gh_A11G2458		Gh_D05G2413									Novel05688	Gh_A13G0130
	Gh_A03G1562	Gh_A11G2471		Gh_D05G2501									Novel05696	Gh_A13G0352
	Gh_A03G1595	Gh_A11G2472		Gh_D05G2502									Novel05711	Gh_A13G0394
	Gh_A03G1612	Gh_A11G2690		Gh_D05G2594									Novel05721	Gh_A13G0518
	Gh_A03G1634	Gh_A11G2693		Gh_D05G2708									Novel05736	Gh_A13G0785
	Gh_A03G1639	Gh_A11G2725		Gh_D05G2909									Novel05755	Gh_A13G0844
	Gh_A03G1646	Gh_A11G2754		Gh_D05G2919									Novel05758	Gh_A13G1008
	Gh_A03G1680	Gh_A11G2971		Gh_D05G3047									Novel05775	Gh_A13G1095
	Gh_A03G1682	Gh_A11G2995		Gh_D05G3141									Novel05785	Gh_A13G1209
	Gh_A03G1736	Gh_A11G2997		Gh_D05G3387									Novel05805	Gh_A13G1324
	Gh_A03G1742	Gh_A11G3018		Gh_D05G3464									Novel05815	Gh_A13G1394
	Gh_A03G1748	Gh_A11G3069		Gh_D05G3720									Novel05825	Gh_A13G1709
	Gh_A03G1789	Gh_A11G3105		Gh_D06G0031									Novel05829	Gh_A13G1873
	Gh_A03G1822	Gh_A11G3276		Gh_D06G0044									Novel05855	Gh_A13G1981
	Gh_A03G1850	Gh_A12G0012		Gh_D06G0168									Novel05859	Gh_A13G2032
	Gh_A03G1898	Gh_A12G0118		Gh_D06G0306									Novel05903	Gh_A13G2036
	Gh_A03G1945	Gh_A12G0130		Gh_D06G0353									Novel05904	Gh_A13G2211
	Gh_A03G2036	Gh_A12G0301		Gh_D06G0382									Novel05909	Gh_D01G0168
	Gh_A03G2119	Gh_A12G0453		Gh_D06G0517									Novel05914	Gh_D01G0330
	Gh_A03G2129	Gh_A12G0532		Gh_D06G0518									Novel05915	Gh_D01G0420
	Gh_A03G2137	Gh_A12G0585		Gh_D06G0531									Novel05931	Gh_D01G0510
	Gh_A03G2172	Gh_A12G0649		Gh_D06G0671									Novel05939	Gh_D01G0565
	Gh_A03G2174	Gh_A12G0683		Gh_D06G0690									Novel05943	Gh_D01G0592
	Gh_A03G2181	Gh_A12G0684		Gh_D06G0832									Novel05960	Gh_D01G0711
	Gh_A04G0005	Gh_A12G0685		Gh_D06G0871									Novel05968	Gh_D01G0792
	Gh_A04G0134	Gh_A12G0687		Gh_D06G1054									Novel05970	Gh_D01G1031
	Gh_A04G0138	Gh_A12G0696		Gh_D06G1185									Novel05972	Gh_D01G1186
	Gh_A04G0144	Gh_A12G0726		Gh_D06G1400									Novel05976	Gh_D01G1270
	Gh_A04G0150	Gh_A12G0918		Gh_D06G1433									Novel05985	Gh_D01G1291
	Gh_A04G0175	Gh_A12G1116		Gh_D06G1514									Novel05992	Gh_D01G1313
	Gh_A04G0181	Gh_A12G1148		Gh_D06G1570									Novel06001	Gh_D01G1400
	Gh_A04G0197	Gh_A12G1174		Gh_D06G1799									Novel06004	Gh_D01G1638
	Gh_A04G0267	Gh_A12G1265		Gh_D06G1985									Novel06008	Gh_D01G1710
	Gh_A04G0309	Gh_A12G1379		Gh_D06G2276									Novel06010	Gh_D01G1925
	Gh_A04G0494	Gh_A12G1554		Gh_D06G2289									Novel06039	Gh_D01G1931
	Gh_A04G0507	Gh_A12G1575		Gh_D06G2315									Novel06047	Gh_D01G1998
	Gh_A04G0509	Gh_A12G1619		Gh_D06G2354									Novel06054	Gh_D01G2008
	Gh_A04G0637	Gh_A12G1729		Gh_D07G0144									Novel06057	Gh_D01G2059
	Gh_A04G0647	Gh_A12G1766		Gh_D07G0274									Novel06060	Gh_D01G2159
	Gh_A04G0650	Gh_A12G1852		Gh_D07G0285									Novel06063	Gh_D01G2212
	Gh_A04G0708	Gh_A12G1890		Gh_D07G0661									Novel06086	Gh_D02G0047
	Gh_A04G0766	Gh_A12G1953		Gh_D07G0732									Novel06105	Gh_D02G0114
	Gh_A04G0771	Gh_A12G1960		Gh_D07G0750									Novel06107	Gh_D02G0158
	Gh_A04G0776	Gh_A12G1998		Gh_D07G1111									Novel06136	Gh_D02G0210
	Gh_A04G0863	Gh_A12G2002		Gh_D07G1281									Novel06137	Gh_D02G0363
	Gh_A04G0883	Gh_A12G2021		Gh_D07G1313									Novel06140	Gh_D02G0378
	Gh_A04G0902	Gh_A12G2027		Gh_D07G1350									Novel06153	Gh_D02G0427
	Gh_A04G0930	Gh_A12G2112		Gh_D07G1487									Novel06182	Gh_D02G0458
	Gh_A04G0940	Gh_A12G2115		Gh_D07G1490									Novel06186	Gh_D02G0483
	Gh_A04G0951	Gh_A12G2124		Gh_D07G1702									Novel06197	Gh_D02G0639
	Gh_A04G0977	Gh_A12G2192		Gh_D07G1726									Novel06198	Gh_D02G0640
	Gh_A04G0982	Gh_A12G2219		Gh_D07G1759									Novel06218	Gh_D02G0756
	Gh_A04G0983	Gh_A12G2220		Gh_D07G1774									Novel06220	Gh_D02G0847
	Gh_A04G0984	Gh_A12G2269		Gh_D07G1846									Novel06227	Gh_D02G0913
	Gh_A04G0994	Gh_A12G2302		Gh_D07G1917									Novel06235	Gh_D02G0926
	Gh_A04G1029	Gh_A12G2370		Gh_D07G2024									Novel06245	Gh_D02G0987
	Gh_A04G1037	Gh_A12G2425		Gh_D07G2080									Novel06247	Gh_D02G1166
	Gh_A04G1082	Gh_A12G2483		Gh_D08G0053									Gh_A01G0004	Gh_D02G1350
	Gh_A04G1107	Gh_A12G2493		Gh_D08G0076									Gh_A01G0005	Gh_D02G1390
	Gh_A04G1153	Gh_A12G2566		Gh_D08G0097									Gh_A01G0019	Gh_D02G1423
	Gh_A04G1174	Gh_A13G0037		Gh_D08G0234									Gh_A01G0045	Gh_D02G1527
	Gh_A04G1182	Gh_A13G0094		Gh_D08G0410									Gh_A01G0055	Gh_D02G2130
	Gh_A04G1211	Gh_A13G0149		Gh_D08G0427									Gh_A01G0064	Gh_D03G0064
	Gh_A04G1286	Gh_A13G0244		Gh_D08G0436									Gh_A01G0080	Gh_D03G0091
	Gh_A04G1343	Gh_A13G0270		Gh_D08G0575									Gh_A01G0083	Gh_D03G0198
	Gh_A04G1347	Gh_A13G0359		Gh_D08G0671									Gh_A01G0111	Gh_D03G0207
	Gh_A04G1363	Gh_A13G0415		Gh_D08G0778									Gh_A01G0120	Gh_D03G0360
	Gh_A04G1422	Gh_A13G0448		Gh_D08G0860									Gh_A01G0132	Gh_D03G0391
	Gh_A05G0016	Gh_A13G0492		Gh_D08G0900									Gh_A01G0150	Gh_D03G0419
	Gh_A05G0023	Gh_A13G0639		Gh_D08G0911									Gh_A01G0151	Gh_D03G0483
	Gh_A05G0026	Gh_A13G0731		Gh_D08G0928									Gh_A01G0154	Gh_D03G0610
	Gh_A05G0052	Gh_A13G0754		Gh_D08G0949									Gh_A01G0162	Gh_D03G0721
	Gh_A05G0273	Gh_A13G0776		Gh_D08G1061									Gh_A01G0198	Gh_D03G0756
	Gh_A05G0279	Gh_A13G0828		Gh_D08G1403									Gh_A01G0202	Gh_D03G0905
	Gh_A05G0298	Gh_A13G0896		Gh_D08G1466									Gh_A01G0216	Gh_D03G0942
	Gh_A05G0326	Gh_A13G1183		Gh_D08G1662									Gh_A01G0230	Gh_D03G1050
	Gh_A05G0327	Gh_A13G1277		Gh_D08G1698									Gh_A01G0319	Gh_D03G1152
	Gh_A05G0332	Gh_A13G1308		Gh_D08G1717									Gh_A01G0324	Gh_D03G1169
	Gh_A05G0346	Gh_A13G1311		Gh_D08G1927									Gh_A01G0344	Gh_D03G1214
	Gh_A05G0386	Gh_A13G1382		Gh_D08G2016									Gh_A01G0347	Gh_D03G1232
	Gh_A05G0393	Gh_A13G1504		Gh_D08G2407									Gh_A01G0358	Gh_D03G1371
	Gh_A05G0429	Gh_A13G1525		Gh_D08G2629									Gh_A01G0414	Gh_D03G1427
	Gh_A05G0445	Gh_A13G1526		Gh_D08G2649									Gh_A01G0419	Gh_D03G1712
	Gh_A05G0446	Gh_A13G1539		Gh_D09G0312									Gh_A01G0450	Gh_D04G0026
	Gh_A05G0451	Gh_A13G1719		Gh_D09G0358									Gh_A01G0453	Gh_D04G0271
	Gh_A05G0470	Gh_A13G1904		Gh_D09G0607									Gh_A01G0485	Gh_D04G0321
	Gh_A05G0494	Gh_A13G2034		Gh_D09G0662									Gh_A01G0495	Gh_D04G0355
	Gh_A05G0509	Gh_D01G0095		Gh_D09G0700									Gh_A01G0505	Gh_D04G0364
	Gh_A05G0511	Gh_D01G0109		Gh_D09G0714									Gh_A01G0578	Gh_D04G0448
	Gh_A05G0532	Gh_D01G0291		Gh_D09G0944									Gh_A01G0595	Gh_D04G0460
	Gh_A05G0557	Gh_D01G0300		Gh_D09G1019									Gh_A01G0598	Gh_D04G0514
	Gh_A05G0621	Gh_D01G0318		Gh_D09G1178									Gh_A01G0604	Gh_D04G0679
	Gh_A05G0666	Gh_D01G0335		Gh_D09G1294									Gh_A01G0628	Gh_D04G0915
	Gh_A05G0707	Gh_D01G0474		Gh_D09G1540									Gh_A01G0629	Gh_D04G0923
	Gh_A05G0722	Gh_D01G0537		Gh_D09G1590									Gh_A01G0651	Gh_D04G0938
	Gh_A05G0724	Gh_D01G0544		Gh_D09G1625									Gh_A01G0657	Gh_D04G1164
	Gh_A05G0748	Gh_D01G0749		Gh_D09G1652									Gh_A01G0669	Gh_D04G1317
	Gh_A05G0749	Gh_D01G0937		Gh_D09G1757									Gh_A01G0675	Gh_D04G1345
	Gh_A05G0752	Gh_D01G0949		Gh_D09G2191									Gh_A01G0678	Gh_D04G1360
	Gh_A05G0754	Gh_D01G1226		Gh_D09G2232									Gh_A01G0685	Gh_D04G1377
	Gh_A05G0771	Gh_D01G1300		Gh_D09G2406									Gh_A01G0699	Gh_D04G1455
	Gh_A05G0773	Gh_D01G1343		Gh_D09G2436									Gh_A01G0714	Gh_D04G1494
	Gh_A05G0808	Gh_D01G1428		Gh_D10G0293									Gh_A01G0717	Gh_D04G1518
	Gh_A05G0838	Gh_D01G1493		Gh_D10G0295									Gh_A01G0720	Gh_D04G1519
	Gh_A05G0966	Gh_D01G1566		Gh_D10G0682									Gh_A01G0745	Gh_D04G1525
	Gh_A05G0969	Gh_D01G1641		Gh_D10G0922									Gh_A01G0753	Gh_D04G1562
	Gh_A05G0985	Gh_D01G1778		Gh_D10G1003									Gh_A01G0765	Gh_D04G1586
	Gh_A05G1005	Gh_D01G1853		Gh_D10G1088									Gh_A01G0802	Gh_D04G1593
	Gh_A05G1039	Gh_D01G1862		Gh_D10G1206									Gh_A01G0805	Gh_D04G1861
	Gh_A05G1163	Gh_D01G1867		Gh_D10G1220									Gh_A01G0821	Gh_D04G1903
	Gh_A05G1182	Gh_D01G2044		Gh_D10G1328									Gh_A01G0822	Gh_D04G1904
	Gh_A05G1186	Gh_D01G2067		Gh_D10G1653									Gh_A01G0823	Gh_D04G2016
	Gh_A05G1204	Gh_D01G2210		Gh_D10G1707									Gh_A01G0842	Gh_D05G0055
	Gh_A05G1205	Gh_D01G2307		Gh_D10G1766									Gh_A01G0846	Gh_D05G0169
	Gh_A05G1243	Gh_D01G2313		Gh_D10G1767									Gh_A01G0862	Gh_D05G0297
	Gh_A05G1340	Gh_D01G2314		Gh_D10G1915									Gh_A01G0912	Gh_D05G0311
	Gh_A05G1372	Gh_D01G2361		Gh_D10G2123									Gh_A01G0914	Gh_D05G0350
	Gh_A05G1454	Gh_D01G2382		Gh_D10G2465									Gh_A01G0953	Gh_D05G0353
	Gh_A05G1455	Gh_D02G0063		Gh_D10G2466									Gh_A01G0965	Gh_D05G0354
	Gh_A05G1458	Gh_D02G0069		Gh_D10G2615									Gh_A01G0985	Gh_D05G0389
	Gh_A05G1480	Gh_D02G0081		Gh_D11G0440									Gh_A01G0986	Gh_D05G0390
	Gh_A05G1546	Gh_D02G0220		Gh_D11G0527									Gh_A01G0991	Gh_D05G0440
	Gh_A05G1608	Gh_D02G0270		Gh_D11G0548									Gh_A01G0996	Gh_D05G0463
	Gh_A05G1660	Gh_D02G0430		Gh_D11G0549									Gh_A01G1001	Gh_D05G0538
	Gh_A05G1695	Gh_D02G0730		Gh_D11G0927									Gh_A01G1034	Gh_D05G0606
	Gh_A05G1740	Gh_D02G0732		Gh_D11G1036									Gh_A01G1040	Gh_D05G0653
	Gh_A05G1754	Gh_D02G0733		Gh_D11G1100									Gh_A01G1041	Gh_D05G0654
	Gh_A05G1776	Gh_D02G1153		Gh_D11G1116									Gh_A01G1063	Gh_D05G0779
	Gh_A05G1840	Gh_D02G1346		Gh_D11G1126									Gh_A01G1073	Gh_D05G0885
	Gh_A05G1849	Gh_D02G1370		Gh_D11G1142									Gh_A01G1076	Gh_D05G0937
	Gh_A05G1923	Gh_D02G1414		Gh_D11G1270									Gh_A01G1111	Gh_D05G0976
	Gh_A05G1924	Gh_D02G1686		Gh_D11G1446									Gh_A01G1112	Gh_D05G0981
	Gh_A05G1925	Gh_D02G1769		Gh_D11G1557									Gh_A01G1119	Gh_D05G0987
	Gh_A05G1950	Gh_D02G1871		Gh_D11G1608									Gh_A01G1134	Gh_D05G0993
	Gh_A05G1951	Gh_D02G1874		Gh_D11G2052									Gh_A01G1148	Gh_D05G0998
	Gh_A05G1991	Gh_D02G2165		Gh_D11G2288									Gh_A01G1150	Gh_D05G1010
	Gh_A05G1994	Gh_D02G2235		Gh_D11G2636									Gh_A01G1157	Gh_D05G1019
	Gh_A05G1996	Gh_D02G2256		Gh_D11G2656									Gh_A01G1165	Gh_D05G1032
	Gh_A05G2020	Gh_D02G2259		Gh_D11G2721									Gh_A01G1183	Gh_D05G1050
	Gh_A05G2085	Gh_D02G2280		Gh_D11G2772									Gh_A01G1192	Gh_D05G1062
	Gh_A05G2087	Gh_D02G2405		Gh_D11G2773									Gh_A01G1243	Gh_D05G1078
	Gh_A05G2099	Gh_D03G0014		Gh_D11G2797									Gh_A01G1244	Gh_D05G1113
	Gh_A05G2129	Gh_D03G0036		Gh_D11G2939									Gh_A01G1254	Gh_D05G1199
	Gh_A05G2131	Gh_D03G0048		Gh_D11G3009									Gh_A01G1257	Gh_D05G1274
	Gh_A05G2179	Gh_D03G0069		Gh_D11G3109									Gh_A01G1259	Gh_D05G1284
	Gh_A05G2241	Gh_D03G0161		Gh_D11G3115									Gh_A01G1265	Gh_D05G1345
	Gh_A05G2253	Gh_D03G0226		Gh_D11G3533									Gh_A01G1278	Gh_D05G1388
	Gh_A05G2271	Gh_D03G0292		Gh_D12G0097									Gh_A01G1285	Gh_D05G1473
	Gh_A05G2294	Gh_D03G0320		Gh_D12G0195									Gh_A01G1287	Gh_D05G1508
	Gh_A05G2325	Gh_D03G0343		Gh_D12G0236									Gh_A01G1300	Gh_D05G1601
	Gh_A05G2344	Gh_D03G0420		Gh_D12G0245									Gh_A01G1344	Gh_D05G1631
	Gh_A05G2352	Gh_D03G0421		Gh_D12G0472									Gh_A01G1349	Gh_D05G1659
	Gh_A05G2394	Gh_D03G0688		Gh_D12G0480									Gh_A01G1357	Gh_D05G1675
	Gh_A05G2422	Gh_D03G0693		Gh_D12G0577									Gh_A01G1358	Gh_D05G1691
	Gh_A05G2490	Gh_D03G0695		Gh_D12G0780									Gh_A01G1359	Gh_D05G1713
	Gh_A05G2504	Gh_D03G0768		Gh_D12G0905									Gh_A01G1360	Gh_D05G1772
	Gh_A05G2520	Gh_D03G0823		Gh_D12G1179									Gh_A01G1362	Gh_D05G1784
	Gh_A05G2533	Gh_D03G0983		Gh_D12G1226									Gh_A01G1378	Gh_D05G1785
	Gh_A05G2578	Gh_D03G1026		Gh_D12G1284									Gh_A01G1408	Gh_D05G1812
	Gh_A05G2615	Gh_D03G1059		Gh_D12G1376									Gh_A01G1413	Gh_D05G1857
	Gh_A05G2661	Gh_D03G1071		Gh_D12G1424									Gh_A01G1422	Gh_D05G1916
	Gh_A05G2684	Gh_D03G1329		Gh_D12G1494									Gh_A01G1435	Gh_D05G1942
	Gh_A05G2731	Gh_D03G1332		Gh_D12G1510									Gh_A01G1495	Gh_D05G2031
	Gh_A05G2806	Gh_D03G1443		Gh_D12G1754									Gh_A01G1507	Gh_D05G2145
	Gh_A05G2826	Gh_D03G1554		Gh_D12G1812									Gh_A01G1518	Gh_D05G2190
	Gh_A05G2880	Gh_D03G1635		Gh_D12G2084									Gh_A01G1519	Gh_D05G2200
	Gh_A05G2891	Gh_D03G1761		Gh_D12G2120									Gh_A01G1534	Gh_D05G2211
	Gh_A05G2906	Gh_D03G1849		Gh_D12G2168									Gh_A01G1574	Gh_D05G2282
	Gh_A05G2929	Gh_D03G1857		Gh_D12G2170									Gh_A01G1576	Gh_D05G2363
	Gh_A05G2933	Gh_D04G0022		Gh_D12G2209									Gh_A01G1615	Gh_D05G2406
	Gh_A05G2945	Gh_D04G0210		Gh_D12G2252									Gh_A01G1652	Gh_D05G2436
	Gh_A05G2967	Gh_D04G0293		Gh_D12G2314									Gh_A01G1662	Gh_D05G2480
	Gh_A05G2972	Gh_D04G0387		Gh_D12G2377									Gh_A01G1684	Gh_D05G2549
	Gh_A05G3012	Gh_D04G0390		Gh_D12G2642									Gh_A01G1687	Gh_D05G2682
	Gh_A05G3036	Gh_D04G0442		Gh_D12G2656									Gh_A01G1719	Gh_D05G2759
	Gh_A05G3037	Gh_D04G0496		Gh_D13G0151									Gh_A01G1731	Gh_D05G2891
	Gh_A05G3049	Gh_D04G0521		Gh_D13G0369									Gh_A01G1732	Gh_D05G2985
	Gh_A05G3074	Gh_D04G0546		Gh_D13G0372									Gh_A01G1757	Gh_D05G3014
	Gh_A05G3130	Gh_D04G0638		Gh_D13G0464									Gh_A01G1768	Gh_D05G3030
	Gh_A05G3144	Gh_D04G0678		Gh_D13G0643									Gh_A01G1779	Gh_D05G3098
	Gh_A05G3190	Gh_D04G0708		Gh_D13G0689									Gh_A01G1786	Gh_D05G3147
	Gh_A05G3191	Gh_D04G0821		Gh_D13G0693									Gh_A01G1795	Gh_D05G3502
	Gh_A05G3217	Gh_D04G0859		Gh_D13G0866									Gh_A01G1797	Gh_D05G3593
	Gh_A05G3347	Gh_D04G0966		Gh_D13G0913									Gh_A01G1805	Gh_D05G3597
	Gh_A05G3348	Gh_D04G1035		Gh_D13G1162									Gh_A01G1821	Gh_D05G3685
	Gh_A05G3354	Gh_D04G1058		Gh_D13G1256									Gh_A01G1825	Gh_D05G3708
	Gh_A05G3390	Gh_D04G1150		Gh_D13G1301									Gh_A01G1839	Gh_D05G3787
	Gh_A05G3409	Gh_D04G1221		Gh_D13G1508									Gh_A01G1843	Gh_D05G3907
	Gh_A05G3419	Gh_D04G1245		Gh_D13G1670									Gh_A01G1844	Gh_D06G0001
	Gh_A05G3448	Gh_D04G1270		Gh_D13G1796									Gh_A01G1850	Gh_D06G0046
	Gh_A05G3524	Gh_D04G1311		Gh_D13G1898									Gh_A01G1855	Gh_D06G0047
	Gh_A05G3528	Gh_D04G1318		Gh_D13G2024									Gh_A01G1872	Gh_D06G0286
	Gh_A05G3537	Gh_D04G1329		Gh_D13G2035									Gh_A01G1914	Gh_D06G0323
	Gh_A05G3579	Gh_D04G1484		Gh_D13G2155									Gh_A01G1928	Gh_D06G0459
	Gh_A05G3589	Gh_D04G1691		Gh_D13G2471									Gh_A01G1937	Gh_D06G0492
	Gh_A05G3590	Gh_D04G1809		Gh_D13G2490									Gh_A01G1944	Gh_D06G0506
	Gh_A05G3605	Gh_D04G2021		Gh_D13G2516									Gh_A01G1949	Gh_D06G0824
	Gh_A05G3623	Gh_D05G0148		Gh_D13G2522									Gh_A01G1989	Gh_D06G0933
	Gh_A05G3643	Gh_D05G0172		Gh_Sca004803G02									Gh_A01G1994	Gh_D06G0981
	Gh_A05G3651	Gh_D05G0173		Gh_Sca004807G03									Gh_A01G2016	Gh_D06G0990
	Gh_A05G3655	Gh_D05G0174		Gh_Sca004811G03									Gh_A01G2029	Gh_D06G1010
	Gh_A05G3662	Gh_D05G0186		Gh_Sca004952G02									Gh_A01G2039	Gh_D06G1025
	Gh_A05G3717	Gh_D05G0292		Gh_Sca004990G01									Gh_A01G2050	Gh_D06G1057
	Gh_A05G3779	Gh_D05G0437		Gh_Sca005011G02									Gh_A01G2056	Gh_D06G1068
	Gh_A05G3780	Gh_D05G0451		Gh_Sca005332G01									Gh_A01G2058	Gh_D06G1105
	Gh_A05G3804	Gh_D05G0483		Gh_Sca005670G01									Gh_A01G2059	Gh_D06G1170
	Gh_A05G3824	Gh_D05G0511		Gh_Sca005710G01									Gh_A01G2084	Gh_D06G1221
	Gh_A05G3852	Gh_D05G0600		Gh_Sca005922G01									Gh_A01G2095	Gh_D06G1311
	Gh_A05G3880	Gh_D05G0601		Gh_Sca006380G01									Gh_A01G2099	Gh_D06G1382
	Gh_A05G3886	Gh_D05G0689		Gh_Sca006566G05									Gh_A01G2116	Gh_D06G1406
	Gh_A05G3889	Gh_D05G0764		Gh_Sca006817G01									Gh_A01G2120	Gh_D06G1417
	Gh_A05G3894	Gh_D05G0874		Gh_Sca006915G01									Gh_A01G2141	Gh_D06G1466
	Gh_A05G3922	Gh_D05G0905		Gh_Sca010070G01									Gh_A01G2159	Gh_D06G1551
	Gh_A05G3937	Gh_D05G1168		Gh_Sca010358G02									Gh_A02G0006	Gh_D06G1561
	Gh_A05G3997	Gh_D05G1184		Gh_Sca010640G01									Gh_A02G0048	Gh_D06G1599
	Gh_A05G4021	Gh_D05G1197		Gh_Sca011819G01									Gh_A02G0052	Gh_D06G1664
	Gh_A06G0045	Gh_D05G1208		Gh_Sca017056G01									Gh_A02G0054	Gh_D06G1720
	Gh_A06G0073	Gh_D05G1252		Gh_Sca032219G01									Gh_A02G0092	Gh_D06G1762
	Gh_A06G0103	Gh_D05G1281		Gh_Sca035048G01									Gh_A02G0104	Gh_D06G1794
	Gh_A06G0165	Gh_D05G1417		Gh_Sca039553G01									Gh_A02G0153	Gh_D06G1869
	Gh_A06G0196	Gh_D05G1430		Gh_Sca042598G01									Gh_A02G0154	Gh_D06G1911
	Gh_A06G0209	Gh_D05G1442		Gh_Sca044886G01									Gh_A02G0163	Gh_D06G1944
	Gh_A06G0233	Gh_D05G1486		Gh_Sca048607G01									Gh_A02G0164	Gh_D06G2016
	Gh_A06G0370	Gh_D05G1663		Gh_Sca056229G01									Gh_A02G0165	Gh_D06G2065
	Gh_A06G0375	Gh_D05G1724		Gh_Sca058336G01									Gh_A02G0166	Gh_D06G2154
	Gh_A06G0377	Gh_D05G1769		Gh_Sca064801G01									Gh_A02G0177	Gh_D06G2155
	Gh_A06G0408	Gh_D05G1791		Gh_Sca066481G01									Gh_A02G0183	Gh_D06G2185
	Gh_A06G0621	Gh_D05G1804		Gh_Sca067982G01									Gh_A02G0186	Gh_D06G2295
	Gh_A06G0692	Gh_D05G1805		Gh_Sca078511G01									Gh_A02G0188	Gh_D06G2373
	Gh_A06G0699	Gh_D05G1807		Gh_Sca116205G01									Gh_A02G0217	Gh_D07G0060
	Gh_A06G0702	Gh_D05G1890		Gh_Sca129338G01									Gh_A02G0236	Gh_D07G0290
	Gh_A06G0705	Gh_D05G1914		Gh_Sca132582G01									Gh_A02G0276	Gh_D07G0296
	Gh_A06G0770	Gh_D05G1929		Gh_Sca151450G01									Gh_A02G0281	Gh_D07G0368
	Gh_A06G0785	Gh_D05G2033											Gh_A02G0286	Gh_D07G0416
	Gh_A06G0802	Gh_D05G2070											Gh_A02G0287	Gh_D07G0703
	Gh_A06G0806	Gh_D05G2223											Gh_A02G0296	Gh_D07G0742
	Gh_A06G0856	Gh_D05G2281											Gh_A02G0297	Gh_D07G0811
	Gh_A06G0882	Gh_D05G2354											Gh_A02G0315	Gh_D07G0859
	Gh_A06G0987	Gh_D05G2463											Gh_A02G0316	Gh_D07G0892
	Gh_A06G1012	Gh_D05G2489											Gh_A02G0317	Gh_D07G1165
	Gh_A06G1037	Gh_D05G2515											Gh_A02G0322	Gh_D07G1259
	Gh_A06G1038	Gh_D05G2879											Gh_A02G0334	Gh_D07G1392
	Gh_A06G1052	Gh_D05G2928											Gh_A02G0340	Gh_D07G1395
	Gh_A06G1060	Gh_D05G2956											Gh_A02G0341	Gh_D07G1399
	Gh_A06G1079	Gh_D05G3331											Gh_A02G0360	Gh_D07G1562
	Gh_A06G1101	Gh_D05G3563											Gh_A02G0362	Gh_D07G1594
	Gh_A06G1112	Gh_D05G3705											Gh_A02G0365	Gh_D07G1679
	Gh_A06G1128	Gh_D05G3821											Gh_A02G0374	Gh_D07G1681
	Gh_A06G1131	Gh_D05G3824											Gh_A02G0455	Gh_D07G1730
	Gh_A06G1158	Gh_D05G3882											Gh_A02G0479	Gh_D07G1796
	Gh_A06G1233	Gh_D06G0094											Gh_A02G0505	Gh_D07G1797
	Gh_A06G1250	Gh_D06G0191											Gh_A02G0574	Gh_D07G1848
	Gh_A06G1256	Gh_D06G0202											Gh_A02G0596	Gh_D07G1922
	Gh_A06G1257	Gh_D06G0257											Gh_A02G0597	Gh_D07G1949
	Gh_A06G1320	Gh_D06G0395											Gh_A02G0630	Gh_D07G2094
	Gh_A06G1411	Gh_D06G0403											Gh_A02G0659	Gh_D07G2096
	Gh_A06G1418	Gh_D06G0479											Gh_A02G0705	Gh_D07G2187
	Gh_A06G1442	Gh_D06G0684											Gh_A02G0713	Gh_D07G2329
	Gh_A06G1446	Gh_D06G0713											Gh_A02G0717	Gh_D08G0006
	Gh_A06G1520	Gh_D06G0952											Gh_A02G0744	Gh_D08G0019
	Gh_A06G1538	Gh_D06G1020											Gh_A02G0758	Gh_D08G0203
	Gh_A06G1559	Gh_D06G1046											Gh_A02G0759	Gh_D08G0214
	Gh_A06G1610	Gh_D06G1066											Gh_A02G0777	Gh_D08G0456
	Gh_A06G1619	Gh_D06G1168											Gh_A02G0778	Gh_D08G0513
	Gh_A06G1621	Gh_D06G1276											Gh_A02G0785	Gh_D08G0515
	Gh_A06G1677	Gh_D06G1343											Gh_A02G0788	Gh_D08G0562
	Gh_A06G1713	Gh_D06G1358											Gh_A02G0801	Gh_D08G0632
	Gh_A06G1728	Gh_D06G1386											Gh_A02G0817	Gh_D08G0686
	Gh_A06G1732	Gh_D06G1506											Gh_A02G0827	Gh_D08G0880
	Gh_A06G1745	Gh_D06G1644											Gh_A02G0837	Gh_D08G0929
	Gh_A06G1755	Gh_D06G1745											Gh_A02G0838	Gh_D08G1096
	Gh_A06G1796	Gh_D06G1816											Gh_A02G0843	Gh_D08G1114
	Gh_A06G1820	Gh_D06G1904											Gh_A02G0849	Gh_D08G1167
	Gh_A06G1832	Gh_D06G1935											Gh_A02G0853	Gh_D08G1172
	Gh_A06G1859	Gh_D06G1939											Gh_A02G0854	Gh_D08G1182
	Gh_A06G1862	Gh_D06G1971											Gh_A02G0903	Gh_D08G1265
	Gh_A06G1880	Gh_D06G2006											Gh_A02G0909	Gh_D08G1266
	Gh_A06G1907	Gh_D06G2009											Gh_A02G0917	Gh_D08G1361
	Gh_A06G1956	Gh_D06G2078											Gh_A02G0936	Gh_D08G1373
	Gh_A06G1968	Gh_D06G2116											Gh_A02G0964	Gh_D08G1376
	Gh_A06G2001	Gh_D06G2193											Gh_A02G0985	Gh_D08G1532
	Gh_A06G2019	Gh_D06G2256											Gh_A02G0999	Gh_D08G1569
	Gh_A06G2033	Gh_D06G2273											Gh_A02G1000	Gh_D08G1636
	Gh_A06G2055	Gh_D06G2316											Gh_A02G1014	Gh_D08G1674
	Gh_A06G2056	Gh_D06G2353											Gh_A02G1042	Gh_D08G1688
	Gh_A06G2079	Gh_D07G0052											Gh_A02G1056	Gh_D08G1868
	Gh_A06G2082	Gh_D07G0053											Gh_A02G1063	Gh_D08G2029
	Gh_A06G2094	Gh_D07G0070											Gh_A02G1071	Gh_D08G2129
	Gh_A06G2102	Gh_D07G0093											Gh_A02G1079	Gh_D08G2138
	Gh_A07G0016	Gh_D07G0192											Gh_A02G1101	Gh_D08G2211
	Gh_A07G0026	Gh_D07G0193											Gh_A02G1106	Gh_D08G2279
	Gh_A07G0108	Gh_D07G0364											Gh_A02G1109	Gh_D08G2324
	Gh_A07G0112	Gh_D07G0399											Gh_A02G1113	Gh_D08G2479
	Gh_A07G0244	Gh_D07G0425											Gh_A02G1117	Gh_D08G2584
	Gh_A07G0259	Gh_D07G0480											Gh_A02G1163	Gh_D08G2605
	Gh_A07G0260	Gh_D07G0504											Gh_A02G1172	Gh_D08G2625
	Gh_A07G0322	Gh_D07G0535											Gh_A02G1175	Gh_D08G2725
	Gh_A07G0327	Gh_D07G0672											Gh_A02G1198	Gh_D09G0010
	Gh_A07G0335	Gh_D07G0744											Gh_A02G1200	Gh_D09G0112
	Gh_A07G0354	Gh_D07G0782											Gh_A02G1203	Gh_D09G0138
	Gh_A07G0359	Gh_D07G0874											Gh_A02G1229	Gh_D09G0170
	Gh_A07G0398	Gh_D07G0921											Gh_A02G1237	Gh_D09G0177
	Gh_A07G0421	Gh_D07G1059											Gh_A02G1239	Gh_D09G0247
	Gh_A07G0439	Gh_D07G1236											Gh_A02G1249	Gh_D09G0255
	Gh_A07G0456	Gh_D07G1319											Gh_A02G1253	Gh_D09G0361
	Gh_A07G0494	Gh_D07G1363											Gh_A02G1262	Gh_D09G0399
	Gh_A07G0526	Gh_D07G1364											Gh_A02G1268	Gh_D09G0408
	Gh_A07G0549	Gh_D07G1433											Gh_A02G1305	Gh_D09G0529
	Gh_A07G0570	Gh_D07G1527											Gh_A02G1320	Gh_D09G0587
	Gh_A07G0600	Gh_D07G1737											Gh_A02G1324	Gh_D09G0647
	Gh_A07G0605	Gh_D07G1805											Gh_A02G1327	Gh_D09G0782
	Gh_A07G0721	Gh_D07G1850											Gh_A02G1341	Gh_D09G0787
	Gh_A07G0730	Gh_D07G1908											Gh_A02G1344	Gh_D09G0913
	Gh_A07G0771	Gh_D07G1918											Gh_A02G1345	Gh_D09G0943
	Gh_A07G0789	Gh_D07G2064											Gh_A02G1357	Gh_D09G0976
	Gh_A07G0808	Gh_D07G2165											Gh_A02G1371	Gh_D09G1082
	Gh_A07G0833	Gh_D07G2183											Gh_A02G1372	Gh_D09G1106
	Gh_A07G0864	Gh_D07G2246											Gh_A02G1383	Gh_D09G1149
	Gh_A07G0894	Gh_D07G2351											Gh_A02G1403	Gh_D09G1161
	Gh_A07G0946	Gh_D07G2501											Gh_A02G1414	Gh_D09G1327
	Gh_A07G0954	Gh_D08G0005											Gh_A02G1417	Gh_D09G1345
	Gh_A07G1001	Gh_D08G0146											Gh_A02G1437	Gh_D09G1375
	Gh_A07G1040	Gh_D08G0182											Gh_A02G1440	Gh_D09G1426
	Gh_A07G1052	Gh_D08G0274											Gh_A02G1450	Gh_D09G1637
	Gh_A07G1131	Gh_D08G0559											Gh_A02G1470	Gh_D09G1700
	Gh_A07G1136	Gh_D08G0683											Gh_A02G1492	Gh_D09G1703
	Gh_A07G1141	Gh_D08G0699											Gh_A02G1510	Gh_D09G1710
	Gh_A07G1160	Gh_D08G0701											Gh_A02G1530	Gh_D09G1716
	Gh_A07G1165	Gh_D08G0725											Gh_A02G1535	Gh_D09G1796
	Gh_A07G1192	Gh_D08G0810											Gh_A02G1536	Gh_D09G1872
	Gh_A07G1214	Gh_D08G0811											Gh_A02G1537	Gh_D09G1934
	Gh_A07G1227	Gh_D08G0829											Gh_A02G1546	Gh_D09G2003
	Gh_A07G1228	Gh_D08G0832											Gh_A02G1613	Gh_D09G2085
	Gh_A07G1245	Gh_D08G1018											Gh_A02G1629	Gh_D09G2208
	Gh_A07G1303	Gh_D08G1032											Gh_A02G1630	Gh_D09G2330
	Gh_A07G1351	Gh_D08G1112											Gh_A02G1631	Gh_D10G0004
	Gh_A07G1432	Gh_D08G1166											Gh_A02G1653	Gh_D10G0078
	Gh_A07G1490	Gh_D08G1272											Gh_A02G1655	Gh_D10G0104
	Gh_A07G1497	Gh_D08G1289											Gh_A02G1665	Gh_D10G0200
	Gh_A07G1506	Gh_D08G1291											Gh_A02G1668	Gh_D10G0218
	Gh_A07G1521	Gh_D08G1601											Gh_A02G1682	Gh_D10G0238
	Gh_A07G1634	Gh_D08G1616											Gh_A02G1700	Gh_D10G0280
	Gh_A07G1637	Gh_D08G1639											Gh_A02G1701	Gh_D10G0458
	Gh_A07G1731	Gh_D08G1646											Gh_A02G1702	Gh_D10G0472
	Gh_A07G1790	Gh_D08G1777											Gh_A02G1704	Gh_D10G0699
	Gh_A07G1838	Gh_D08G1862											Gh_A02G1726	Gh_D10G0717
	Gh_A07G1871	Gh_D08G1872											Gh_A02G1764	Gh_D10G0752
	Gh_A07G1892	Gh_D08G2151											Gh_A02G1802	Gh_D10G0911
	Gh_A07G1893	Gh_D08G2525											Gh_A02G1806	Gh_D10G1085
	Gh_A07G1913	Gh_D08G2557											Gh_A03G0005	Gh_D10G1114
	Gh_A07G1985	Gh_D08G2570											Gh_A03G0012	Gh_D10G1124
	Gh_A07G2010	Gh_D08G2603											Gh_A03G0040	Gh_D10G1170
	Gh_A07G2017	Gh_D09G0390											Gh_A03G0057	Gh_D10G1201
	Gh_A07G2018	Gh_D09G0439											Gh_A03G0091	Gh_D10G1461
	Gh_A07G2110	Gh_D09G0498											Gh_A03G0101	Gh_D10G1505
	Gh_A07G2121	Gh_D09G0861											Gh_A03G0119	Gh_D10G1522
	Gh_A07G2223	Gh_D09G0953											Gh_A03G0131	Gh_D10G1523
	Gh_A07G2233	Gh_D09G0965											Gh_A03G0141	Gh_D10G1838
	Gh_A07G2303	Gh_D09G0966											Gh_A03G0178	Gh_D10G1876
	Gh_A07G2307	Gh_D09G1055											Gh_A03G0183	Gh_D10G1922
	Gh_A08G0018	Gh_D09G1183											Gh_A03G0211	Gh_D10G1982
	Gh_A08G0032	Gh_D09G1432											Gh_A03G0231	Gh_D10G2153
	Gh_A08G0044	Gh_D09G1435											Gh_A03G0234	Gh_D10G2389
	Gh_A08G0081	Gh_D09G1535											Gh_A03G0237	Gh_D10G2470
	Gh_A08G0163	Gh_D09G1630											Gh_A03G0250	Gh_D10G2481
	Gh_A08G0177	Gh_D09G1659											Gh_A03G0265	Gh_D10G2595
	Gh_A08G0179	Gh_D09G1717											Gh_A03G0268	Gh_D10G2616
	Gh_A08G0201	Gh_D09G1776											Gh_A03G0287	Gh_D11G0102
	Gh_A08G0250	Gh_D09G1865											Gh_A03G0296	Gh_D11G0164
	Gh_A08G0321	Gh_D09G1869											Gh_A03G0314	Gh_D11G0287
	Gh_A08G0350	Gh_D09G1987											Gh_A03G0322	Gh_D11G0506
	Gh_A08G0353	Gh_D09G2016											Gh_A03G0325	Gh_D11G0646
	Gh_A08G0403	Gh_D09G2042											Gh_A03G0328	Gh_D11G0702
	Gh_A08G0418	Gh_D09G2152											Gh_A03G0331	Gh_D11G0804
	Gh_A08G0460	Gh_D09G2169											Gh_A03G0339	Gh_D11G0846
	Gh_A08G0474	Gh_D09G2246											Gh_A03G0359	Gh_D11G0847
	Gh_A08G0481	Gh_D09G2285											Gh_A03G0366	Gh_D11G0857
	Gh_A08G0501	Gh_D09G2298											Gh_A03G0374	Gh_D11G0902
	Gh_A08G0515	Gh_D09G2342											Gh_A03G0390	Gh_D11G0961
	Gh_A08G0524	Gh_D10G0156											Gh_A03G0401	Gh_D11G0965
	Gh_A08G0526	Gh_D10G0177											Gh_A03G0415	Gh_D11G0994
	Gh_A08G0570	Gh_D10G0197											Gh_A03G0416	Gh_D11G1048
	Gh_A08G0591	Gh_D10G0209											Gh_A03G0433	Gh_D11G1094
	Gh_A08G0620	Gh_D10G0260											Gh_A03G0453	Gh_D11G1131
	Gh_A08G0646	Gh_D10G0349											Gh_A03G0471	Gh_D11G1198
	Gh_A08G0661	Gh_D10G0368											Gh_A03G0485	Gh_D11G1411
	Gh_A08G0663	Gh_D10G0633											Gh_A03G0494	Gh_D11G1420
	Gh_A08G0696	Gh_D10G0802											Gh_A03G0507	Gh_D11G1457
	Gh_A08G0785	Gh_D10G0895											Gh_A03G0560	Gh_D11G1770
	Gh_A08G0801	Gh_D10G0933											Gh_A03G0578	Gh_D11G1775
	Gh_A08G0905	Gh_D10G0996											Gh_A03G0601	Gh_D11G1863
	Gh_A08G0934	Gh_D10G1110											Gh_A03G0634	Gh_D11G1886
	Gh_A08G0999	Gh_D10G1150											Gh_A03G0655	Gh_D11G1896
	Gh_A08G1001	Gh_D10G1162											Gh_A03G0679	Gh_D11G1955
	Gh_A08G1007	Gh_D10G1256											Gh_A03G0775	Gh_D11G1998
	Gh_A08G1019	Gh_D10G1463											Gh_A03G0786	Gh_D11G2007
	Gh_A08G1030	Gh_D10G1495											Gh_A03G0803	Gh_D11G2209
	Gh_A08G1047	Gh_D10G1537											Gh_A03G0823	Gh_D11G2302
	Gh_A08G1068	Gh_D10G1547											Gh_A03G0828	Gh_D11G2425
	Gh_A08G1163	Gh_D10G1566											Gh_A03G0838	Gh_D11G2566
	Gh_A08G1265	Gh_D10G1686											Gh_A03G0841	Gh_D11G2763
	Gh_A08G1293	Gh_D10G1726											Gh_A03G0851	Gh_D11G2834
	Gh_A08G1313	Gh_D10G1761											Gh_A03G0856	Gh_D11G2916
	Gh_A08G1356	Gh_D10G1762											Gh_A03G0859	Gh_D11G2995
	Gh_A08G1366	Gh_D10G1801											Gh_A03G0869	Gh_D11G3026
	Gh_A08G1370	Gh_D10G1871											Gh_A03G0872	Gh_D11G3055
	Gh_A08G1373	Gh_D10G1938											Gh_A03G0873	Gh_D11G3072
	Gh_A08G1434	Gh_D10G1944											Gh_A03G0885	Gh_D11G3215
	Gh_A08G1452	Gh_D10G2014											Gh_A03G0892	Gh_D11G3281
	Gh_A08G1483	Gh_D10G2030											Gh_A03G0893	Gh_D11G3299
	Gh_A08G1512	Gh_D10G2354											Gh_A03G0894	Gh_D11G3416
	Gh_A08G1514	Gh_D10G2355											Gh_A03G0914	Gh_D11G3429
	Gh_A08G1583	Gh_D10G2361											Gh_A03G0930	Gh_D12G0039
	Gh_A08G1616	Gh_D10G2419											Gh_A03G0948	Gh_D12G0061
	Gh_A08G1621	Gh_D10G2428											Gh_A03G0955	Gh_D12G0065
	Gh_A08G1628	Gh_D10G2429											Gh_A03G0960	Gh_D12G0120
	Gh_A08G1668	Gh_D10G2577											Gh_A03G0977	Gh_D12G0147
	Gh_A08G1693	Gh_D10G2599											Gh_A03G0986	Gh_D12G0189
	Gh_A08G1799	Gh_D10G2618											Gh_A03G0994	Gh_D12G0199
	Gh_A08G1887	Gh_D10G2619											Gh_A03G1001	Gh_D12G0200
	Gh_A08G1964	Gh_D11G0003											Gh_A03G1023	Gh_D12G0220
	Gh_A08G1972	Gh_D11G0166											Gh_A03G1045	Gh_D12G0301
	Gh_A08G1982	Gh_D11G0214											Gh_A03G1083	Gh_D12G0316
	Gh_A08G1990	Gh_D11G0233											Gh_A03G1087	Gh_D12G0321
	Gh_A08G1996	Gh_D11G0294											Gh_A03G1096	Gh_D12G0344
	Gh_A08G2005	Gh_D11G0394											Gh_A03G1106	Gh_D12G0389
	Gh_A08G2075	Gh_D11G0427											Gh_A03G1125	Gh_D12G0501
	Gh_A08G2081	Gh_D11G0463											Gh_A03G1135	Gh_D12G0554
	Gh_A08G2086	Gh_D11G0531											Gh_A03G1136	Gh_D12G0607
	Gh_A08G2096	Gh_D11G0697											Gh_A03G1142	Gh_D12G0650
	Gh_A08G2125	Gh_D11G0743											Gh_A03G1143	Gh_D12G0658
	Gh_A08G2141	Gh_D11G0947											Gh_A03G1196	Gh_D12G0660
	Gh_A08G2153	Gh_D11G1168											Gh_A03G1202	Gh_D12G0694
	Gh_A08G2154	Gh_D11G1173											Gh_A03G1243	Gh_D12G0723
	Gh_A08G2155	Gh_D11G1301											Gh_A03G1251	Gh_D12G0839
	Gh_A08G2156	Gh_D11G1309											Gh_A03G1277	Gh_D12G1081
	Gh_A08G2157	Gh_D11G1357											Gh_A03G1286	Gh_D12G1082
	Gh_A08G2158	Gh_D11G1527											Gh_A03G1290	Gh_D12G1130
	Gh_A08G2167	Gh_D11G1543											Gh_A03G1294	Gh_D12G1143
	Gh_A08G2199	Gh_D11G1548											Gh_A03G1300	Gh_D12G1169
	Gh_A08G2210	Gh_D11G1598											Gh_A03G1307	Gh_D12G1200
	Gh_A08G2287	Gh_D11G1764											Gh_A03G1310	Gh_D12G1263
	Gh_A08G2292	Gh_D11G1879											Gh_A03G1314	Gh_D12G1407
	Gh_A08G2349	Gh_D11G1932											Gh_A03G1329	Gh_D12G1414
	Gh_A08G2358	Gh_D11G2012											Gh_A03G1353	Gh_D12G1428
	Gh_A08G2366	Gh_D11G2017											Gh_A03G1373	Gh_D12G1456
	Gh_A08G2367	Gh_D11G2082											Gh_A03G1374	Gh_D12G1466
	Gh_A08G2377	Gh_D11G2278											Gh_A03G1376	Gh_D12G1470
	Gh_A08G2388	Gh_D11G2295											Gh_A03G1380	Gh_D12G1474
	Gh_A08G2410	Gh_D11G2357											Gh_A03G1394	Gh_D12G1481
	Gh_A08G2423	Gh_D11G2376											Gh_A03G1407	Gh_D12G1501
	Gh_A08G2529	Gh_D11G2387											Gh_A03G1409	Gh_D12G1562
	Gh_A08G2530	Gh_D11G2416											Gh_A03G1421	Gh_D12G1635
	Gh_A08G2539	Gh_D11G2552											Gh_A03G1431	Gh_D12G1664
	Gh_A08G2568	Gh_D11G2556											Gh_A03G1449	Gh_D12G1681
	Gh_A09G0105	Gh_D11G2648											Gh_A03G1536	Gh_D12G1701
	Gh_A09G0116	Gh_D11G2710											Gh_A03G1537	Gh_D12G1782
	Gh_A09G0136	Gh_D11G2757											Gh_A03G1544	Gh_D12G1788
	Gh_A09G0157	Gh_D11G2791											Gh_A03G1563	Gh_D12G1819
	Gh_A09G0202	Gh_D11G2792											Gh_A03G1573	Gh_D12G1859
	Gh_A09G0208	Gh_D11G2836											Gh_A03G1577	Gh_D12G2095
	Gh_A09G0247	Gh_D11G2853											Gh_A03G1579	Gh_D12G2118
	Gh_A09G0259	Gh_D11G2921											Gh_A03G1582	Gh_D12G2177
	Gh_A09G0288	Gh_D11G3004											Gh_A03G1614	Gh_D12G2227
	Gh_A09G0308	Gh_D11G3112											Gh_A03G1620	Gh_D12G2253
	Gh_A09G0329	Gh_D11G3312											Gh_A03G1628	Gh_D12G2301
	Gh_A09G0409	Gh_D11G3464											Gh_A03G1641	Gh_D12G2480
	Gh_A09G0471	Gh_D11G3524											Gh_A03G1650	Gh_D12G2560
	Gh_A09G0472	Gh_D12G0052											Gh_A03G1652	Gh_D12G2639
	Gh_A09G0474	Gh_D12G0085											Gh_A03G1681	Gh_D12G2702
	Gh_A09G0480	Gh_D12G0113											Gh_A03G1703	Gh_D12G2752
	Gh_A09G0609	Gh_D12G0119											Gh_A03G1718	Gh_D12G2774
	Gh_A09G0610	Gh_D12G0135											Gh_A03G1723	Gh_D13G0048
	Gh_A09G0629	Gh_D12G0159											Gh_A03G1734	Gh_D13G0072
	Gh_A09G0653	Gh_D12G0394											Gh_A03G1740	Gh_D13G0158
	Gh_A09G0669	Gh_D12G0590											Gh_A03G1743	Gh_D13G0169
	Gh_A09G0721	Gh_D12G0596											Gh_A03G1787	Gh_D13G0303
	Gh_A09G0864	Gh_D12G0598											Gh_A03G1788	Gh_D13G0314
	Gh_A09G0884	Gh_D12G0625											Gh_A03G1841	Gh_D13G0316
	Gh_A09G0888	Gh_D12G0679											Gh_A03G1844	Gh_D13G0739
	Gh_A09G0915	Gh_D12G0841											Gh_A03G1858	Gh_D13G1137
	Gh_A09G0943	Gh_D12G0946											Gh_A03G1909	Gh_D13G1259
	Gh_A09G1022	Gh_D12G1010											Gh_A03G1912	Gh_D13G1390
	Gh_A09G1027	Gh_D12G1055											Gh_A03G1923	Gh_D13G1394
	Gh_A09G1038	Gh_D12G1140											Gh_A03G1930	Gh_D13G1422
	Gh_A09G1050	Gh_D12G1180											Gh_A03G1935	Gh_D13G1495
	Gh_A09G1092	Gh_D12G1287											Gh_A03G1940	Gh_D13G1833
	Gh_A09G1101	Gh_D12G1288											Gh_A03G1966	Gh_D13G1879
	Gh_A09G1135	Gh_D12G1317											Gh_A03G1978	Gh_D13G1929
	Gh_A09G1137	Gh_D12G1334											Gh_A03G1983	Gh_D13G2004
	Gh_A09G1143	Gh_D12G1418											Gh_A03G1992	Gh_D13G2048
	Gh_A09G1171	Gh_D12G1435											Gh_A03G1995	Gh_D13G2086
	Gh_A09G1215	Gh_D12G1496											Gh_A03G2022	Gh_D13G2131
	Gh_A09G1286	Gh_D12G1543											Gh_A03G2049	Gh_D13G2261
	Gh_A09G1289	Gh_D12G1658											Gh_A03G2074	Gh_D13G2295
	Gh_A09G1295	Gh_D12G1759											Gh_A03G2076	Gh_D13G2301
	Gh_A09G1301	Gh_D12G1761											Gh_A03G2085	Gh_D13G2307
	Gh_A09G1336	Gh_D12G1777											Gh_A03G2104	Gh_D13G2438
	Gh_A09G1355	Gh_D12G2133											Gh_A03G2107	Gh_Sca004811G01
	Gh_A09G1417	Gh_D12G2139											Gh_A03G2111	Gh_Sca005103G01
	Gh_A09G1474	Gh_D12G2244											Gh_A03G2136	Gh_Sca005136G01
	Gh_A09G1545	Gh_D12G2247											Gh_A03G2140	Gh_Sca005341G01
	Gh_A09G1567	Gh_D12G2318											Gh_A03G2177	Gh_Sca005718G01
	Gh_A09G1592	Gh_D12G2356											Gh_A04G0006	Gh_Sca012883G01
	Gh_A09G1602	Gh_D12G2364											Gh_A04G0010	Gh_Sca014621G01
	Gh_A09G1606	Gh_D12G2438											Gh_A04G0034	Gh_Sca051315G01
	Gh_A09G1625	Gh_D12G2539											Gh_A04G0035	Gh_Sca102881G01
	Gh_A09G1628	Gh_D12G2570											Gh_A04G0036	Gh_Sca120375G01
	Gh_A09G1904	Gh_D12G2688											Gh_A04G0038	Gh_Sca120524G01
	Gh_A09G1908	Gh_D12G2725											Gh_A04G0058	Gh_Sca131446G01
	Gh_A09G1909	Gh_D12G2727											Gh_A04G0074	Gh_Sca136100G01
	Gh_A09G1910	Gh_D12G2735											Gh_A04G0077	Gh_Sca251826G01
	Gh_A09G1929	Gh_D13G0031											Gh_A04G0109
	Gh_A09G1930	Gh_D13G0139											Gh_A04G0148
	Gh_A09G1931	Gh_D13G0162											Gh_A04G0159
	Gh_A09G1935	Gh_D13G0263											Gh_A04G0219
	Gh_A09G1937	Gh_D13G0391											Gh_A04G0239
	Gh_A09G1969	Gh_D13G0404											Gh_A04G0245
	Gh_A09G1989	Gh_D13G0465											Gh_A04G0270
	Gh_A09G2045	Gh_D13G0474											Gh_A04G0272
	Gh_A09G2059	Gh_D13G0610											Gh_A04G0278
	Gh_A09G2065	Gh_D13G0628											Gh_A04G0285
	Gh_A09G2081	Gh_D13G0680											Gh_A04G0292
	Gh_A09G2082	Gh_D13G0711											Gh_A04G0329
	Gh_A09G2083	Gh_D13G0793											Gh_A04G0342
	Gh_A09G2084	Gh_D13G0911											Gh_A04G0372
	Gh_A09G2085	Gh_D13G0912											Gh_A04G0373
	Gh_A09G2090	Gh_D13G0976											Gh_A04G0405
	Gh_A09G2102	Gh_D13G1032											Gh_A04G0412
	Gh_A09G2144	Gh_D13G1217											Gh_A04G0416
	Gh_A09G2167	Gh_D13G1275											Gh_A04G0483
	Gh_A09G2186	Gh_D13G1354											Gh_A04G0486
	Gh_A09G2215	Gh_D13G1383											Gh_A04G0506
	Gh_A09G2281	Gh_D13G1452											Gh_A04G0525
	Gh_A09G2288	Gh_D13G1609											Gh_A04G0537
	Gh_A09G2398	Gh_D13G1614											Gh_A04G0541
	Gh_A09G2401	Gh_D13G1803											Gh_A04G0542
	Gh_A09G2404	Gh_D13G1818											Gh_A04G0557
	Gh_A09G2446	Gh_D13G1856											Gh_A04G0588
	Gh_A09G2514	Gh_D13G1992											Gh_A04G0591
	Gh_A09G2517	Gh_D13G2025											Gh_A04G0593
	Gh_A10G0087	Gh_D13G2051											Gh_A04G0613
	Gh_A10G0089	Gh_D13G2234											Gh_A04G0629
	Gh_A10G0103	Gh_D13G2316											Gh_A04G0644
	Gh_A10G0141	Gh_D13G2409											Gh_A04G0654
	Gh_A10G0186	Gh_Sca004803G05											Gh_A04G0691
	Gh_A10G0192	Gh_Sca004822G02											Gh_A04G0698
	Gh_A10G0216	Gh_Sca005232G02											Gh_A04G0703
	Gh_A10G0260	Gh_Sca005564G01											Gh_A04G0734
	Gh_A10G0312	Gh_Sca005689G01											Gh_A04G0738
	Gh_A10G0456	Gh_Sca005978G01											Gh_A04G0757
	Gh_A10G0500	Gh_Sca006021G02											Gh_A04G0765
	Gh_A10G0538	Gh_Sca006201G01											Gh_A04G0778
	Gh_A10G0580	Gh_Sca006585G01											Gh_A04G0810
	Gh_A10G0583	Gh_Sca006892G01											Gh_A04G0811
	Gh_A10G0624	Gh_Sca010598G01											Gh_A04G0812
	Gh_A10G0645	Gh_Sca011865G01											Gh_A04G0836
	Gh_A10G0769	Gh_Sca017354G01											Gh_A04G0853
	Gh_A10G0810	Gh_Sca018356G01											Gh_A04G0868
	Gh_A10G0839	Gh_Sca039162G01											Gh_A04G0876
	Gh_A10G0991	Gh_Sca042919G01											Gh_A04G0884
	Gh_A10G1051	Gh_Sca068087G01											Gh_A04G0885
	Gh_A10G1066	Gh_Sca069014G01											Gh_A04G0886
	Gh_A10G1132	Gh_Sca077935G01											Gh_A04G0894
	Gh_A10G1259	Gh_Sca103349G01											Gh_A04G0897
	Gh_A10G1276	Gh_Sca103408G01											Gh_A04G0905
	Gh_A10G1337	Gh_Sca115107G01											Gh_A04G0911
	Gh_A10G1493	Gh_Sca130758G01											Gh_A04G0959
	Gh_A10G1627	Gh_Sca132452G01											Gh_A04G0993
	Gh_A10G1640	Gh_Sca148925G01											Gh_A04G1013
	Gh_A10G1642												Gh_A04G1024
	Gh_A10G1725												Gh_A04G1025
	Gh_A10G1744												Gh_A04G1042
	Gh_A10G1747												Gh_A04G1043
	Gh_A10G1754												Gh_A04G1047
	Gh_A10G1810												Gh_A04G1048
	Gh_A10G1818												Gh_A04G1054
	Gh_A10G1832												Gh_A04G1079
	Gh_A10G1835												Gh_A04G1156
	Gh_A10G1940												Gh_A04G1160
	Gh_A10G1968												Gh_A04G1164
	Gh_A10G1985												Gh_A04G1213
	Gh_A10G1987												Gh_A04G1222
	Gh_A10G1995												Gh_A04G1245
	Gh_A10G2054												Gh_A04G1270
	Gh_A10G2075												Gh_A04G1331
	Gh_A10G2093												Gh_A04G1341
	Gh_A10G2098												Gh_A04G1351
	Gh_A10G2126												Gh_A04G1374
	Gh_A10G2140												Gh_A04G1378
	Gh_A10G2145												Gh_A04G1390
	Gh_A10G2184												Gh_A04G1396
	Gh_A10G2213												Gh_A04G1399
	Gh_A10G2214												Gh_A04G1401
	Gh_A10G2224												Gh_A04G1402
	Gh_A10G2253												Gh_A04G1417
	Gh_A10G2257												Gh_A04G1424
	Gh_A10G2263												Gh_A05G0008
	Gh_A10G2270												Gh_A05G0028
	Gh_A10G2346												Gh_A05G0058
	Gh_A10G2351												Gh_A05G0073
	Gh_A11G0016												Gh_A05G0079
	Gh_A11G0167												Gh_A05G0083
	Gh_A11G0168												Gh_A05G0086
	Gh_A11G0198												Gh_A05G0089
	Gh_A11G0213												Gh_A05G0092
	Gh_A11G0244												Gh_A05G0117
	Gh_A11G0245												Gh_A05G0122
	Gh_A11G0274												Gh_A05G0136
	Gh_A11G0284												Gh_A05G0141
	Gh_A11G0289												Gh_A05G0142
	Gh_A11G0367												Gh_A05G0154
	Gh_A11G0414												Gh_A05G0173
	Gh_A11G0448												Gh_A05G0180
	Gh_A11G0463												Gh_A05G0195
	Gh_A11G0514												Gh_A05G0197
	Gh_A11G0518												Gh_A05G0198
	Gh_A11G0538												Gh_A05G0200
	Gh_A11G0588												Gh_A05G0230
	Gh_A11G0611												Gh_A05G0235
	Gh_A11G0653												Gh_A05G0245
	Gh_A11G0674												Gh_A05G0248
	Gh_A11G0757												Gh_A05G0250
	Gh_A11G0760												Gh_A05G0258
	Gh_A11G0790												Gh_A05G0266
	Gh_A11G0803												Gh_A05G0267
	Gh_A11G0804												Gh_A05G0274
	Gh_A11G0821												Gh_A05G0275
	Gh_A11G0954												Gh_A05G0299
	Gh_A11G0982												Gh_A05G0318
	Gh_A11G0989												Gh_A05G0359
	Gh_A11G0995												Gh_A05G0372
	Gh_A11G1056												Gh_A05G0377
	Gh_A11G1057												Gh_A05G0379
	Gh_A11G1084												Gh_A05G0388
	Gh_A11G1098												Gh_A05G0391
	Gh_A11G1142												Gh_A05G0407
	Gh_A11G1143												Gh_A05G0412
	Gh_A11G1144												Gh_A05G0422
	Gh_A11G1171												Gh_A05G0431
	Gh_A11G1202												Gh_A05G0432
	Gh_A11G1281												Gh_A05G0454
	Gh_A11G1318												Gh_A05G0477
	Gh_A11G1324												Gh_A05G0485
	Gh_A11G1346												Gh_A05G0505
	Gh_A11G1431												Gh_A05G0507
	Gh_A11G1452												Gh_A05G0523
	Gh_A11G1471												Gh_A05G0528
	Gh_A11G1501												Gh_A05G0533
	Gh_A11G1530												Gh_A05G0534
	Gh_A11G1554												Gh_A05G0535
	Gh_A11G1559												Gh_A05G0556
	Gh_A11G1587												Gh_A05G0566
	Gh_A11G1602												Gh_A05G0577
	Gh_A11G1669												Gh_A05G0615
	Gh_A11G1681												Gh_A05G0616
	Gh_A11G1690												Gh_A05G0625
	Gh_A11G1695												Gh_A05G0637
	Gh_A11G1696												Gh_A05G0640
	Gh_A11G1699												Gh_A05G0641
	Gh_A11G1723												Gh_A05G0646
	Gh_A11G1729												Gh_A05G0691
	Gh_A11G1731												Gh_A05G0732
	Gh_A11G1735												Gh_A05G0747
	Gh_A11G1760												Gh_A05G0786
	Gh_A11G1785												Gh_A05G0809
	Gh_A11G1832												Gh_A05G0813
	Gh_A11G1887												Gh_A05G0816
	Gh_A11G1930												Gh_A05G0817
	Gh_A11G1975												Gh_A05G0830
	Gh_A11G1997												Gh_A05G0840
	Gh_A11G2023												Gh_A05G0886
	Gh_A11G2048												Gh_A05G0889
	Gh_A11G2077												Gh_A05G0899
	Gh_A11G2136												Gh_A05G0906
	Gh_A11G2165												Gh_A05G0913
	Gh_A11G2221												Gh_A05G0914
	Gh_A11G2247												Gh_A05G0923
	Gh_A11G2270												Gh_A05G0926
	Gh_A11G2324												Gh_A05G0988
	Gh_A11G2371												Gh_A05G1009
	Gh_A11G2379												Gh_A05G1012
	Gh_A11G2391												Gh_A05G1015
	Gh_A11G2403												Gh_A05G1025
	Gh_A11G2407												Gh_A05G1033
	Gh_A11G2420												Gh_A05G1034
	Gh_A11G2428												Gh_A05G1049
	Gh_A11G2465												Gh_A05G1065
	Gh_A11G2475												Gh_A05G1095
	Gh_A11G2518												Gh_A05G1097
	Gh_A11G2522												Gh_A05G1112
	Gh_A11G2530												Gh_A05G1116
	Gh_A11G2587												Gh_A05G1122
	Gh_A11G2590												Gh_A05G1124
	Gh_A11G2600												Gh_A05G1168
	Gh_A11G2601												Gh_A05G1180
	Gh_A11G2641												Gh_A05G1188
	Gh_A11G2642												Gh_A05G1190
	Gh_A11G2644												Gh_A05G1219
	Gh_A11G2662												Gh_A05G1223
	Gh_A11G2673												Gh_A05G1227
	Gh_A11G2684												Gh_A05G1247
	Gh_A11G2695												Gh_A05G1250
	Gh_A11G2703												Gh_A05G1282
	Gh_A11G2714												Gh_A05G1286
	Gh_A11G2785												Gh_A05G1295
	Gh_A11G2786												Gh_A05G1304
	Gh_A11G2787												Gh_A05G1327
	Gh_A11G2788												Gh_A05G1328
	Gh_A11G2801												Gh_A05G1329
	Gh_A11G2817												Gh_A05G1330
	Gh_A11G2822												Gh_A05G1338
	Gh_A11G2826												Gh_A05G1350
	Gh_A11G2858												Gh_A05G1377
	Gh_A11G2882												Gh_A05G1380
	Gh_A11G2888												Gh_A05G1389
	Gh_A11G2891												Gh_A05G1390
	Gh_A11G2903												Gh_A05G1392
	Gh_A11G2925												Gh_A05G1394
	Gh_A11G2974												Gh_A05G1406
	Gh_A11G2977												Gh_A05G1418
	Gh_A11G2980												Gh_A05G1423
	Gh_A11G3006												Gh_A05G1428
	Gh_A11G3075												Gh_A05G1437
	Gh_A11G3076												Gh_A05G1440
	Gh_A11G3082												Gh_A05G1442
	Gh_A11G3083												Gh_A05G1448
	Gh_A11G3085												Gh_A05G1470
	Gh_A11G3113												Gh_A05G1526
	Gh_A11G3137												Gh_A05G1544
	Gh_A11G3163												Gh_A05G1568
	Gh_A11G3182												Gh_A05G1574
	Gh_A11G3188												Gh_A05G1583
	Gh_A11G3189												Gh_A05G1595
	Gh_A11G3190												Gh_A05G1607
	Gh_A11G3253												Gh_A05G1613
	Gh_A12G0057												Gh_A05G1628
	Gh_A12G0090												Gh_A05G1638
	Gh_A12G0141												Gh_A05G1646
	Gh_A12G0142												Gh_A05G1654
	Gh_A12G0150												Gh_A05G1689
	Gh_A12G0162												Gh_A05G1696
	Gh_A12G0163												Gh_A05G1722
	Gh_A12G0165												Gh_A05G1734
	Gh_A12G0204												Gh_A05G1778
	Gh_A12G0215												Gh_A05G1785
	Gh_A12G0236												Gh_A05G1790
	Gh_A12G0264												Gh_A05G1798
	Gh_A12G0287												Gh_A05G1812
	Gh_A12G0321												Gh_A05G1821
	Gh_A12G0339												Gh_A05G1832
	Gh_A12G0341												Gh_A05G1846
	Gh_A12G0367												Gh_A05G1847
	Gh_A12G0388												Gh_A05G1848
	Gh_A12G0400												Gh_A05G1857
	Gh_A12G0443												Gh_A05G1860
	Gh_A12G0449												Gh_A05G1861
	Gh_A12G0460												Gh_A05G1862
	Gh_A12G0466												Gh_A05G1885
	Gh_A12G0499												Gh_A05G1906
	Gh_A12G0520												Gh_A05G1913
	Gh_A12G0540												Gh_A05G1919
	Gh_A12G0548												Gh_A05G1921
	Gh_A12G0558												Gh_A05G1931
	Gh_A12G0594												Gh_A05G1932
	Gh_A12G0631												Gh_A05G1934
	Gh_A12G0779												Gh_A05G1954
	Gh_A12G0834												Gh_A05G1956
	Gh_A12G0906												Gh_A05G1971
	Gh_A12G0927												Gh_A05G2002
	Gh_A12G1000												Gh_A05G2013
	Gh_A12G1003												Gh_A05G2036
	Gh_A12G1021												Gh_A05G2037
	Gh_A12G1044												Gh_A05G2038
	Gh_A12G1054												Gh_A05G2045
	Gh_A12G1062												Gh_A05G2057
	Gh_A12G1085												Gh_A05G2165
	Gh_A12G1093												Gh_A05G2169
	Gh_A12G1122												Gh_A05G2191
	Gh_A12G1132												Gh_A05G2210
	Gh_A12G1137												Gh_A05G2222
	Gh_A12G1144												Gh_A05G2236
	Gh_A12G1155												Gh_A05G2283
	Gh_A12G1158												Gh_A05G2285
	Gh_A12G1159												Gh_A05G2316
	Gh_A12G1172												Gh_A05G2329
	Gh_A12G1178												Gh_A05G2335
	Gh_A12G1216												Gh_A05G2341
	Gh_A12G1288												Gh_A05G2351
	Gh_A12G1299												Gh_A05G2385
	Gh_A12G1327												Gh_A05G2408
	Gh_A12G1366												Gh_A05G2424
	Gh_A12G1384												Gh_A05G2425
	Gh_A12G1454												Gh_A05G2434
	Gh_A12G1490												Gh_A05G2488
	Gh_A12G1512												Gh_A05G2496
	Gh_A12G1513												Gh_A05G2519
	Gh_A12G1627												Gh_A05G2566
	Gh_A12G1671												Gh_A05G2571
	Gh_A12G1694												Gh_A05G2616
	Gh_A12G1750												Gh_A05G2636
	Gh_A12G1768												Gh_A05G2650
	Gh_A12G1803												Gh_A05G2697
	Gh_A12G1807												Gh_A05G2724
	Gh_A12G1910												Gh_A05G2743
	Gh_A12G1915												Gh_A05G2778
	Gh_A12G1933												Gh_A05G2784
	Gh_A12G1939												Gh_A05G2790
	Gh_A12G1964												Gh_A05G2793
	Gh_A12G1972												Gh_A05G2862
	Gh_A12G2038												Gh_A05G2878
	Gh_A12G2039												Gh_A05G2911
	Gh_A12G2059												Gh_A05G2964
	Gh_A12G2173												Gh_A05G3005
	Gh_A12G2197												Gh_A05G3006
	Gh_A12G2209												Gh_A05G3025
	Gh_A12G2301												Gh_A05G3059
	Gh_A12G2310												Gh_A05G3065
	Gh_A12G2318												Gh_A05G3079
	Gh_A12G2342												Gh_A05G3094
	Gh_A12G2349												Gh_A05G3102
	Gh_A12G2385												Gh_A05G3108
	Gh_A12G2411												Gh_A05G3119
	Gh_A12G2421												Gh_A05G3122
	Gh_A12G2445												Gh_A05G3123
	Gh_A12G2460												Gh_A05G3124
	Gh_A12G2467												Gh_A05G3132
	Gh_A12G2474												Gh_A05G3136
	Gh_A12G2503												Gh_A05G3139
	Gh_A12G2508												Gh_A05G3173
	Gh_A12G2515												Gh_A05G3179
	Gh_A12G2516												Gh_A05G3187
	Gh_A12G2517												Gh_A05G3212
	Gh_A12G2541												Gh_A05G3216
	Gh_A12G2608												Gh_A05G3221
	Gh_A12G2622												Gh_A05G3223
	Gh_A12G2631												Gh_A05G3240
	Gh_A12G2652												Gh_A05G3246
	Gh_A12G2653												Gh_A05G3311
	Gh_A12G2676												Gh_A05G3325
	Gh_A12G2708												Gh_A05G3326
	Gh_A12G2721												Gh_A05G3327
	Gh_A13G0016												Gh_A05G3328
	Gh_A13G0118												Gh_A05G3331
	Gh_A13G0133												Gh_A05G3376
	Gh_A13G0136												Gh_A05G3382
	Gh_A13G0164												Gh_A05G3396
	Gh_A13G0192												Gh_A05G3397
	Gh_A13G0203												Gh_A05G3398
	Gh_A13G0221												Gh_A05G3400
	Gh_A13G0242												Gh_A05G3408
	Gh_A13G0261												Gh_A05G3420
	Gh_A13G0326												Gh_A05G3453
	Gh_A13G0327												Gh_A05G3469
	Gh_A13G0328												Gh_A05G3476
	Gh_A13G0353												Gh_A05G3491
	Gh_A13G0377												Gh_A05G3533
	Gh_A13G0378												Gh_A05G3559
	Gh_A13G0385												Gh_A05G3566
	Gh_A13G0398												Gh_A05G3591
	Gh_A13G0410												Gh_A05G3597
	Gh_A13G0418												Gh_A05G3600
	Gh_A13G0422												Gh_A05G3601
	Gh_A13G0432												Gh_A05G3606
	Gh_A13G0444												Gh_A05G3607
	Gh_A13G0445												Gh_A05G3649
	Gh_A13G0446												Gh_A05G3650
	Gh_A13G0449												Gh_A05G3656
	Gh_A13G0465												Gh_A05G3663
	Gh_A13G0487												Gh_A05G3678
	Gh_A13G0598												Gh_A05G3681
	Gh_A13G0609												Gh_A05G3687
	Gh_A13G0610												Gh_A05G3738
	Gh_A13G0613												Gh_A05G3755
	Gh_A13G0622												Gh_A05G3761
	Gh_A13G0629												Gh_A05G3777
	Gh_A13G0667												Gh_A05G3806
	Gh_A13G0671												Gh_A05G3813
	Gh_A13G0711												Gh_A05G3816
	Gh_A13G0726												Gh_A05G3842
	Gh_A13G0767												Gh_A05G3848
	Gh_A13G0791												Gh_A05G3856
	Gh_A13G0848												Gh_A05G3860
	Gh_A13G0907												Gh_A05G3861
	Gh_A13G0915												Gh_A05G3868
	Gh_A13G0945												Gh_A05G3873
	Gh_A13G1014												Gh_A05G3881
	Gh_A13G1015												Gh_A05G3905
	Gh_A13G1045												Gh_A05G3909
	Gh_A13G1100												Gh_A05G3953
	Gh_A13G1106												Gh_A05G3959
	Gh_A13G1109												Gh_A05G3965
	Gh_A13G1160												Gh_A05G3977
	Gh_A13G1177												Gh_A05G3996
	Gh_A13G1193												Gh_A05G4009
	Gh_A13G1214												Gh_A05G4016
	Gh_A13G1242												Gh_A05G4022
	Gh_A13G1380												Gh_A06G0001
	Gh_A13G1385												Gh_A06G0020
	Gh_A13G1439												Gh_A06G0024
	Gh_A13G1447												Gh_A06G0066
	Gh_A13G1512												Gh_A06G0099
	Gh_A13G1515												Gh_A06G0100
	Gh_A13G1536												Gh_A06G0115
	Gh_A13G1542												Gh_A06G0116
	Gh_A13G1563												Gh_A06G0128
	Gh_A13G1567												Gh_A06G0138
	Gh_A13G1609												Gh_A06G0142
	Gh_A13G1615												Gh_A06G0176
	Gh_A13G1631												Gh_A06G0179
	Gh_A13G1640												Gh_A06G0203
	Gh_A13G1723												Gh_A06G0219
	Gh_A13G1776												Gh_A06G0229
	Gh_A13G1784												Gh_A06G0265
	Gh_A13G1835												Gh_A06G0272
	Gh_A13G1836												Gh_A06G0279
	Gh_A13G1837												Gh_A06G0283
	Gh_A13G1838												Gh_A06G0291
	Gh_A13G1878												Gh_A06G0292
	Gh_A13G1886												Gh_A06G0294
	Gh_A13G1907												Gh_A06G0295
	Gh_A13G1993												Gh_A06G0323
	Gh_A13G2003												Gh_A06G0327
	Gh_A13G2030												Gh_A06G0365
	Gh_A13G2072												Gh_A06G0376
	Gh_A13G2089												Gh_A06G0383
	Gh_A13G2092												Gh_A06G0384
	Gh_A13G2106												Gh_A06G0385
	Gh_A13G2112												Gh_A06G0388
	Gh_A13G2147												Gh_A06G0421
	Gh_A13G2148												Gh_A06G0435
	Gh_A13G2269												Gh_A06G0461
	Gh_A13G2273												Gh_A06G0465
	Gh_A13G2281												Gh_A06G0484
	Gh_A13G2345												Gh_A06G0497
	Gh_D01G0048												Gh_A06G0504
	Gh_D01G0067												Gh_A06G0506
	Gh_D01G0087												Gh_A06G0523
	Gh_D01G0126												Gh_A06G0525
	Gh_D01G0127												Gh_A06G0526
	Gh_D01G0131												Gh_A06G0539
	Gh_D01G0174												Gh_A06G0547
	Gh_D01G0177												Gh_A06G0551
	Gh_D01G0233												Gh_A06G0570
	Gh_D01G0249												Gh_A06G0583
	Gh_D01G0338												Gh_A06G0597
	Gh_D01G0368												Gh_A06G0598
	Gh_D01G0404												Gh_A06G0599
	Gh_D01G0405												Gh_A06G0602
	Gh_D01G0407												Gh_A06G0617
	Gh_D01G0408												Gh_A06G0649
	Gh_D01G0416												Gh_A06G0661
	Gh_D01G0459												Gh_A06G0670
	Gh_D01G0512												Gh_A06G0676
	Gh_D01G0513												Gh_A06G0677
	Gh_D01G0526												Gh_A06G0678
	Gh_D01G0572												Gh_A06G0680
	Gh_D01G0573												Gh_A06G0683
	Gh_D01G0632												Gh_A06G0686
	Gh_D01G0643												Gh_A06G0723
	Gh_D01G0666												Gh_A06G0736
	Gh_D01G0697												Gh_A06G0744
	Gh_D01G0698												Gh_A06G0755
	Gh_D01G0700												Gh_A06G0756
	Gh_D01G0723												Gh_A06G0776
	Gh_D01G0753												Gh_A06G0787
	Gh_D01G0789												Gh_A06G0798
	Gh_D01G0821												Gh_A06G0800
	Gh_D01G0854												Gh_A06G0843
	Gh_D01G0911												Gh_A06G0844
	Gh_D01G0947												Gh_A06G0874
	Gh_D01G0981												Gh_A06G0877
	Gh_D01G0994												Gh_A06G0884
	Gh_D01G1030												Gh_A06G0899
	Gh_D01G1072												Gh_A06G0905
	Gh_D01G1077												Gh_A06G0913
	Gh_D01G1082												Gh_A06G0960
	Gh_D01G1188												Gh_A06G0971
	Gh_D01G1326												Gh_A06G1014
	Gh_D01G1497												Gh_A06G1083
	Gh_D01G1555												Gh_A06G1090
	Gh_D01G1571												Gh_A06G1098
	Gh_D01G1576												Gh_A06G1130
	Gh_D01G1585												Gh_A06G1153
	Gh_D01G1644												Gh_A06G1159
	Gh_D01G1670												Gh_A06G1195
	Gh_D01G1675												Gh_A06G1207
	Gh_D01G1697												Gh_A06G1229
	Gh_D01G1718												Gh_A06G1243
	Gh_D01G1729												Gh_A06G1251
	Gh_D01G1776												Gh_A06G1261
	Gh_D01G1798												Gh_A06G1272
	Gh_D01G1807												Gh_A06G1274
	Gh_D01G1808												Gh_A06G1277
	Gh_D01G1895												Gh_A06G1281
	Gh_D01G1918												Gh_A06G1283
	Gh_D01G1919												Gh_A06G1290
	Gh_D01G1993												Gh_A06G1291
	Gh_D01G1995												Gh_A06G1309
	Gh_D01G2027												Gh_A06G1322
	Gh_D01G2045												Gh_A06G1343
	Gh_D01G2051												Gh_A06G1391
	Gh_D01G2096												Gh_A06G1395
	Gh_D01G2101												Gh_A06G1396
	Gh_D01G2122												Gh_A06G1397
	Gh_D01G2175												Gh_A06G1407
	Gh_D01G2229												Gh_A06G1459
	Gh_D01G2258												Gh_A06G1481
	Gh_D01G2291												Gh_A06G1508
	Gh_D01G2294												Gh_A06G1515
	Gh_D01G2296												Gh_A06G1540
	Gh_D01G2301												Gh_A06G1557
	Gh_D01G2315												Gh_A06G1558
	Gh_D01G2317												Gh_A06G1565
	Gh_D02G0030												Gh_A06G1577
	Gh_D02G0031												Gh_A06G1613
	Gh_D02G0058												Gh_A06G1635
	Gh_D02G0074												Gh_A06G1659
	Gh_D02G0090												Gh_A06G1664
	Gh_D02G0093												Gh_A06G1679
	Gh_D02G0094												Gh_A06G1697
	Gh_D02G0141												Gh_A06G1710
	Gh_D02G0142												Gh_A06G1715
	Gh_D02G0167												Gh_A06G1722
	Gh_D02G0214												Gh_A06G1730
	Gh_D02G0215												Gh_A06G1734
	Gh_D02G0239												Gh_A06G1735
	Gh_D02G0337												Gh_A06G1736
	Gh_D02G0338												Gh_A06G1754
	Gh_D02G0343												Gh_A06G1792
	Gh_D02G0379												Gh_A06G1802
	Gh_D02G0380												Gh_A06G1816
	Gh_D02G0399												Gh_A06G1845
	Gh_D02G0416												Gh_A06G1848
	Gh_D02G0450												Gh_A06G1849
	Gh_D02G0459												Gh_A06G1866
	Gh_D02G0460												Gh_A06G1877
	Gh_D02G0475												Gh_A06G1894
	Gh_D02G0487												Gh_A06G1908
	Gh_D02G0503												Gh_A06G1912
	Gh_D02G0506												Gh_A06G1918
	Gh_D02G0507												Gh_A06G1972
	Gh_D02G0558												Gh_A06G2002
	Gh_D02G0559												Gh_A06G2009
	Gh_D02G0584												Gh_A06G2013
	Gh_D02G0612												Gh_A06G2014
	Gh_D02G0636												Gh_A06G2025
	Gh_D02G0666												Gh_A06G2039
	Gh_D02G0724												Gh_A06G2044
	Gh_D02G0729												Gh_A06G2050
	Gh_D02G0770												Gh_A06G2065
	Gh_D02G0819												Gh_A06G2106
	Gh_D02G0855												Gh_A06G2111
	Gh_D02G0856												Gh_A07G0027
	Gh_D02G0925												Gh_A07G0031
	Gh_D02G0931												Gh_A07G0055
	Gh_D02G0950												Gh_A07G0075
	Gh_D02G0962												Gh_A07G0085
	Gh_D02G1074												Gh_A07G0087
	Gh_D02G1076												Gh_A07G0088
	Gh_D02G1164												Gh_A07G0099
	Gh_D02G1165												Gh_A07G0109
	Gh_D02G1211												Gh_A07G0115
	Gh_D02G1327												Gh_A07G0124
	Gh_D02G1380												Gh_A07G0140
	Gh_D02G1447												Gh_A07G0145
	Gh_D02G1461												Gh_A07G0152
	Gh_D02G1532												Gh_A07G0173
	Gh_D02G1576												Gh_A07G0174
	Gh_D02G1580												Gh_A07G0185
	Gh_D02G1616												Gh_A07G0196
	Gh_D02G1635												Gh_A07G0202
	Gh_D02G1701												Gh_A07G0215
	Gh_D02G1727												Gh_A07G0243
	Gh_D02G1738												Gh_A07G0250
	Gh_D02G1761												Gh_A07G0266
	Gh_D02G1767												Gh_A07G0277
	Gh_D02G1826												Gh_A07G0280
	Gh_D02G1830												Gh_A07G0309
	Gh_D02G1847												Gh_A07G0311
	Gh_D02G1853												Gh_A07G0317
	Gh_D02G1870												Gh_A07G0326
	Gh_D02G1913												Gh_A07G0337
	Gh_D02G1931												Gh_A07G0350
	Gh_D02G2012												Gh_A07G0403
	Gh_D02G2026												Gh_A07G0437
	Gh_D02G2050												Gh_A07G0468
	Gh_D02G2051												Gh_A07G0470
	Gh_D02G2063												Gh_A07G0484
	Gh_D02G2088												Gh_A07G0490
	Gh_D02G2099												Gh_A07G0498
	Gh_D02G2100												Gh_A07G0522
	Gh_D02G2125												Gh_A07G0532
	Gh_D02G2141												Gh_A07G0534
	Gh_D02G2148												Gh_A07G0556
	Gh_D02G2158												Gh_A07G0574
	Gh_D02G2169												Gh_A07G0582
	Gh_D02G2239												Gh_A07G0604
	Gh_D02G2383												Gh_A07G0650
	Gh_D02G2413												Gh_A07G0664
	Gh_D02G2445												Gh_A07G0697
	Gh_D03G0007												Gh_A07G0704
	Gh_D03G0025												Gh_A07G0750
	Gh_D03G0113												Gh_A07G0797
	Gh_D03G0151												Gh_A07G0824
	Gh_D03G0164												Gh_A07G0842
	Gh_D03G0165												Gh_A07G0849
	Gh_D03G0167												Gh_A07G0865
	Gh_D03G0169												Gh_A07G0877
	Gh_D03G0175												Gh_A07G0896
	Gh_D03G0177												Gh_A07G0897
	Gh_D03G0237												Gh_A07G0902
	Gh_D03G0261												Gh_A07G0909
	Gh_D03G0281												Gh_A07G0936
	Gh_D03G0299												Gh_A07G0943
	Gh_D03G0300												Gh_A07G0945
	Gh_D03G0337												Gh_A07G0959
	Gh_D03G0410												Gh_A07G0968
	Gh_D03G0411												Gh_A07G0969
	Gh_D03G0414												Gh_A07G0972
	Gh_D03G0443												Gh_A07G0977
	Gh_D03G0476												Gh_A07G0982
	Gh_D03G0494												Gh_A07G0991
	Gh_D03G0509												Gh_A07G1004
	Gh_D03G0534												Gh_A07G1018
	Gh_D03G0537												Gh_A07G1020
	Gh_D03G0543												Gh_A07G1033
	Gh_D03G0573												Gh_A07G1055
	Gh_D03G0578												Gh_A07G1088
	Gh_D03G0600												Gh_A07G1104
	Gh_D03G0635												Gh_A07G1124
	Gh_D03G0643												Gh_A07G1129
	Gh_D03G0800												Gh_A07G1142
	Gh_D03G0888												Gh_A07G1181
	Gh_D03G0955												Gh_A07G1183
	Gh_D03G1014												Gh_A07G1202
	Gh_D03G1054												Gh_A07G1204
	Gh_D03G1078												Gh_A07G1225
	Gh_D03G1128												Gh_A07G1263
	Gh_D03G1135												Gh_A07G1283
	Gh_D03G1182												Gh_A07G1287
	Gh_D03G1200												Gh_A07G1291
	Gh_D03G1213												Gh_A07G1292
	Gh_D03G1293												Gh_A07G1295
	Gh_D03G1309												Gh_A07G1296
	Gh_D03G1324												Gh_A07G1297
	Gh_D03G1327												Gh_A07G1332
	Gh_D03G1395												Gh_A07G1333
	Gh_D03G1415												Gh_A07G1335
	Gh_D03G1423												Gh_A07G1415
	Gh_D03G1456												Gh_A07G1418
	Gh_D03G1460												Gh_A07G1429
	Gh_D03G1470												Gh_A07G1447
	Gh_D03G1536												Gh_A07G1449
	Gh_D03G1552												Gh_A07G1458
	Gh_D03G1563												Gh_A07G1471
	Gh_D03G1577												Gh_A07G1479
	Gh_D03G1616												Gh_A07G1513
	Gh_D03G1640												Gh_A07G1561
	Gh_D03G1688												Gh_A07G1562
	Gh_D03G1699												Gh_A07G1590
	Gh_D03G1701												Gh_A07G1607
	Gh_D03G1740												Gh_A07G1628
	Gh_D04G0001												Gh_A07G1640
	Gh_D04G0064												Gh_A07G1661
	Gh_D04G0065												Gh_A07G1665
	Gh_D04G0194												Gh_A07G1698
	Gh_D04G0201												Gh_A07G1720
	Gh_D04G0226												Gh_A07G1729
	Gh_D04G0240												Gh_A07G1753
	Gh_D04G0257												Gh_A07G1765
	Gh_D04G0414												Gh_A07G1793
	Gh_D04G0469												Gh_A07G1799
	Gh_D04G0507												Gh_A07G1809
	Gh_D04G0568												Gh_A07G1811
	Gh_D04G0605												Gh_A07G1823
	Gh_D04G0628												Gh_A07G1831
	Gh_D04G0665												Gh_A07G1847
	Gh_D04G0669												Gh_A07G1851
	Gh_D04G0688												Gh_A07G1853
	Gh_D04G0693												Gh_A07G1855
	Gh_D04G0699												Gh_A07G1863
	Gh_D04G0710												Gh_A07G1864
	Gh_D04G0717												Gh_A07G1876
	Gh_D04G0766												Gh_A07G1877
	Gh_D04G0798												Gh_A07G1880
	Gh_D04G0804												Gh_A07G1894
	Gh_D04G0811												Gh_A07G1898
	Gh_D04G0816												Gh_A07G1900
	Gh_D04G0896												Gh_A07G1903
	Gh_D04G0906												Gh_A07G1908
	Gh_D04G0918												Gh_A07G1915
	Gh_D04G0937												Gh_A07G1936
	Gh_D04G0955												Gh_A07G1944
	Gh_D04G1065												Gh_A07G1945
	Gh_D04G1078												Gh_A07G1982
	Gh_D04G1100												Gh_A07G1995
	Gh_D04G1110												Gh_A07G1997
	Gh_D04G1176												Gh_A07G1999
	Gh_D04G1210												Gh_A07G2011
	Gh_D04G1218												Gh_A07G2039
	Gh_D04G1220												Gh_A07G2045
	Gh_D04G1252												Gh_A07G2053
	Gh_D04G1274												Gh_A07G2085
	Gh_D04G1287												Gh_A07G2091
	Gh_D04G1341												Gh_A07G2095
	Gh_D04G1358												Gh_A07G2111
	Gh_D04G1366												Gh_A07G2128
	Gh_D04G1370												Gh_A07G2129
	Gh_D04G1418												Gh_A07G2133
	Gh_D04G1447												Gh_A07G2140
	Gh_D04G1527												Gh_A07G2154
	Gh_D04G1528												Gh_A07G2169
	Gh_D04G1539												Gh_A07G2174
	Gh_D04G1569												Gh_A07G2231
	Gh_D04G1583												Gh_A07G2241
	Gh_D04G1584												Gh_A07G2249
	Gh_D04G1587												Gh_A07G2256
	Gh_D04G1612												Gh_A07G2268
	Gh_D04G1614												Gh_A07G2284
	Gh_D04G1649												Gh_A07G2285
	Gh_D04G1713												Gh_A07G2301
	Gh_D04G1715												Gh_A07G2312
	Gh_D04G1818												Gh_A07G2356
	Gh_D04G1874												Gh_A08G0016
	Gh_D04G1889												Gh_A08G0021
	Gh_D04G1913												Gh_A08G0026
	Gh_D04G1940												Gh_A08G0027
	Gh_D04G1945												Gh_A08G0036
	Gh_D04G1953												Gh_A08G0037
	Gh_D04G1957												Gh_A08G0056
	Gh_D04G1966												Gh_A08G0084
	Gh_D04G2007												Gh_A08G0107
	Gh_D04G2017												Gh_A08G0123
	Gh_D04G2018												Gh_A08G0156
	Gh_D04G2028												Gh_A08G0204
	Gh_D05G0030												Gh_A08G0247
	Gh_D05G0054												Gh_A08G0287
	Gh_D05G0068												Gh_A08G0301
	Gh_D05G0107												Gh_A08G0306
	Gh_D05G0117												Gh_A08G0379
	Gh_D05G0271												Gh_A08G0402
	Gh_D05G0282												Gh_A08G0408
	Gh_D05G0360												Gh_A08G0415
	Gh_D05G0374												Gh_A08G0421
	Gh_D05G0433												Gh_A08G0427
	Gh_D05G0470												Gh_A08G0457
	Gh_D05G0503												Gh_A08G0461
	Gh_D05G0568												Gh_A08G0478
	Gh_D05G0584												Gh_A08G0518
	Gh_D05G0635												Gh_A08G0536
	Gh_D05G0652												Gh_A08G0555
	Gh_D05G0656												Gh_A08G0574
	Gh_D05G0685												Gh_A08G0587
	Gh_D05G0690												Gh_A08G0598
	Gh_D05G0710												Gh_A08G0604
	Gh_D05G0747												Gh_A08G0616
	Gh_D05G0752												Gh_A08G0618
	Gh_D05G0783												Gh_A08G0639
	Gh_D05G0795												Gh_A08G0641
	Gh_D05G0823												Gh_A08G0651
	Gh_D05G0879												Gh_A08G0668
	Gh_D05G0882												Gh_A08G0682
	Gh_D05G0904												Gh_A08G0697
	Gh_D05G0927												Gh_A08G0704
	Gh_D05G0955												Gh_A08G0707
	Gh_D05G1041												Gh_A08G0723
	Gh_D05G1075												Gh_A08G0739
	Gh_D05G1095												Gh_A08G0748
	Gh_D05G1096												Gh_A08G0756
	Gh_D05G1110												Gh_A08G0773
	Gh_D05G1117												Gh_A08G0782
	Gh_D05G1123												Gh_A08G0788
	Gh_D05G1149												Gh_A08G0799
	Gh_D05G1170												Gh_A08G0817
	Gh_D05G1180												Gh_A08G0818
	Gh_D05G1198												Gh_A08G0820
	Gh_D05G1211												Gh_A08G0823
	Gh_D05G1248												Gh_A08G0826
	Gh_D05G1283												Gh_A08G0831
	Gh_D05G1293												Gh_A08G0867
	Gh_D05G1341												Gh_A08G0869
	Gh_D05G1358												Gh_A08G0877
	Gh_D05G1359												Gh_A08G0899
	Gh_D05G1364												Gh_A08G0910
	Gh_D05G1374												Gh_A08G0937
	Gh_D05G1381												Gh_A08G0956
	Gh_D05G1406												Gh_A08G0992
	Gh_D05G1410												Gh_A08G1003
	Gh_D05G1487												Gh_A08G1010
	Gh_D05G1532												Gh_A08G1029
	Gh_D05G1540												Gh_A08G1039
	Gh_D05G1580												Gh_A08G1040
	Gh_D05G1610												Gh_A08G1048
	Gh_D05G1651												Gh_A08G1073
	Gh_D05G1664												Gh_A08G1100
	Gh_D05G1729												Gh_A08G1138
	Gh_D05G1797												Gh_A08G1173
	Gh_D05G1849												Gh_A08G1178
	Gh_D05G1855												Gh_A08G1226
	Gh_D05G1879												Gh_A08G1229
	Gh_D05G1880												Gh_A08G1266
	Gh_D05G1884												Gh_A08G1294
	Gh_D05G1918												Gh_A08G1310
	Gh_D05G1924												Gh_A08G1325
	Gh_D05G1935												Gh_A08G1368
	Gh_D05G1939												Gh_A08G1377
	Gh_D05G1963												Gh_A08G1396
	Gh_D05G1970												Gh_A08G1431
	Gh_D05G1980												Gh_A08G1440
	Gh_D05G2080												Gh_A08G1443
	Gh_D05G2085												Gh_A08G1458
	Gh_D05G2116												Gh_A08G1469
	Gh_D05G2158												Gh_A08G1476
	Gh_D05G2176												Gh_A08G1480
	Gh_D05G2183												Gh_A08G1487
	Gh_D05G2185												Gh_A08G1488
	Gh_D05G2236												Gh_A08G1490
	Gh_D05G2279												Gh_A08G1491
	Gh_D05G2280												Gh_A08G1509
	Gh_D05G2298												Gh_A08G1529
	Gh_D05G2383												Gh_A08G1548
	Gh_D05G2414												Gh_A08G1567
	Gh_D05G2425												Gh_A08G1568
	Gh_D05G2496												Gh_A08G1571
	Gh_D05G2506												Gh_A08G1576
	Gh_D05G2513												Gh_A08G1578
	Gh_D05G2533												Gh_A08G1593
	Gh_D05G2554												Gh_A08G1596
	Gh_D05G2597												Gh_A08G1597
	Gh_D05G2608												Gh_A08G1615
	Gh_D05G2619												Gh_A08G1631
	Gh_D05G2620												Gh_A08G1633
	Gh_D05G2659												Gh_A08G1639
	Gh_D05G2681												Gh_A08G1655
	Gh_D05G2689												Gh_A08G1680
	Gh_D05G2698												Gh_A08G1697
	Gh_D05G2789												Gh_A08G1725
	Gh_D05G2839												Gh_A08G1751
	Gh_D05G2840												Gh_A08G1770
	Gh_D05G3012												Gh_A08G1784
	Gh_D05G3111												Gh_A08G1787
	Gh_D05G3229												Gh_A08G1794
	Gh_D05G3345												Gh_A08G1797
	Gh_D05G3517												Gh_A08G1800
	Gh_D05G3523												Gh_A08G1814
	Gh_D05G3576												Gh_A08G1820
	Gh_D05G3586												Gh_A08G1851
	Gh_D05G3710												Gh_A08G1898
	Gh_D05G3725												Gh_A08G1907
	Gh_D05G3751												Gh_A08G1916
	Gh_D05G3795												Gh_A08G1928
	Gh_D05G3800												Gh_A08G1936
	Gh_D05G3805												Gh_A08G1937
	Gh_D05G3876												Gh_A08G1938
	Gh_D05G3934												Gh_A08G1974
	Gh_D06G0037												Gh_A08G1993
	Gh_D06G0066												Gh_A08G2014
	Gh_D06G0072												Gh_A08G2015
	Gh_D06G0096												Gh_A08G2059
	Gh_D06G0136												Gh_A08G2062
	Gh_D06G0281												Gh_A08G2064
	Gh_D06G0291												Gh_A08G2065
	Gh_D06G0293												Gh_A08G2078
	Gh_D06G0299												Gh_A08G2079
	Gh_D06G0359												Gh_A08G2105
	Gh_D06G0415												Gh_A08G2109
	Gh_D06G0436												Gh_A08G2145
	Gh_D06G0443												Gh_A08G2163
	Gh_D06G0455												Gh_A08G2166
	Gh_D06G0468												Gh_A08G2169
	Gh_D06G0545												Gh_A08G2197
	Gh_D06G0562												Gh_A08G2216
	Gh_D06G0578												Gh_A08G2217
	Gh_D06G0650												Gh_A08G2218
	Gh_D06G0705												Gh_A08G2230
	Gh_D06G0724												Gh_A08G2231
	Gh_D06G0739												Gh_A08G2236
	Gh_D06G0793												Gh_A08G2262
	Gh_D06G0810												Gh_A08G2268
	Gh_D06G0908												Gh_A08G2332
	Gh_D06G0920												Gh_A08G2340
	Gh_D06G0930												Gh_A08G2343
	Gh_D06G0945												Gh_A08G2364
	Gh_D06G0964												Gh_A08G2387
	Gh_D06G1109												Gh_A08G2408
	Gh_D06G1141												Gh_A08G2417
	Gh_D06G1176												Gh_A08G2431
	Gh_D06G1255												Gh_A08G2436
	Gh_D06G1268												Gh_A08G2451
	Gh_D06G1291												Gh_A08G2454
	Gh_D06G1308												Gh_A08G2456
	Gh_D06G1356												Gh_A08G2460
	Gh_D06G1390												Gh_A08G2483
	Gh_D06G1405												Gh_A08G2500
	Gh_D06G1439												Gh_A08G2526
	Gh_D06G1459												Gh_A08G2542
	Gh_D06G1464												Gh_A08G2564
	Gh_D06G1490												Gh_A08G2570
	Gh_D06G1532												Gh_A09G0003
	Gh_D06G1536												Gh_A09G0022
	Gh_D06G1648												Gh_A09G0027
	Gh_D06G1685												Gh_A09G0052
	Gh_D06G1738												Gh_A09G0068
	Gh_D06G1751												Gh_A09G0091
	Gh_D06G1837												Gh_A09G0102
	Gh_D06G1865												Gh_A09G0111
	Gh_D06G1909												Gh_A09G0117
	Gh_D06G1910												Gh_A09G0126
	Gh_D06G1990												Gh_A09G0128
	Gh_D06G2030												Gh_A09G0138
	Gh_D06G2051												Gh_A09G0139
	Gh_D06G2057												Gh_A09G0153
	Gh_D06G2110												Gh_A09G0156
	Gh_D06G2182												Gh_A09G0192
	Gh_D06G2187												Gh_A09G0194
	Gh_D06G2192												Gh_A09G0237
	Gh_D06G2243												Gh_A09G0244
	Gh_D06G2244												Gh_A09G0267
	Gh_D06G2303												Gh_A09G0282
	Gh_D06G2311												Gh_A09G0301
	Gh_D06G2324												Gh_A09G0311
	Gh_D06G2326												Gh_A09G0335
	Gh_D06G2333												Gh_A09G0346
	Gh_D06G2342												Gh_A09G0347
	Gh_D07G0019												Gh_A09G0359
	Gh_D07G0022												Gh_A09G0375
	Gh_D07G0034												Gh_A09G0403
	Gh_D07G0047												Gh_A09G0417
	Gh_D07G0090												Gh_A09G0424
	Gh_D07G0097												Gh_A09G0437
	Gh_D07G0114												Gh_A09G0438
	Gh_D07G0115												Gh_A09G0440
	Gh_D07G0121												Gh_A09G0466
	Gh_D07G0159												Gh_A09G0473
	Gh_D07G0217												Gh_A09G0486
	Gh_D07G0281												Gh_A09G0489
	Gh_D07G0301												Gh_A09G0510
	Gh_D07G0380												Gh_A09G0542
	Gh_D07G0421												Gh_A09G0548
	Gh_D07G0486												Gh_A09G0551
	Gh_D07G0616												Gh_A09G0574
	Gh_D07G0641												Gh_A09G0615
	Gh_D07G0668												Gh_A09G0630
	Gh_D07G0711												Gh_A09G0643
	Gh_D07G0819												Gh_A09G0676
	Gh_D07G0827												Gh_A09G0699
	Gh_D07G0928												Gh_A09G0701
	Gh_D07G0998												Gh_A09G0706
	Gh_D07G1018												Gh_A09G0742
	Gh_D07G1026												Gh_A09G0747
	Gh_D07G1030												Gh_A09G0750
	Gh_D07G1045												Gh_A09G0763
	Gh_D07G1095												Gh_A09G0781
	Gh_D07G1110												Gh_A09G0848
	Gh_D07G1121												Gh_A09G0851
	Gh_D07G1142												Gh_A09G0876
	Gh_D07G1144												Gh_A09G0893
	Gh_D07G1170												Gh_A09G0900
	Gh_D07G1233												Gh_A09G0916
	Gh_D07G1315												Gh_A09G0932
	Gh_D07G1331												Gh_A09G0936
	Gh_D07G1353												Gh_A09G0958
	Gh_D07G1413												Gh_A09G1055
	Gh_D07G1432												Gh_A09G1064
	Gh_D07G1444												Gh_A09G1073
	Gh_D07G1468												Gh_A09G1097
	Gh_D07G1529												Gh_A09G1099
	Gh_D07G1586												Gh_A09G1100
	Gh_D07G1615												Gh_A09G1124
	Gh_D07G1687												Gh_A09G1148
	Gh_D07G1718												Gh_A09G1159
	Gh_D07G1778												Gh_A09G1182
	Gh_D07G1779												Gh_A09G1192
	Gh_D07G1792												Gh_A09G1222
	Gh_D07G1827												Gh_A09G1231
	Gh_D07G1855												Gh_A09G1243
	Gh_D07G1938												Gh_A09G1246
	Gh_D07G2083												Gh_A09G1257
	Gh_D07G2108												Gh_A09G1263
	Gh_D07G2116												Gh_A09G1266
	Gh_D07G2188												Gh_A09G1270
	Gh_D07G2200												Gh_A09G1272
	Gh_D07G2202												Gh_A09G1276
	Gh_D07G2205												Gh_A09G1292
	Gh_D07G2238												Gh_A09G1348
	Gh_D07G2242												Gh_A09G1356
	Gh_D07G2258												Gh_A09G1374
	Gh_D07G2376												Gh_A09G1400
	Gh_D08G0004												Gh_A09G1413
	Gh_D08G0066												Gh_A09G1418
	Gh_D08G0086												Gh_A09G1419
	Gh_D08G0141												Gh_A09G1444
	Gh_D08G0142												Gh_A09G1449
	Gh_D08G0243												Gh_A09G1454
	Gh_D08G0258												Gh_A09G1473
	Gh_D08G0448												Gh_A09G1477
	Gh_D08G0466												Gh_A09G1491
	Gh_D08G0472												Gh_A09G1498
	Gh_D08G0507												Gh_A09G1499
	Gh_D08G0544												Gh_A09G1504
	Gh_D08G0564												Gh_A09G1526
	Gh_D08G0618												Gh_A09G1560
[truncated: 3,421 more rows]
