# Supplementary material for: Transcriptome Sequencing and Metabolome Analysis Reveal Genes Involved in Pigmentation of Green-Colored Cotton Fibers
Source: Int J Mol Sci. 2019 Sep 29;20(19):4838. doi: 10.3390/ijms20194838 (PMC6801983; doi:10.3390/ijms20194838)
Supplement: Supplementary file 1 [file ijms-20-04838-s001.zip › ijms-579638-supplementary/Supplementary Files/Table S7.xls]

## Sheet: Sheet1
Table S7. List of functional categories of DEGs in Mapman from blue module.
Functional Category	Number	Percentage%
Protein (BIN 29)	276	10.22
Misc (BIN 26)	194	7.16
Signalling (BIN30)	192	7.09
RNA (BIN 27)	160	5.91
Transport (BIN 34)	159	5.87
Cell wall (BIN 10)	118	4.38
Stress (BIN 20)	117	4.31
Lipid metabolism (BIN 11)	91	3.36
Development (BIN 33)	80	2.95
Cell (BIN 31)	80	2.92
Secondary metabolism (BIN 16)	74	2.72
Hormone metabolism (BIN 17)	56	2.07
DNA (BIN 28)	40	1.49
Amino acid metabolism (BIN 13)	26	0.95
TCA / org transformation (BIN 8)	22	0.81
PS (BIN 1)	17	0.61
major CHO metabolism (BIN 2)	17	0.61
Others and unknown	989	36.57
