# Supplementary material for: Transcriptome Sequencing and Metabolome Analysis Reveal Genes Involved in Pigmentation of Green-Colored Cotton Fibers
Source: Int J Mol Sci. 2019 Sep 29;20(19):4838. doi: 10.3390/ijms20194838 (PMC6801983; doi:10.3390/ijms20194838)
Supplement: Supplementary file 1 [file ijms-20-04838-s001.zip › ijms-579638-supplementary/Supplementary Files/Table S8.xls]

## Sheet: Sheet1
Table S8. Pearson correlation coefficient of genes and metabolites in phenylpropane and flavonoid metabolic pathway.
	Caffeic acid	Ferulic acid	Sinapaldehyde	3,4-Dihydroxystyrene	Coniferyl aldehyde	5-Hydroxyconiferaldehyde	Caffeoyl quinic.acid	Naringenin chalcone	Gallocatechin	Afzelin	Quercitrin	Leucodelphinidin
Gh_A10G1835 (PAL)	0.14	0.71	0.37	0.09	0.54	0.37	0.94	-0.26	-0.26	-0.71	-0.03	-0.26
Gh_A11G2891 (PAL)	0.71	1	0.83	0.66	0.89	0.83	0.83	0.43	0.26	-0.26	0.54	0.43
Gh_D04G1078 (PAL)	0.71	1	0.83	0.66	0.89	0.83	0.83	0.43	0.26	-0.26	0.54	0.43
Gh_D10G2528 (PAL)	0.14	0.71	0.37	0.09	0.54	0.37	0.94	-0.26	-0.26	-0.71	-0.03	-0.26
Gh_D11G3277 (PAL)	0.83	0.89	0.89	0.6	0.89	0.89	0.6	0.43	0.26	0.14	0.49	0.43
Gh_A05G3997 (4CL)	0.83	0.89	0.89	0.6	0.89	0.89	0.6	0.43	0.26	0.14	0.49	0.43
Gh_A10G0456 (4CL)	0.14	0.71	0.37	0.09	0.54	0.37	0.94	-0.26	-0.26	-0.71	-0.03	-0.26
Gh_D05G3934 (4CL)	0.77	0.94	0.94	0.54	0.83	0.94	0.66	0.37	0.14	-0.09	0.43	0.37
Gh_D10G0473 (4CL)	0.14	0.71	0.37	0.09	0.54	0.37	0.94	-0.26	-0.26	-0.71	-0.03	-0.26
Gh_D11G1805 (F5H)	0.2	0.66	0.49	0.09	0.31	0.49	0.77	-0.26	-0.43	-0.83	-0.14	-0.26
Gh_Sca170850G01 (F5H)	0.2	0.66	0.49	0.09	0.31	0.49	0.77	-0.26	-0.43	-0.83	-0.14	-0.26
Gh_A05G1005 (HCT)	0.31	0.83	0.6	0.2	0.6	0.6	0.89	-0.09	-0.2	-0.66	0.09	-0.09
Gh_D05G1123 (HCT)	0.14	0.71	0.37	0.09	0.54	0.37	0.94	-0.26	-0.26	-0.71	-0.03	-0.26
Gh_Sca071998G01 (HCT)	0.14	0.71	0.37	0.09	0.54	0.37	0.94	-0.26	-0.26	-0.71	-0.03	-0.26
Gh_A13G2072 (C3H)	0.03	0.54	0.26	-0.14	0.43	0.26	0.83	-0.49	-0.43	-0.6	-0.26	-0.49
Gh_D04G1818 (CCoAOMT)	0.14	0.71	0.37	0.09	0.54	0.37	0.94	-0.26	-0.26	-0.71	-0.03	-0.26
Gh_D04G2028 (CCoAOMT)	0.58	0.94	0.64	0.58	0.88	0.64	0.94	0.27	0.21	-0.33	0.46	0.27
Gh_D07G0047 (ALDH)	0.14	0.71	0.37	0.09	0.54	0.37	0.94	-0.26	-0.26	-0.71	-0.03	-0.26
Gh_D05G2280 (CHS)	0.54	0.6	0.71	0.09	0.6	0.71	0.43	-0.09	-0.2	0.14	-0.03	-0.09
Gh_A12G0367 (CHS)	0.54	0.89	0.6	0.66	0.66	0.6	0.89	0.31	0.14	-0.6	0.43	0.31
Gh_D12G0299 (CHS)	0.71	1	0.83	0.66	0.89	0.83	0.83	0.43	0.26	-0.26	0.54	0.43
Gh_A05G0557 (F3'5'H)	0.14	0.71	0.37	0.09	0.54	0.37	0.94	-0.26	-0.26	-0.71	-0.03	-0.26
Gh_D12G1686 (LAR)	0.71	1	0.83	0.66	0.89	0.83	0.83	0.43	0.26	-0.26	0.54	0.43
Gh_A10G0500 (F3'H)	0.14	0.77	0.49	0.09	0.66	0.49	0.83	-0.03	-0.03	-0.54	0.2	-0.03
Gh_D04G1957 (FLS)	0.06	0.72	0.38	0.03	0.64	0.38	0.87	-0.12	-0.06	-0.58	0.14	-0.12
Gh_D09G1969 (F3H)	0.26	0.6	0.26	0.2	0.66	0.26	0.83	-0.14	-0.03	-0.26	0.09	-0.14
