# Supplementary material for: Transcriptome Sequencing and Metabolome Analysis Reveal Genes Involved in Pigmentation of Green-Colored Cotton Fibers
Source: Int J Mol Sci. 2019 Sep 29;20(19):4838. doi: 10.3390/ijms20194838 (PMC6801983; doi:10.3390/ijms20194838)
Supplement: Supplementary file 1 [file ijms-20-04838-s001.zip › ijms-579638-supplementary/Supplementary Files/Table S9.xls]

## Sheet: Sheet1
Table S9. List of DEGs involved in fatty acid and wax biosynthesis.
Cotton gene	Log2(Fold change)			Annotation	Symbol
	12 DPA	18 DPA	24 DPA
Gh_D05G2554	0.23695	0.90919	4.4349	Acetyl CoA Carboxylase	ACC
Gh_A05G2294	-0.25718	2.5047	4.2674		ACC
Gh_D08G1196	0.010248	0.010032	1.3788	3-oxoacyl-[acyl-carrier-protein] synthase	KAS
Gh_D06G1490	0.10405	2.8273	3.669		KAS
Gh_D04G1966	-0.13223	0.85633	2.0257	Enoyl-[acyl-carrier-protein] reductase [NADH]	MOD
Gh_A04G1363	0.30741	1.6374	1.8998		MOD
Gh_A07G0026	6.0643	7.3501	9.7993	Acyl-acyl carrier protein thioesterase	FATB
Gh_D07G0034	0.46118	2.1963	3.9344		FATB
Gh_D01G1776	-0.34114	1.984	3.1533	Long chain acyl-CoA synthetase	LACS2
Gh_A11G2641	0.47702	0.90524	2.6199		LACS7
Gh_D07G1026	1.3906	2.9064	1.1618	Omega-3 fatty acid desaturase	FAD7A
Gh_A07G0946	-1.4449	1.6642	2.038		FAD7A
Gh_D04G1274	0.35383	1.424	1.7502		FAD7A
Gh_D12G2143	-0.020111	-0.035063	2.1324		FAD7A
Gh_D12G2143	-0.020111	-0.035063	2.1324	Acyl-CoA oxidase	ACX
Gh_Sca064630G01	0.49399	0.31751	2.6435		ACX
Gh_A11G1832	0.78376	1.9105	2.1727		ACX
Gh_D12G1410	0.14892	2.2231	3.2877		ACX
Gh_A12G1964	0.10076	0.52673	2.2066		ACX
Gh_A12G1288	-0.16942	1.3672	2.4481		ACX
Gh_D09G2145	0.22762	-0.026652	4.2563	β-ketoacyl CoA synthase	KCS
Gh_A07G1227	4.5685	6.8917	8.2804		KCS
Gh_D07G1331	4.6995	7.9755	10.214		KCS
Gh_A03G2174	-1.7765	2.4864	6.4736		KCS
Gh_D02G2148	0.34106	6.1131	10.034		KCS
Gh_A10G1051	0.3158	1.9842	4.3496		KCS
Gh_D10G1468	0.21146	1.8629	4.5995		KCS
Gh_A09G1935	0.12499	-0.1966	4.6355		KCS
Gh_D08G2500	2.7103	5.2909	3.7537		KCS
Gh_A12G1044	-0.17713	0.92085	7.241		KCS
Gh_Sca007938G01	-1.0071	-1.4535	1.0502	β-ketoacyl CoA reductase	KCR
Gh_D03G1200	-0.264	1.4447	2.93		KCR
Gh_A11G3137	-0.26906	1.6067	3.5839	Very-long-chain (3R)-3-hydroxyacyl-CoA dehydratase PASTICCINO 2	PAS
Gh_D11G2117	-0.2195	1.3235	2.9968		PAS
Gh_D10G2242	0.12145	1.5693	2.7924	Very-long-chain enoyl-CoA reductase	ECR
Gh_A08G0044	3.8673	8.5301	10.153	Fatty acyl-CoA reductase	FAR
Gh_D08G0086	6.8715	11.227	10.327		FAR
Gh_A09G1215	1.0754	5.7089	6.0141		FAR
Gh_D09G1221	5.644	7.1202	5.8536		FAR
